# Supplementary material for: Model-based identification of conditionally-essential genes from transposon-insertion sequencing data
Source: PLoS Comput Biol. 2022 Mar 7;18(3):e1009273. doi: 10.1371/journal.pcbi.1009273 (PMC8929702; doi:10.1371/journal.pcbi.1009273)
Supplement: S1 Table — List of essential, conditionally essential, conditionally beneficial, and conditionally detrimental genes found in the RB-TnSeq data of Caulobacter crescentus by measures of the total and unique counts. (XLSX) [file pcbi.1009273.s001.xlsx]

## Sheet: Appendix
TAB NAME	Description
CE_carbon_TC	Conditionally Essential for carbon condition for total counts
CE_nitrogen_TC	Conditionally Essential for nitrogen condition for total counts
CE_stress_TC	Conditionally Essential for stress condition for total counts
CE_carbon_UC	Conditionally Essential for carbon condition for total counts
CE_nitrogen_UC	Conditionally Essential for nitrogen condition for total counts
CE_stress_UC	Conditionally Essential for stress condition for total counts
TC_essential	Essential for total counts
UC_essential	Essential for unique counts
TC_carbon_effect	Conditionally beneficial/detrimental for carbon condition for total counts
TC_nitrogen_effect	Conditionally beneficial/detrimental for nitrogen condition for total counts
TC_stress_effect	Conditionally beneficial/detrimental for stress condition for total counts
UC_carbon_effect	Conditionally beneficial/detrimental for carbon condition for total counts
UC_nitrogen_effect	Conditionally beneficial/detrimental for nitrogen condition for total counts
UC_stress_effect	Conditionally beneficial/detrimental for stress condition for total counts

## Sheet: TC_carbon_effect
locus_tag	effect	log2_coefficient	mean	controlmean	fdr
CCNA_00003	conditioncarbon source	-2.74399	46.5106	349	6.05537e-15
CCNA_00011	conditioncarbon source	-2.75942	267.681	2017.9	6.05537e-15
CCNA_00024	conditioncarbon source	-3.0099	16.1064	143.8	6.05537e-15
CCNA_00084	conditioncarbon source	-3.77419	102.255	1574.7	6.05537e-15
CCNA_00104	conditioncarbon source	-3.20476	30.1277	299.1	6.05537e-15
CCNA_00193	conditioncarbon source	-2.87881	100.787	829.6	6.05537e-15
CCNA_00237	conditioncarbon source	-2.92178	73.9787	668.8	6.05537e-15
CCNA_00296	conditioncarbon source	3.33841	791.128	47.5	6.05537e-15
CCNA_00299	conditioncarbon source	-4.27551	9.21277	208.6	6.05537e-15
CCNA_00392	conditioncarbon source	-3.56718	48.9574	614.3	6.05537e-15
CCNA_00459	conditioncarbon source	-3.54045	159.553	2265.8	6.05537e-15
CCNA_00515	conditioncarbon source	-3.12118	143.787	1411.1	6.05537e-15
CCNA_00559	conditioncarbon source	-2.80191	182.553	1454.1	6.05537e-15
CCNA_00562	conditioncarbon source	-3.3477	43.0213	460.8	6.05537e-15
CCNA_00670	conditioncarbon source	-3.18585	2.29787	27.7	6.05537e-15
CCNA_00735	conditioncarbon source	-4.39141	5.25532	144.4	6.05537e-15
CCNA_01174	conditioncarbon source	-3.01277	12.7447	117	6.05537e-15
CCNA_01175	conditioncarbon source	-2.88945	17.3404	143.2	6.05537e-15
CCNA_01177	conditioncarbon source	-2.90676	23.4255	196.5	6.05537e-15
CCNA_01178	conditioncarbon source	-2.87424	10.9362	89.5	6.05537e-15
CCNA_01179	conditioncarbon source	-2.92855	10.1702	85.6	6.05537e-15
CCNA_01195	conditioncarbon source	7.68765	46849.5	196.6	6.05537e-15
CCNA_01324	conditioncarbon source	-3.50472	14.2766	173.6	6.05537e-15
CCNA_01603	conditioncarbon source	-3.69125	42.1702	568.5	6.05537e-15
CCNA_01624	conditioncarbon source	-3.54198	9.40426	115	6.05537e-15
CCNA_01668	conditioncarbon source	-3.1236	40.8085	401	6.05537e-15
CCNA_01722	conditioncarbon source	-3.73261	8.17021	128.9	6.05537e-15
CCNA_01724	conditioncarbon source	-3.67163	16.0851	238.3	6.05537e-15
CCNA_01730	conditioncarbon source	-4.25566	30.5745	691.6	6.05537e-15
CCNA_01775	conditioncarbon source	-4.1559	7.44681	156.5	6.05537e-15
CCNA_01815	conditioncarbon source	-4.50532	33.2766	799.8	6.05537e-15
CCNA_01959	conditioncarbon source	-3.94523	6.6383	112.4	6.05537e-15
CCNA_01972	conditioncarbon source	-3.56928	96.1702	1294.7	6.05537e-15
CCNA_01974	conditioncarbon source	-2.84103	48.234	388.6	6.05537e-15
CCNA_01975	conditioncarbon source	-2.98448	52.4043	470.9	6.05537e-15
CCNA_01976	conditioncarbon source	-3.36492	44.4894	521.6	6.05537e-15
CCNA_02127	conditioncarbon source	-2.98149	510.404	4264.9	6.05537e-15
CCNA_02182	conditioncarbon source	-3.16559	33.4894	337.2	6.05537e-15
CCNA_02224	conditioncarbon source	-3.18516	48.8511	499.6	6.05537e-15
CCNA_02305	conditioncarbon source	-2.88136	54.1064	447.1	6.05537e-15
CCNA_02306	conditioncarbon source	-2.96255	54.5957	481.5	6.05537e-15
CCNA_02315	conditioncarbon source	-3.42668	8.12766	108.6	6.05537e-15
CCNA_02321	conditioncarbon source	-2.83998	59.1489	482.3	6.05537e-15
CCNA_02335	conditioncarbon source	-2.73503	12.1702	84.9	6.05537e-15
CCNA_02347	conditioncarbon source	-4.68292	31.3617	903.5	6.05537e-15
CCNA_02431	conditioncarbon source	-3.00196	143.957	1266.5	6.05537e-15
CCNA_02525	conditioncarbon source	-2.75369	25.7234	181.4	6.05537e-15
CCNA_02526	conditioncarbon source	-3.04613	54.7447	474.8	6.05537e-15
CCNA_02552	conditioncarbon source	-3.24928	19.383	210.5	6.05537e-15
CCNA_02553	conditioncarbon source	-3.65217	350.34	5039	6.05537e-15
CCNA_02583	conditioncarbon source	-3.43323	21.4468	267.9	6.05537e-15
CCNA_02586	conditioncarbon source	-3.84021	26.5957	438	6.05537e-15
CCNA_02663	conditioncarbon source	-3.99785	5.40426	96.2	6.05537e-15
CCNA_02835	conditioncarbon source	-3.69869	7.06383	105.8	6.05537e-15
CCNA_02836	conditioncarbon source	-4.0539	22.4468	424.4	6.05537e-15
CCNA_03104	conditioncarbon source	-2.7767	31.4255	248.6	6.05537e-15
CCNA_03322	conditioncarbon source	-3.15416	188.298	1800.1	6.05537e-15
CCNA_03323	conditioncarbon source	-3.26544	97.5106	1068.4	6.05537e-15
CCNA_03393	conditioncarbon source	-2.93937	17.0213	145.3	6.05537e-15
CCNA_03627	conditioncarbon source	-3.55347	103.362	1369.3	6.05537e-15
CCNA_03657	conditioncarbon source	-3.4207	22.0426	268.6	6.05537e-15
CCNA_03659	conditioncarbon source	-2.9922	38.0213	342.3	6.05537e-15
CCNA_03722	conditioncarbon source	-2.96687	2246.98	18842.5	6.05537e-15
CCNA_03733	conditioncarbon source	-3.9381	74.8936	1251.7	6.05537e-15
CCNA_03850	conditioncarbon source	-4.1917	99.383	2074.2	6.05537e-15
CCNA_03851	conditioncarbon source	-3.625	24.2766	341.2	6.05537e-15
CCNA_03852	conditioncarbon source	-4.02063	37.7872	707.9	6.05537e-15
CCNA_03853	conditioncarbon source	-3.61822	93.9362	1312.4	6.05537e-15
CCNA_03854	conditioncarbon source	-3.29379	12.8298	140	6.05537e-15
CCNA_03864	conditioncarbon source	-3.5213	73.6809	1037.8	6.05537e-15
CCNA_00196	conditioncarbon source	-2.71556	153.957	1137.4	1.05969e-12
CCNA_01447	conditioncarbon source	-2.68079	21.3617	142.6	1.05969e-12
CCNA_03139	conditioncarbon source	-2.71903	172.234	1284.1	1.05969e-12
CCNA_03750	conditioncarbon source	-2.71954	132.745	1096.1	1.05969e-12
CCNA_00195	conditioncarbon source	-2.63032	65.2766	455.4	1.27163e-12
CCNA_00558	conditioncarbon source	-2.63019	73.1702	508.2	1.27163e-12
CCNA_02075	conditioncarbon source	-2.67292	2.19149	17	1.27163e-12
CCNA_03543	conditioncarbon source	-2.64874	198.489	1455.8	1.27163e-12
CCNA_03658	conditioncarbon source	-2.62772	35.0851	244.6	1.27163e-12
CCNA_00489	conditioncarbon source	-2.60267	38.0426	260.6	2.33132e-12
CCNA_01217	conditioncarbon source	2.32524	984.745	121.8	2.33132e-12
CCNA_03103	conditioncarbon source	-2.61398	24.3404	166.7	2.33132e-12
CCNA_03778	conditioncarbon source	2.34962	126.745	23	2.33132e-12
CCNA_01670	conditioncarbon source	-2.59843	28.383	193.6	2.54326e-12
CCNA_03891	conditioncarbon source	2.31681	117.511	19.8	1.86506e-11
CCNA_00288	conditioncarbon source	-2.51596	79.4468	507.7	3.7725e-11
CCNA_01550	conditioncarbon source	-2.52196	34.5957	220.2	3.7725e-11
CCNA_01643	conditioncarbon source	-2.56717	182.106	1228.8	3.7725e-11
CCNA_01549	conditioncarbon source	-2.51171	38.9787	250.2	4.49309e-11
CCNA_01669	conditioncarbon source	-2.48256	34.1489	214.4	9.69617e-11
CCNA_01814	conditioncarbon source	-2.50086	423.894	2504.7	9.69617e-11
CCNA_03475	conditioncarbon source	-2.46757	7.70213	44.2	9.69617e-11
CCNA_03740	conditioncarbon source	2.18053	3308.74	673.8	9.69617e-11
CCNA_02577	conditioncarbon source	-2.45489	10.9362	68.2	1.31614e-10
CCNA_03028	conditioncarbon source	-2.44143	72.2766	443.2	1.31614e-10
CCNA_03721	conditioncarbon source	-2.43896	645.596	4158.1	3.48002e-10
CCNA_00528	conditioncarbon source	-2.42411	139.574	861	1.50052e-09
CCNA_03626	conditioncarbon source	-2.37295	380.234	2100.4	1.50052e-09
CCNA_02542	conditioncarbon source	2.04735	155.511	35.4	6.913e-09
CCNA_03118	conditioncarbon source	2.09298	199.915	39.1	6.913e-09
CCNA_02966	conditioncarbon source	-2.30345	8.6383	44	7.53843e-09
CCNA_03745	conditioncarbon source	-2.28264	58.1489	313.4	7.53843e-09
CCNA_00043	conditioncarbon source	-2.18373	33.7447	165.5	6.51596e-08
CCNA_00622	conditioncarbon source	1.90678	253.894	56.2	6.51596e-08
CCNA_01237	conditioncarbon source	-2.20766	15.6383	77.3	6.51596e-08
CCNA_03392	conditioncarbon source	-2.27551	16.2128	88.5	6.51596e-08
CCNA_00316	conditioncarbon source	-2.17213	152.426	805.6	1.41854e-07
CCNA_02250	conditioncarbon source	1.87685	31.9362	7.4	1.46736e-07
CCNA_00238	conditioncarbon source	-2.08421	59.6596	286.5	4.60666e-07
CCNA_01199	conditioncarbon source	-2.07289	282.106	1223.5	4.60666e-07
CCNA_01553	conditioncarbon source	-2.13867	217.298	995.9	4.60666e-07
CCNA_02185	conditioncarbon source	-2.04466	70.9574	335.3	4.60666e-07
CCNA_02449	conditioncarbon source	1.76908	34.3617	9.8	4.60666e-07
CCNA_02654	conditioncarbon source	1.77713	93.7447	22.1	4.60666e-07
CCNA_03273	conditioncarbon source	-2.05064	35.7021	168.8	4.60666e-07
CCNA_00013	conditioncarbon source	-2.04401	258.213	1197	6.14785e-07
CCNA_00521	conditioncarbon source	-2.02371	15.617	72.6	6.14785e-07
CCNA_01218	conditioncarbon source	1.7527	166.532	34.1	6.14785e-07
CCNA_00497	conditioncarbon source	-2.02351	695.106	2918.8	4.19823e-06
CCNA_03314	conditioncarbon source	-1.99433	32.7021	145.4	6.11098e-06
CCNA_01610	conditioncarbon source	-1.88136	108.383	430.4	4.55379e-05
CCNA_03161	conditioncarbon source	-1.96862	29.4468	140.2	4.55379e-05
CCNA_00924	conditioncarbon source	-1.76816	226.596	835.9	0.000104227
CCNA_02133	conditioncarbon source	-1.86372	168.191	680.2	0.000104227
CCNA_03281	conditioncarbon source	1.50198	16071.8	3245.8	0.000104227
CCNA_03748	conditioncarbon source	-1.78584	47.5532	176.6	0.000104227
CCNA_03955	conditioncarbon source	-1.80822	4.74468	18.6	0.000104227
CCNA_00290	conditioncarbon source	-1.72101	2290.85	8301.9	0.000192859
CCNA_02134	conditioncarbon source	-1.76048	888.809	3539.6	0.000192859
CCNA_02135	conditioncarbon source	-1.73963	205.106	842	0.000192859
CCNA_01176	conditioncarbon source	-1.70436	1.23404	5.1	0.000194962
CCNA_01427	conditioncarbon source	-1.72081	7.57447	29.4	0.000194962
CCNA_01286	conditioncarbon source	1.42742	300.489	87.1	0.000374394
CCNA_03072	conditioncarbon source	-1.68632	30.0213	104.6	0.000374394
CCNA_01551	conditioncarbon source	1.40337	95.9362	33.1	0.000435128
CCNA_00080	conditioncarbon source	-1.66869	1.57447	6.3	0.00101133
CCNA_01556	conditioncarbon source	-1.6049	3.95745	34.8	0.00101133
CCNA_01763	conditioncarbon source	-1.61078	224.426	721.2	0.00101133
CCNA_01954	conditioncarbon source	-1.63093	175.064	574.5	0.00101133
CCNA_02328	conditioncarbon source	-1.64785	36.5106	120.8	0.00101133
CCNA_00354	conditioncarbon source	-1.57303	1194.7	4044.1	0.00397247
CCNA_00485	conditioncarbon source	1.26902	698.149	262.3	0.00397247
CCNA_01037	conditioncarbon source	1.32552	360.511	121.4	0.00397247
CCNA_01212	conditioncarbon source	1.23239	313.043	125.5	0.00440396
CCNA_02157	conditioncarbon source	-1.48108	119.362	376.9	0.00440396
CCNA_02225	conditioncarbon source	-1.48196	491.723	1525.5	0.00440396
CCNA_02252	conditioncarbon source	1.24606	40.4255	14.7	0.00440396
CCNA_03234	conditioncarbon source	1.26317	521.319	177.2	0.00440396
CCNA_03859	conditioncarbon source	-1.48472	3.93617	13.5	0.00440396
CCNA_00161	conditioncarbon source	-1.44329	457.447	1302.3	0.00634925
CCNA_01446	conditioncarbon source	-1.43424	219.468	645.6	0.00634925
CCNA_01489	conditioncarbon source	1.18172	114.128	46.7	0.00634925
CCNA_01578	conditioncarbon source	-1.47966	234.574	716.8	0.00634925
CCNA_01694	conditioncarbon source	1.17214	417.511	178.4	0.00634925
CCNA_02000	conditioncarbon source	-1.43406	21.5957	61.1	0.00634925
CCNA_02910	conditioncarbon source	-1.46813	6946.85	21062.8	0.00634925
CCNA_02042	conditioncarbon source	-1.39532	343.723	1014.9	0.0128291
CCNA_02316	conditioncarbon source	-1.3966	534.468	1561.4	0.0128291
CCNA_02446	conditioncarbon source	1.1122	568.043	260.1	0.0128291
CCNA_02646	conditioncarbon source	1.13124	84.4681	36.1	0.0128291
CCNA_03524	conditioncarbon source	1.14393	282.894	111.4	0.0128291
CCNA_03702	conditioncarbon source	-1.43057	5.46809	17.6	0.0128291
CCNA_01058	conditioncarbon source	-1.37732	158.149	423.3	0.0150205
CCNA_03316	conditioncarbon source	-1.38429	439.213	1246.5	0.0150205
CCNA_02451	conditioncarbon source	1.09553	148.872	66.2	0.035826
CCNA_00162	conditioncarbon source	-1.25473	922.489	2318	0.0448935
CCNA_00255	conditioncarbon source	1.03903	35.7872	14.7	0.0448935
CCNA_00264	conditioncarbon source	1.02165	603.191	249	0.0448935
CCNA_00281	conditioncarbon source	0.973634	5.3617	1.5	0.0448935
CCNA_00851	conditioncarbon source	1.05478	941.106	429.4	0.0448935
CCNA_01064	conditioncarbon source	-1.27896	518.638	1372.8	0.0448935
CCNA_01197	conditioncarbon source	0.973832	74.9149	26.7	0.0448935
CCNA_01560	conditioncarbon source	-1.26952	192.298	537.9	0.0448935
CCNA_02243	conditioncarbon source	-1.28746	3005.38	8051.5	0.0448935
CCNA_02876	conditioncarbon source	1.0826	100.979	38	0.0448935
CCNA_02953	conditioncarbon source	0.998879	295.809	114.6	0.0448935
CCNA_03513	conditioncarbon source	-1.28467	718.255	1889.3	0.0448935
CCNA_03518	conditioncarbon source	-1.29557	1324.55	3706.7	0.0448935
CCNA_03710	conditioncarbon source	-1.3201	30.4043	84.5	0.0448935
CCNA_03858	conditioncarbon source	-1.25058	1389.49	3459.3	0.0448935
CCNA_00723	conditioncarbon source	0.972328	226.362	86.8	0.073172
CCNA_02499	conditioncarbon source	0.96127	14.5319	6.9	0.073172
CCNA_00667	conditioncarbon source	-1.19238	47.8723	126.7	0.107221
CCNA_00928	conditioncarbon source	0.938165	98.383	43.1	0.107221
CCNA_01065	conditioncarbon source	-1.21719	614.574	1504.1	0.107221
CCNA_01066	conditioncarbon source	-1.17021	975.596	2251	0.107221
CCNA_01086	conditioncarbon source	-1.19469	224.553	533.2	0.107221
CCNA_01971	conditioncarbon source	-1.17429	3.06383	8.4	0.107221
CCNA_02071	conditioncarbon source	-1.17511	10.3617	27.4	0.107221
CCNA_02289	conditioncarbon source	-1.2055	451.447	1194.8	0.107221
CCNA_02478	conditioncarbon source	0.887841	58.1702	29.4	0.107221
CCNA_02732	conditioncarbon source	-1.18256	394.596	920.5	0.107221
CCNA_03201	conditioncarbon source	-1.21091	6.21277	16.7	0.107221
CCNA_03909	conditioncarbon source	-1.23565	94.0638	239.3	0.107221
CCNA_R0075	conditioncarbon source	-1.16383	8.68085	21.8	0.107221
CCNA_00669	conditioncarbon source	-1.14022	674.745	1647.8	0.172206
CCNA_01513	conditioncarbon source	0.874824	181.787	93.2	0.172206
CCNA_02387	conditioncarbon source	-1.14434	1528.74	3929.4	0.172206
CCNA_03025	conditioncarbon source	-1.16121	36.5532	94.2	0.172206
CCNA_00032	conditioncarbon source	-1.13839	165.447	372.8	0.225927
CCNA_00188	conditioncarbon source	-1.10197	390.723	934.2	0.225927
CCNA_00708	conditioncarbon source	0.840932	31.5957	15.9	0.225927
CCNA_01712	conditioncarbon source	-1.0935	1367.81	3056.4	0.225927
CCNA_02161	conditioncarbon source	-1.12568	92.5957	213.6	0.225927
CCNA_02242	conditioncarbon source	-1.10903	570.298	1282.1	0.225927
CCNA_02254	conditioncarbon source	0.815788	98.2128	51.5	0.225927
CCNA_02903	conditioncarbon source	0.811497	267.404	125.6	0.225927
CCNA_03517	conditioncarbon source	-1.10716	420.234	990.7	0.225927
CCNA_03747	conditioncarbon source	-1.11458	44.8085	112	0.225927
CCNA_01361	conditioncarbon source	-1.0788	242.213	559.7	0.280671
CCNA_02109	conditioncarbon source	-1.08686	7.38298	18.1	0.280671
CCNA_01508	conditioncarbon source	0.801199	421.979	225	1
CCNA_02301	conditioncarbon source	-1.07657	121.979	275.6	1
CCNA_00995	conditioncarbon source	0.779886	242.617	111.6	1
CCNA_01226	conditioncarbon source	0.77852	102.085	51.3	1
CCNA_01845	conditioncarbon source	0.796699	177.085	83.2	1
CCNA_02085	conditioncarbon source	-1.05755	6	14.7	1
CCNA_02327	conditioncarbon source	-1.05837	546.447	1269	1
CCNA_00291	conditioncarbon source	0.764104	575.787	288.7	1
CCNA_02500	conditioncarbon source	0.772126	22.6809	12.2	1
CCNA_00006	conditioncarbon source	0.390064	456.894	290.2	1
CCNA_00009	conditioncarbon source	0.147213	198.383	181.6	1
CCNA_00016	conditioncarbon source	0.143741	142.021	145.1	1
CCNA_00018	conditioncarbon source	0.19295	593.596	583.7	1
CCNA_00021	conditioncarbon source	0.207952	1114.6	866.7	1
CCNA_00026	conditioncarbon source	0.261006	828.766	596.7	1
CCNA_00030	conditioncarbon source	0.116009	356.34	265.5	1
CCNA_00035	conditioncarbon source	-0.422687	554.511	819.7	1
CCNA_00036	conditioncarbon source	-0.521786	22.617	34	1
CCNA_00037	conditioncarbon source	0.156752	290.234	206.6	1
CCNA_00039	conditioncarbon source	0.223429	487.043	458.4	1
CCNA_00040	conditioncarbon source	0.153756	349.617	186.4	1
CCNA_00053	conditioncarbon source	0.133649	1006.68	1029.3	1
CCNA_00066	conditioncarbon source	0.163904	272.277	256.1	1
CCNA_00067	conditioncarbon source	0.174998	299.936	298.6	1
CCNA_00076	conditioncarbon source	0.104077	219.574	213.1	1
CCNA_00083	conditioncarbon source	0.110744	942.787	871.4	1
CCNA_00087	conditioncarbon source	0.183452	176.872	129.6	1
CCNA_00088	conditioncarbon source	0.186696	553.128	472.1	1
CCNA_00099	conditioncarbon source	0.354513	975.596	864.4	1
CCNA_00101	conditioncarbon source	0.111178	670.936	646.5	1
CCNA_00110	conditioncarbon source	0.108326	166.043	130.7	1
CCNA_00113	conditioncarbon source	0.177369	119.809	106.3	1
CCNA_00119	conditioncarbon source	0.167037	375.277	312.9	1
CCNA_00134	conditioncarbon source	0.254996	66.3191	44.6	1
CCNA_00135	conditioncarbon source	0.390363	53.5532	30.3	1
CCNA_00136	conditioncarbon source	0.107468	719.404	745.1	1
CCNA_00138	conditioncarbon source	0.101606	2270.13	1999.6	1
CCNA_00143	conditioncarbon source	0.749684	42.1702	12.9	1
CCNA_00146	conditioncarbon source	0.365846	435.128	291.5	1
CCNA_00149	conditioncarbon source	-0.515613	665.404	1006.8	1
CCNA_00151	conditioncarbon source	-0.622238	676.064	1103.9	1
CCNA_00154	conditioncarbon source	0.108132	322.362	324.5	1
CCNA_00163	conditioncarbon source	-0.985918	2094.64	4637.5	1
CCNA_00164	conditioncarbon source	-0.715836	1633.96	3150.7	1
CCNA_00165	conditioncarbon source	0.103421	442.681	410.7	1
CCNA_00167	conditioncarbon source	-0.649105	674.787	1308.8	1
CCNA_00168	conditioncarbon source	-0.863131	1230.64	2560.4	1
CCNA_00172	conditioncarbon source	0.253442	518.787	346.8	1
CCNA_00176	conditioncarbon source	0.107412	270.277	180	1
CCNA_00185	conditioncarbon source	0.176473	523.702	372.1	1
CCNA_00186	conditioncarbon source	0.141035	588.426	496.1	1
CCNA_00187	conditioncarbon source	0.191293	537.319	458	1
CCNA_00192	conditioncarbon source	0.116192	895.596	765.7	1
CCNA_00204	conditioncarbon source	0.166139	1302.62	1212	1
CCNA_00205	conditioncarbon source	0.197052	220.489	191.6	1
CCNA_00206	conditioncarbon source	0.142005	89.6809	90.5	1
CCNA_00213	conditioncarbon source	0.10267	163.532	134.8	1
CCNA_00215	conditioncarbon source	-0.444142	1875.32	2814.7	1
CCNA_00218	conditioncarbon source	0.138845	655.106	561	1
CCNA_00223	conditioncarbon source	0.14914	775.638	728.1	1
CCNA_00236	conditioncarbon source	0.18711	981.66	820.2	1
CCNA_00245	conditioncarbon source	0.196972	135.404	94.6	1
CCNA_00246	conditioncarbon source	0.169192	385.298	374.8	1
CCNA_00249	conditioncarbon source	0.154589	572.532	401.1	1
CCNA_00251	conditioncarbon source	0.110978	450.702	446.9	1
CCNA_00254	conditioncarbon source	0.355131	702.702	613.1	1
CCNA_00260	conditioncarbon source	0.248405	438.617	424.9	1
CCNA_00262	conditioncarbon source	0.110845	958.426	891.1	1
CCNA_00263	conditioncarbon source	0.124621	463.447	437.7	1
CCNA_00272	conditioncarbon source	0.180917	917.319	844.2	1
CCNA_00278	conditioncarbon source	0.179832	363.872	330.1	1
CCNA_00282	conditioncarbon source	0.144414	167.383	141.7	1
CCNA_00284	conditioncarbon source	-0.535865	599.191	982.9	1
CCNA_00298	conditioncarbon source	0.201454	205.404	138.7	1
CCNA_00300	conditioncarbon source	0.166908	250.936	212.8	1
CCNA_00301	conditioncarbon source	0.22223	391.553	253.5	1
CCNA_00302	conditioncarbon source	0.100844	262.809	218.6	1
CCNA_00310	conditioncarbon source	0.233965	424	383.6	1
CCNA_00313	conditioncarbon source	0.225626	897	649.4	1
CCNA_00322	conditioncarbon source	-0.619723	1157.53	1925.1	1
CCNA_00328	conditioncarbon source	0.203819	350.404	245.3	1
CCNA_00330	conditioncarbon source	0.178716	392.894	272.5	1
CCNA_00331	conditioncarbon source	0.306299	1020.34	969.4	1
CCNA_00332	conditioncarbon source	0.186129	266.787	244.8	1
CCNA_00335	conditioncarbon source	0.12775	72.2766	47.2	1
CCNA_00336	conditioncarbon source	0.286617	353.872	246.6	1
CCNA_00337	conditioncarbon source	0.352346	551.532	408.3	1
CCNA_00345	conditioncarbon source	0.173871	692.319	549.3	1
CCNA_00348	conditioncarbon source	0.219987	2221.11	2004.7	1
CCNA_00349	conditioncarbon source	0.133691	177.915	143.6	1
CCNA_00352	conditioncarbon source	-0.405288	2104.87	2988.3	1
CCNA_00353	conditioncarbon source	0.107425	672.617	530.1	1
CCNA_00355	conditioncarbon source	0.164932	1785.55	1649.3	1
CCNA_00356	conditioncarbon source	0.243088	387.255	251.8	1
CCNA_00357	conditioncarbon source	0.247255	1037.45	769.8	1
CCNA_00359	conditioncarbon source	0.182256	555.17	535.9	1
CCNA_00361	conditioncarbon source	0.131618	712.766	643.8	1
CCNA_00363	conditioncarbon source	0.160064	407.255	347.8	1
CCNA_00375	conditioncarbon source	-0.816281	250.553	493.2	1
CCNA_00377	conditioncarbon source	0.178768	2153.6	2060	1
CCNA_00381	conditioncarbon source	0.307167	487.085	314.3	1
CCNA_00384	conditioncarbon source	0.184494	399.426	353.2	1
CCNA_00385	conditioncarbon source	0.176335	947.766	727.9	1
CCNA_00387	conditioncarbon source	0.104954	291.362	283.5	1
CCNA_00388	conditioncarbon source	0.129289	922.234	838.3	1
CCNA_00390	conditioncarbon source	0.223352	557.532	468	1
CCNA_00391	conditioncarbon source	0.156734	727.255	703.8	1
CCNA_00393	conditioncarbon source	0.18946	889.234	878	1
CCNA_00394	conditioncarbon source	0.111745	196.723	189.4	1
CCNA_00405	conditioncarbon source	0.165345	371.319	268.3	1
CCNA_00411	conditioncarbon source	0.12905	306.702	246.5	1
CCNA_00412	conditioncarbon source	0.155676	433.064	395.1	1
CCNA_00417	conditioncarbon source	0.102944	212.915	198.1	1
CCNA_00419	conditioncarbon source	0.189595	405	326.5	1
CCNA_00423	conditioncarbon source	0.178208	282.34	264.4	1
CCNA_00432	conditioncarbon source	0.192507	1032.38	1028.6	1
CCNA_00433	conditioncarbon source	0.134224	522.66	475.6	1
CCNA_00436	conditioncarbon source	0.135251	730.617	615.1	1
CCNA_00460	conditioncarbon source	0.116676	120.745	83.5	1
CCNA_00471	conditioncarbon source	-0.897353	555.936	1207.7	1
CCNA_00474	conditioncarbon source	0.295666	995.34	646.2	1
CCNA_00475	conditioncarbon source	0.243146	734.149	560.1	1
CCNA_00480	conditioncarbon source	0.154975	397.255	283	1
CCNA_00487	conditioncarbon source	0.157622	869.979	856.4	1
CCNA_00493	conditioncarbon source	0.456295	924.234	548.5	1
CCNA_00495	conditioncarbon source	0.141276	188.766	193.6	1
CCNA_00499	conditioncarbon source	0.104696	185.426	180	1
CCNA_00501	conditioncarbon source	0.669768	226.277	118.2	1
CCNA_00505	conditioncarbon source	-1.02605	398.064	833.5	1
CCNA_00506	conditioncarbon source	-0.79906	316.191	597.2	1
CCNA_00507	conditioncarbon source	-0.834495	117.511	228.9	1
CCNA_00508	conditioncarbon source	0.238208	779.957	716.3	1
CCNA_00511	conditioncarbon source	0.130375	472.766	431	1
CCNA_00518	conditioncarbon source	-0.749583	714.255	1238.1	1
CCNA_00522	conditioncarbon source	0.22073	102.872	88.9	1
CCNA_00523	conditioncarbon source	0.221157	728.681	656.6	1
CCNA_00532	conditioncarbon source	0.180671	346.723	241	1
CCNA_00534	conditioncarbon source	0.122831	615.766	635.2	1
CCNA_00538	conditioncarbon source	0.131728	1258.47	1040.8	1
CCNA_00541	conditioncarbon source	0.262095	104.745	93.2	1
CCNA_00556	conditioncarbon source	0.269182	783.574	732.4	1
CCNA_00557	conditioncarbon source	0.101322	314.064	231.1	1
CCNA_00565	conditioncarbon source	0.204999	1888.11	1819.3	1
CCNA_00567	conditioncarbon source	0.180374	946.553	774.6	1
CCNA_00570	conditioncarbon source	0.162203	85.4468	55.7	1
CCNA_00573	conditioncarbon source	0.669624	281.766	167.7	1
CCNA_00574	conditioncarbon source	0.129005	380.979	280.3	1
CCNA_00575	conditioncarbon source	0.212196	229.809	153.7	1
CCNA_00576	conditioncarbon source	0.196452	627.17	610.6	1
CCNA_00578	conditioncarbon source	0.304722	601.319	351.9	1
CCNA_00579	conditioncarbon source	0.137853	452.234	305.1	1
CCNA_00580	conditioncarbon source	0.210706	1036.19	888	1
CCNA_00582	conditioncarbon source	0.139153	167.532	125.7	1
CCNA_00598	conditioncarbon source	0.329523	478.723	316.6	1
CCNA_00600	conditioncarbon source	0.146163	842.617	777.4	1
CCNA_00604	conditioncarbon source	0.252769	167.34	108	1
CCNA_00605	conditioncarbon source	0.152762	949.404	946.2	1
CCNA_00607	conditioncarbon source	0.11406	398.34	278.2	1
CCNA_00611	conditioncarbon source	0.267324	328.851	220.8	1
CCNA_00614	conditioncarbon source	0.202271	287.915	205.5	1
CCNA_00615	conditioncarbon source	0.264166	477.787	312.3	1
CCNA_00617	conditioncarbon source	0.178279	668.085	638.7	1
CCNA_00618	conditioncarbon source	0.21342	1295.83	1191.9	1
CCNA_00619	conditioncarbon source	0.17135	1028.43	915.8	1
CCNA_00620	conditioncarbon source	0.192456	1669.89	1559.2	1
CCNA_00625	conditioncarbon source	0.106395	967.979	1002.8	1
CCNA_00626	conditioncarbon source	0.122272	624.234	443.7	1
CCNA_00627	conditioncarbon source	0.12658	92.0638	61.7	1
CCNA_00631	conditioncarbon source	0.131546	168.617	151.3	1
CCNA_00632	conditioncarbon source	0.503085	151.298	75.3	1
CCNA_00634	conditioncarbon source	0.482451	181.617	88	1
CCNA_00635	conditioncarbon source	0.37082	1033.53	651.9	1
CCNA_00636	conditioncarbon source	0.106166	1080.79	899.1	1
CCNA_00637	conditioncarbon source	0.23643	1954.68	1719.1	1
CCNA_00639	conditioncarbon source	0.111129	742.553	571.1	1
CCNA_00656	conditioncarbon source	0.112893	1316.62	1010.5	1
CCNA_00657	conditioncarbon source	0.203495	472.106	331.5	1
CCNA_00662	conditioncarbon source	0.126092	265.426	254.9	1
CCNA_00665	conditioncarbon source	0.160444	608.383	468	1
CCNA_00672	conditioncarbon source	0.135813	189	129.1	1
CCNA_00673	conditioncarbon source	0.279742	281.319	179.2	1
CCNA_00680	conditioncarbon source	0.260125	176.872	121.6	1
CCNA_00681	conditioncarbon source	0.403268	272.851	155.6	1
CCNA_00684	conditioncarbon source	-0.758579	309.745	566.3	1
CCNA_00686	conditioncarbon source	0.457283	312.489	168.4	1
CCNA_00687	conditioncarbon source	0.104788	182.298	146.7	1
CCNA_00688	conditioncarbon source	0.122767	398.617	329.8	1
CCNA_00692	conditioncarbon source	0.120432	619.702	451.9	1
CCNA_00694	conditioncarbon source	0.188945	1684.38	1620.2	1
CCNA_00695	conditioncarbon source	0.139761	1055.62	792.3	1
CCNA_00699	conditioncarbon source	-0.747309	287.638	517.9	1
CCNA_00700	conditioncarbon source	0.175165	1398.11	1129.6	1
CCNA_00701	conditioncarbon source	0.133881	178.298	150.5	1
CCNA_00712	conditioncarbon source	0.1626	383.894	337.2	1
CCNA_00718	conditioncarbon source	0.229512	652.064	549.7	1
CCNA_00725	conditioncarbon source	0.188405	159.723	132.7	1
CCNA_00726	conditioncarbon source	-0.765408	1026.94	1964.7	1
CCNA_00727	conditioncarbon source	0.100945	474.404	501.9	1
CCNA_00728	conditioncarbon source	0.140535	551.255	425.2	1
CCNA_00730	conditioncarbon source	-0.594472	995.191	1574.9	1
CCNA_00738	conditioncarbon source	0.132617	661.745	552.5	1
CCNA_00742	conditioncarbon source	-0.684862	112.553	207.3	1
CCNA_00745	conditioncarbon source	0.198378	48.0213	30.8	1
CCNA_00747	conditioncarbon source	0.110215	542.447	470.3	1
CCNA_00751	conditioncarbon source	0.212897	1156.38	977.1	1
CCNA_00752	conditioncarbon source	-0.536082	399	665.7	1
CCNA_00756	conditioncarbon source	-0.955968	550.638	1109.1	1
CCNA_00759	conditioncarbon source	0.114165	952.277	743.6	1
CCNA_00760	conditioncarbon source	0.333791	1710.7	1079.4	1
CCNA_00762	conditioncarbon source	0.121449	230.787	218.2	1
CCNA_00765	conditioncarbon source	0.234456	287.255	267.1	1
CCNA_00773	conditioncarbon source	0.108317	968.128	707.1	1
CCNA_00774	conditioncarbon source	0.157745	443.574	287.2	1
CCNA_00781	conditioncarbon source	-0.380743	2733.04	3803.4	1
CCNA_00782	conditioncarbon source	0.171216	751.936	639.6	1
CCNA_00785	conditioncarbon source	0.185446	834.723	700.9	1
CCNA_00787	conditioncarbon source	0.297686	980.596	866.2	1
CCNA_00788	conditioncarbon source	0.144369	517.17	403.2	1
CCNA_00789	conditioncarbon source	0.374174	5.02128	3.1	1
CCNA_00793	conditioncarbon source	0.181924	769.745	714.4	1
CCNA_00801	conditioncarbon source	0.461229	12.0426	5.4	1
CCNA_00802	conditioncarbon source	-0.639978	109.957	180.7	1
CCNA_00809	conditioncarbon source	0.231261	1152.4	1113.5	1
CCNA_00810	conditioncarbon source	0.138679	338.894	251.5	1
CCNA_00814	conditioncarbon source	0.150894	355.426	310.2	1
CCNA_00815	conditioncarbon source	0.159446	663.638	650.4	1
CCNA_00824	conditioncarbon source	0.246578	731.128	673	1
CCNA_00825	conditioncarbon source	-0.615419	887.255	1412.7	1
CCNA_00826	conditioncarbon source	0.153424	519.532	367.3	1
CCNA_00831	conditioncarbon source	0.194446	596.957	417	1
CCNA_00833	conditioncarbon source	0.219646	38.7872	30.3	1
CCNA_00834	conditioncarbon source	-0.401716	1435.13	2039	1
CCNA_00835	conditioncarbon source	0.214629	633.553	582.5	1
CCNA_00838	conditioncarbon source	0.099229	403.383	307.3	1
CCNA_00841	conditioncarbon source	0.150236	493.745	395.7	1
CCNA_00845	conditioncarbon source	0.0996658	260.085	265.6	1
CCNA_00846	conditioncarbon source	-0.470953	10542.1	15779.5	1
CCNA_00847	conditioncarbon source	0.642856	483.447	273.3	1
CCNA_00848	conditioncarbon source	0.169072	27.383	19.4	1
CCNA_00849	conditioncarbon source	0.529216	1267.79	774.5	1
CCNA_00850	conditioncarbon source	0.378798	1793.85	989.6	1
CCNA_00855	conditioncarbon source	0.315588	257.723	161.4	1
CCNA_00867	conditioncarbon source	0.199104	542.957	421.6	1
CCNA_00869	conditioncarbon source	0.103297	1104.47	967.9	1
CCNA_00871	conditioncarbon source	0.224119	347.489	321.5	1
CCNA_00873	conditioncarbon source	0.539586	328.745	173.5	1
CCNA_00881	conditioncarbon source	0.107602	244.021	185.5	1
CCNA_00882	conditioncarbon source	0.459027	245.298	141.8	1
CCNA_00884	conditioncarbon source	0.131486	28.4255	18.4	1
CCNA_00888	conditioncarbon source	0.126473	116.34	85.3	1
CCNA_00889	conditioncarbon source	0.194531	142.021	120.6	1
CCNA_00890	conditioncarbon source	0.115504	448.064	372.2	1
CCNA_00893	conditioncarbon source	0.143994	124.681	131	1
CCNA_00896	conditioncarbon source	0.141147	154.298	146.8	1
CCNA_00897	conditioncarbon source	0.120478	39.1489	26.8	1
CCNA_00900	conditioncarbon source	0.194087	767.34	613.4	1
CCNA_00902	conditioncarbon source	0.104243	354.809	274.3	1
CCNA_00903	conditioncarbon source	0.409405	283.383	158.8	1
CCNA_00907	conditioncarbon source	0.1083	256.596	214.2	1
CCNA_00909	conditioncarbon source	0.124521	466.489	355.9	1
CCNA_00911	conditioncarbon source	0.29224	236.447	165.8	1
CCNA_00915	conditioncarbon source	0.138965	297.66	267.2	1
CCNA_00917	conditioncarbon source	0.211064	227.191	195.9	1
CCNA_00920	conditioncarbon source	-0.662038	477.511	827.3	1
CCNA_00926	conditioncarbon source	0.144059	541.043	551.4	1
CCNA_00927	conditioncarbon source	0.105188	329.83	310.2	1
CCNA_00933	conditioncarbon source	0.098605	500.447	408.6	1
CCNA_00935	conditioncarbon source	0.113183	564.787	582.7	1
CCNA_00938	conditioncarbon source	0.196055	1955.38	1891.7	1
CCNA_00939	conditioncarbon source	-0.653558	1063.72	1731.4	1
CCNA_00944	conditioncarbon source	-0.473764	3117.15	4671.5	1
CCNA_00956	conditioncarbon source	0.438812	881.447	532.8	1
CCNA_00957	conditioncarbon source	0.125865	449	360.4	1
CCNA_00963	conditioncarbon source	0.253664	133.851	92.1	1
CCNA_00965	conditioncarbon source	0.108218	693.085	651.5	1
CCNA_00968	conditioncarbon source	0.271008	969.362	707.2	1
CCNA_00969	conditioncarbon source	0.136744	504.872	411.6	1
CCNA_00970	conditioncarbon source	0.132887	1957.72	1826.9	1
CCNA_00971	conditioncarbon source	0.466734	239.872	159.1	1
CCNA_00973	conditioncarbon source	-0.411603	388.213	569.2	1
CCNA_00974	conditioncarbon source	0.113155	2635.06	2520.6	1
CCNA_00980	conditioncarbon source	0.244987	372.128	275	1
CCNA_00984	conditioncarbon source	0.139922	473.17	393.4	1
CCNA_00988	conditioncarbon source	0.149195	373.957	378.2	1
CCNA_00997	conditioncarbon source	0.694249	719.362	387.7	1
CCNA_01003	conditioncarbon source	0.656334	300.277	162.7	1
CCNA_01015	conditioncarbon source	0.121108	897.617	737.7	1
CCNA_01016	conditioncarbon source	0.248839	741.255	668.8	1
CCNA_01017	conditioncarbon source	0.118579	330.681	252.1	1
CCNA_01022	conditioncarbon source	0.25529	385.638	267.4	1
CCNA_01030	conditioncarbon source	0.335624	582.426	335.3	1
CCNA_01032	conditioncarbon source	0.309644	260.298	170	1
CCNA_01033	conditioncarbon source	-0.50943	1106.89	1682.8	1
CCNA_01034	conditioncarbon source	0.205709	1279.13	846	1
CCNA_01035	conditioncarbon source	0.177127	1239.34	1242.1	1
CCNA_01038	conditioncarbon source	0.126407	234.213	189.5	1
CCNA_01040	conditioncarbon source	0.183783	384.83	260.8	1
CCNA_01044	conditioncarbon source	-0.678838	1085.09	1795.4	1
CCNA_01047	conditioncarbon source	0.319302	374.957	251.6	1
CCNA_01049	conditioncarbon source	0.135547	150.447	145.1	1
CCNA_01050	conditioncarbon source	0.132303	764.255	668	1
CCNA_01051	conditioncarbon source	0.257601	886.043	811.2	1
CCNA_01055	conditioncarbon source	-0.939802	379.617	744.5	1
CCNA_01056	conditioncarbon source	-0.860862	633.979	1173.2	1
CCNA_01060	conditioncarbon source	-0.576476	85.1064	128.1	1
CCNA_01061	conditioncarbon source	-0.604866	110.574	181.1	1
CCNA_01068	conditioncarbon source	-0.445951	696.489	1019.3	1
CCNA_01071	conditioncarbon source	0.123437	732.617	705.6	1
CCNA_01081	conditioncarbon source	0.109838	719.553	643.3	1
CCNA_01082	conditioncarbon source	0.137767	261.213	188.5	1
CCNA_01088	conditioncarbon source	0.171231	413.277	399.2	1
CCNA_01090	conditioncarbon source	0.19099	750.085	699.3	1
CCNA_01094	conditioncarbon source	-0.589396	456.277	741.6	1
CCNA_01099	conditioncarbon source	0.150265	363.957	267.4	1
CCNA_01105	conditioncarbon source	0.241408	336.319	198.4	1
CCNA_01110	conditioncarbon source	0.122564	696.915	647.3	1
CCNA_01128	conditioncarbon source	0.179103	455.255	282.8	1
CCNA_01137	conditioncarbon source	0.144904	166.638	150.5	1
CCNA_01139	conditioncarbon source	0.119408	1265.89	1244.5	1
CCNA_01142	conditioncarbon source	0.118968	215.553	221.4	1
CCNA_01143	conditioncarbon source	0.12008	101.702	94.3	1
CCNA_01144	conditioncarbon source	0.296833	163.83	107.6	1
CCNA_01151	conditioncarbon source	0.12402	636.468	589.1	1
CCNA_01153	conditioncarbon source	0.190046	1274.57	1255.3	1
CCNA_01157	conditioncarbon source	0.156086	1160.51	1081.7	1
CCNA_01162	conditioncarbon source	0.152656	329.851	242	1
CCNA_01165	conditioncarbon source	0.104228	1027.6	996.3	1
CCNA_01166	conditioncarbon source	0.114959	106.021	80.3	1
CCNA_01167	conditioncarbon source	0.179267	486.617	362.4	1
CCNA_01171	conditioncarbon source	0.722697	127.34	59.5	1
CCNA_01172	conditioncarbon source	0.162887	572.574	539.3	1
CCNA_01180	conditioncarbon source	0.320018	377.319	223.3	1
CCNA_01181	conditioncarbon source	-0.50737	871.787	1305.5	1
CCNA_01202	conditioncarbon source	0.0989945	1808.94	1582.7	1
CCNA_01208	conditioncarbon source	0.274757	111.936	73.5	1
CCNA_01209	conditioncarbon source	0.1187	282.681	225.5	1
CCNA_01216	conditioncarbon source	0.758339	244.617	127	1
CCNA_01219	conditioncarbon source	0.334647	25.2128	9.7	1
CCNA_01223	conditioncarbon source	0.729911	676.383	295.1	1
CCNA_01225	conditioncarbon source	0.407363	499.766	290.1	1
CCNA_01235	conditioncarbon source	-0.66903	890.213	1526.7	1
CCNA_01242	conditioncarbon source	0.413009	6615.68	3395.2	1
CCNA_01243	conditioncarbon source	0.110555	993.149	918.5	1
CCNA_01248	conditioncarbon source	-0.526491	564.277	943.8	1
CCNA_01250	conditioncarbon source	0.659316	349.553	182.1	1
CCNA_01252	conditioncarbon source	-0.757427	3142.11	5786.3	1
CCNA_01257	conditioncarbon source	0.159642	164.106	113.4	1
CCNA_01259	conditioncarbon source	0.107643	315.085	319.8	1
CCNA_01266	conditioncarbon source	0.351228	405.596	282.1	1
CCNA_01272	conditioncarbon source	0.208123	124.745	119.4	1
CCNA_01276	conditioncarbon source	0.124964	83.7872	84.7	1
CCNA_01284	conditioncarbon source	0.60111	168.787	81.3	1
CCNA_01287	conditioncarbon source	0.100548	162.213	108.9	1
CCNA_01342	conditioncarbon source	0.111316	396.553	326.4	1
CCNA_01352	conditioncarbon source	0.114634	609.468	565.5	1
CCNA_01363	conditioncarbon source	-0.409041	340.617	490.1	1
CCNA_01369	conditioncarbon source	0.149202	879.319	848.4	1
CCNA_01372	conditioncarbon source	0.228898	115.851	76.7	1
CCNA_01373	conditioncarbon source	0.546361	121.17	73.1	1
CCNA_01388	conditioncarbon source	0.33513	175.17	93.8	1
CCNA_01393	conditioncarbon source	-0.412884	4348.98	6274.6	1
CCNA_01399	conditioncarbon source	0.281918	245.83	195	1
CCNA_01410	conditioncarbon source	0.154578	343.426	232.4	1
CCNA_01424	conditioncarbon source	0.10735	173.319	142.5	1
CCNA_01426	conditioncarbon source	0.146428	240.809	175.6	1
CCNA_01435	conditioncarbon source	0.143203	219.447	209.5	1
CCNA_01438	conditioncarbon source	-0.551576	141.128	228.8	1
CCNA_01445	conditioncarbon source	-0.848959	115.085	217.2	1
CCNA_01448	conditioncarbon source	-0.876495	403.702	790	1
CCNA_01453	conditioncarbon source	-0.604409	454.255	721	1
CCNA_01462	conditioncarbon source	0.203134	218.213	146.3	1
CCNA_01466	conditioncarbon source	0.269683	109.915	61.7	1
CCNA_01467	conditioncarbon source	0.13262	283.979	215.6	1
CCNA_01468	conditioncarbon source	0.127605	219.234	189.2	1
CCNA_01473	conditioncarbon source	0.159224	605.766	454.2	1
CCNA_01479	conditioncarbon source	0.147906	724.362	569.2	1
CCNA_01492	conditioncarbon source	0.168666	284.468	246.5	1
CCNA_01503	conditioncarbon source	0.184524	116.085	84.1	1
CCNA_01504	conditioncarbon source	0.112446	430.383	379	1
CCNA_01507	conditioncarbon source	0.427294	364.745	216.9	1
CCNA_01511	conditioncarbon source	0.177445	122.213	80	1
CCNA_01515	conditioncarbon source	0.108205	81.7447	58.6	1
CCNA_01521	conditioncarbon source	-0.706734	400.979	755.6	1
CCNA_01526	conditioncarbon source	-0.485509	1190.17	1811.3	1
CCNA_01532	conditioncarbon source	0.237856	2568.06	2312.5	1
CCNA_01548	conditioncarbon source	0.181648	438.426	370.1	1
CCNA_01562	conditioncarbon source	-0.962185	30.9149	74.9	1
CCNA_01563	conditioncarbon source	0.140372	434.021	395.7	1
CCNA_01573	conditioncarbon source	-0.505709	1079.64	1651.2	1
CCNA_01579	conditioncarbon source	0.103334	970.596	813.4	1
CCNA_01580	conditioncarbon source	-0.702615	254.787	443.2	1
CCNA_01584	conditioncarbon source	0.165957	1708.62	1275.6	1
CCNA_01586	conditioncarbon source	0.113708	103.34	103.5	1
CCNA_01592	conditioncarbon source	0.106792	216	163.7	1
CCNA_01593	conditioncarbon source	0.534022	538.128	334.8	1
CCNA_01606	conditioncarbon source	0.244016	44.6809	27.5	1
CCNA_01618	conditioncarbon source	0.124091	42.7447	31.4	1
CCNA_01629	conditioncarbon source	-0.77663	333.149	614	1
CCNA_01634	conditioncarbon source	0.142785	286.277	271.2	1
CCNA_01641	conditioncarbon source	0.10334	211.787	195.8	1
CCNA_01654	conditioncarbon source	0.207592	362.766	330.1	1
CCNA_01655	conditioncarbon source	-0.41758	633.404	901.3	1
CCNA_01656	conditioncarbon source	0.159634	164.319	132	1
CCNA_01666	conditioncarbon source	0.104542	698.851	522.9	1
CCNA_01673	conditioncarbon source	0.479445	334.936	174.9	1
CCNA_01674	conditioncarbon source	0.389087	427.745	237.4	1
CCNA_01678	conditioncarbon source	-0.534116	1425.87	2220.7	1
CCNA_01686	conditioncarbon source	-0.746502	127.362	234.3	1
CCNA_01688	conditioncarbon source	0.102995	317.298	248.8	1
CCNA_01691	conditioncarbon source	-0.453886	363.489	523.7	1
CCNA_01693	conditioncarbon source	0.443476	45.9574	27.2	1
CCNA_01696	conditioncarbon source	0.199164	204.17	131.7	1
CCNA_01699	conditioncarbon source	0.339732	398.66	293.3	1
CCNA_01710	conditioncarbon source	0.111712	146	111.8	1
CCNA_01713	conditioncarbon source	0.142659	93.617	73.8	1
CCNA_01716	conditioncarbon source	0.151388	21.8085	22	1
CCNA_01733	conditioncarbon source	0.147986	531.617	417.1	1
CCNA_01738	conditioncarbon source	0.100749	712.83	737.4	1
CCNA_01739	conditioncarbon source	-0.466953	154.064	260.9	1
CCNA_01751	conditioncarbon source	-0.950912	252.34	505.1	1
CCNA_01754	conditioncarbon source	0.186685	30.8511	25.2	1
CCNA_01769	conditioncarbon source	0.100458	236.553	191.1	1
CCNA_01782	conditioncarbon source	-0.834925	42.8511	95.3	1
CCNA_01790	conditioncarbon source	-0.641823	406.617	691.9	1
CCNA_01813	conditioncarbon source	-0.550249	600.596	963.8	1
CCNA_01817	conditioncarbon source	-0.834196	37	83.4	1
CCNA_01836	conditioncarbon source	0.115338	37.6596	37.3	1
CCNA_01847	conditioncarbon source	0.184946	2146.85	1853.8	1
CCNA_01848	conditioncarbon source	0.286142	1050.49	1012.2	1
CCNA_01850	conditioncarbon source	0.119556	3465.91	3287.4	1
CCNA_01852	conditioncarbon source	0.257267	285.574	191.4	1
CCNA_01855	conditioncarbon source	0.108025	171.468	120.1	1
CCNA_01861	conditioncarbon source	-0.48936	484.255	714.1	1
CCNA_01873	conditioncarbon source	0.200006	8.48936	4.6	1
CCNA_01883	conditioncarbon source	0.479666	167.298	73.9	1
CCNA_01893	conditioncarbon source	0.272383	18.7021	10.5	1
CCNA_01905	conditioncarbon source	0.124104	646.064	511.8	1
CCNA_01912	conditioncarbon source	-0.434746	85.0851	121.7	1
CCNA_01915	conditioncarbon source	-0.470398	58.4043	92.6	1
CCNA_01924	conditioncarbon source	0.161746	232.894	185.3	1
CCNA_01931	conditioncarbon source	-0.399213	1390.19	2095.4	1
CCNA_01942	conditioncarbon source	-0.584279	890.979	1459.7	1
CCNA_01955	conditioncarbon source	-0.906707	14.2766	44	1
CCNA_01964	conditioncarbon source	-0.986932	114.66	240.1	1
CCNA_01968	conditioncarbon source	-0.502592	105.638	167.5	1
CCNA_01978	conditioncarbon source	0.261705	173.106	109.8	1
CCNA_01979	conditioncarbon source	-0.622934	719.447	1160.3	1
CCNA_02002	conditioncarbon source	0.253311	154.064	96.1	1
CCNA_02021	conditioncarbon source	-0.517044	688.872	1098	1
CCNA_02025	conditioncarbon source	-0.591219	387.872	613.1	1
CCNA_02026	conditioncarbon source	-0.782031	246.298	462.7	1
CCNA_02030	conditioncarbon source	-0.59143	194.553	342.6	1
CCNA_02034	conditioncarbon source	0.108752	516.511	526.3	1
CCNA_02044	conditioncarbon source	-0.484876	813.085	1210.7	1
CCNA_02045	conditioncarbon source	-0.377008	469.298	640.2	1
CCNA_02050	conditioncarbon source	0.170046	759.021	719.2	1
CCNA_02053	conditioncarbon source	0.150338	72.4468	69.2	1
CCNA_02054	conditioncarbon source	-0.927658	530.447	1038	1
CCNA_02063	conditioncarbon source	-0.829723	187.085	356.2	1
CCNA_02072	conditioncarbon source	0.642776	120.511	58.8	1
CCNA_02073	conditioncarbon source	-0.417818	1035.64	1534.4	1
CCNA_02074	conditioncarbon source	0.157348	66.6809	52.4	1
CCNA_02077	conditioncarbon source	-0.418378	109.66	173.2	1
CCNA_02081	conditioncarbon source	-0.719172	386.66	711.1	1
CCNA_02092	conditioncarbon source	0.112529	244.766	248.4	1
CCNA_02098	conditioncarbon source	-0.503244	1163.79	1755.3	1
CCNA_02100	conditioncarbon source	0.13704	271.149	258.6	1
CCNA_02103	conditioncarbon source	-0.851477	1161.72	2219.5	1
CCNA_02108	conditioncarbon source	0.124626	523.617	403.4	1
CCNA_02110	conditioncarbon source	0.170399	145.128	136.1	1
CCNA_02112	conditioncarbon source	0.121515	442.085	411.4	1
CCNA_02119	conditioncarbon source	0.184223	346.043	339	1
CCNA_02126	conditioncarbon source	0.206935	5.68085	3.3	1
CCNA_02132	conditioncarbon source	0.122479	174.064	103.4	1
CCNA_02137	conditioncarbon source	0.215658	2668.43	2563.9	1
CCNA_02139	conditioncarbon source	0.234787	461	383.2	1
CCNA_02141	conditioncarbon source	0.129935	246.745	233.9	1
CCNA_02142	conditioncarbon source	0.206203	423.638	399	1
CCNA_02143	conditioncarbon source	0.121373	763.021	741.9	1
CCNA_02152	conditioncarbon source	0.199116	135.489	122.9	1
CCNA_02156	conditioncarbon source	-0.790618	1035.66	2135.4	1
CCNA_02173	conditioncarbon source	-0.471878	976.532	1441.1	1
CCNA_02174	conditioncarbon source	-0.469856	1339	1966.4	1
CCNA_02178	conditioncarbon source	0.166951	504.936	506.8	1
CCNA_02179	conditioncarbon source	0.144735	431.681	387.6	1
CCNA_02180	conditioncarbon source	-0.962084	17.7872	41.9	1
CCNA_02189	conditioncarbon source	0.355374	347.872	210.2	1
CCNA_02195	conditioncarbon source	0.181701	535.596	492.8	1
CCNA_02199	conditioncarbon source	-0.58733	1773	2896.1	1
CCNA_02206	conditioncarbon source	0.128429	360.872	304	1
CCNA_02220	conditioncarbon source	0.13217	230.234	161.2	1
CCNA_02239	conditioncarbon source	0.0982105	413.383	314.5	1
CCNA_02262	conditioncarbon source	0.102442	740.085	467.9	1
CCNA_02263	conditioncarbon source	0.597407	44.6809	25.6	1
CCNA_02264	conditioncarbon source	0.181004	56.4043	37.2	1
CCNA_02267	conditioncarbon source	0.233038	109.681	73.9	1
CCNA_02271	conditioncarbon source	0.139918	225.128	196.8	1
CCNA_02272	conditioncarbon source	0.220156	419.34	424.6	1
CCNA_02274	conditioncarbon source	0.156393	138.404	119.7	1
CCNA_02275	conditioncarbon source	0.166347	461.319	447	1
CCNA_02277	conditioncarbon source	0.184878	1219.21	950.6	1
CCNA_02285	conditioncarbon source	0.241258	456.149	417.9	1
CCNA_02288	conditioncarbon source	0.284178	219.766	165.3	1
CCNA_02295	conditioncarbon source	-0.975178	66.5745	138.9	1
CCNA_02307	conditioncarbon source	-1.02056	133.787	292.6	1
CCNA_02332	conditioncarbon source	0.102341	185.255	172.7	1
CCNA_02339	conditioncarbon source	-0.568613	3579.55	5673.9	1
CCNA_02342	conditioncarbon source	0.186558	1488.57	1491	1
CCNA_02343	conditioncarbon source	0.136505	887.404	792.8	1
CCNA_02349	conditioncarbon source	0.171438	338.106	315.3	1
CCNA_02356	conditioncarbon source	0.149715	300.021	248.9	1
CCNA_02359	conditioncarbon source	0.100036	331.574	271.7	1
CCNA_02361	conditioncarbon source	0.170848	344.681	299	1
CCNA_02362	conditioncarbon source	0.178132	272.489	250.3	1
CCNA_02363	conditioncarbon source	0.166817	531.106	540.6	1
CCNA_02370	conditioncarbon source	0.121387	433.489	304.9	1
CCNA_02371	conditioncarbon source	0.107681	424.723	413.2	1
CCNA_02378	conditioncarbon source	0.0989977	267.957	221.6	1
CCNA_02381	conditioncarbon source	0.160261	118.213	82.2	1
CCNA_02385	conditioncarbon source	0.109618	767.787	742.9	1
CCNA_02386	conditioncarbon source	-1.01783	91.6809	208.7	1
CCNA_02394	conditioncarbon source	0.111103	319.979	266.1	1
CCNA_02396	conditioncarbon source	0.131153	166.745	113	1
CCNA_02397	conditioncarbon source	0.12396	121.851	78.6	1
CCNA_02402	conditioncarbon source	0.116199	1473.43	1411.4	1
CCNA_02404	conditioncarbon source	0.389286	514.489	286	1
CCNA_02405	conditioncarbon source	0.104766	749.809	582.6	1
CCNA_02406	conditioncarbon source	0.187877	501.085	338.7	1
CCNA_02411	conditioncarbon source	0.190688	592.064	540.2	1
CCNA_02415	conditioncarbon source	0.113068	160.957	148.5	1
CCNA_02418	conditioncarbon source	0.145779	805.277	684.8	1
CCNA_02419	conditioncarbon source	-0.624684	590.66	1096.7	1
CCNA_02422	conditioncarbon source	0.1699	301.553	284.2	1
CCNA_02424	conditioncarbon source	0.155662	421.83	424.8	1
CCNA_02429	conditioncarbon source	0.397166	182.489	111.3	1
CCNA_02443	conditioncarbon source	0.126983	371.255	339.6	1
CCNA_02447	conditioncarbon source	-0.639354	4525.36	8508.4	1
CCNA_02448	conditioncarbon source	-0.700853	6761.26	14425.8	1
CCNA_02450	conditioncarbon source	0.288255	145.128	87.7	1
CCNA_02464	conditioncarbon source	0.614012	26.4894	13.7	1
CCNA_02465	conditioncarbon source	-0.564859	474.936	736.9	1
CCNA_02469	conditioncarbon source	0.155938	33.4043	19.7	1
CCNA_02471	conditioncarbon source	0.201345	231.17	202.6	1
CCNA_02481	conditioncarbon source	0.269773	245.936	163.1	1
CCNA_02489	conditioncarbon source	0.652488	181.277	90.9	1
CCNA_02492	conditioncarbon source	0.569808	213.915	105.3	1
CCNA_02494	conditioncarbon source	0.728636	332.66	138.6	1
CCNA_02504	conditioncarbon source	-0.408421	612.745	853.9	1
CCNA_02505	conditioncarbon source	0.610175	170.957	97.9	1
CCNA_02507	conditioncarbon source	0.120339	593.234	516.6	1
CCNA_02516	conditioncarbon source	0.101758	278.66	207.1	1
CCNA_02522	conditioncarbon source	0.138092	265.234	191.2	1
CCNA_02530	conditioncarbon source	0.176771	1104.17	948.7	1
CCNA_02531	conditioncarbon source	0.209781	175.128	138.4	1
CCNA_02533	conditioncarbon source	0.119802	82.4894	62.9	1
CCNA_02554	conditioncarbon source	0.118786	670.404	656.7	1
CCNA_02556	conditioncarbon source	0.379385	516.745	304.7	1
CCNA_02559	conditioncarbon source	0.101547	180.128	137.4	1
CCNA_02560	conditioncarbon source	0.131778	1709.91	1706.1	1
CCNA_02562	conditioncarbon source	0.194093	1527.79	1430.3	1
CCNA_02563	conditioncarbon source	0.167156	208.894	136.3	1
CCNA_02564	conditioncarbon source	0.207063	144.66	87.9	1
CCNA_02565	conditioncarbon source	0.12203	78.5957	54.2	1
CCNA_02574	conditioncarbon source	0.312882	374.511	211.8	1
CCNA_02581	conditioncarbon source	0.153275	165.681	144.7	1
CCNA_02588	conditioncarbon source	0.119442	405.383	388.1	1
CCNA_02590	conditioncarbon source	0.103513	835.532	890.9	1
CCNA_02591	conditioncarbon source	-0.605255	315.085	540.4	1
CCNA_02592	conditioncarbon source	0.103589	419.021	453	1
CCNA_02593	conditioncarbon source	0.210595	204.043	184.8	1
CCNA_02602	conditioncarbon source	0.164089	456.085	412	1
CCNA_02604	conditioncarbon source	0.126208	229.085	208.3	1
CCNA_02605	conditioncarbon source	0.224534	204.617	148.1	1
CCNA_02606	conditioncarbon source	0.186341	857.936	749.5	1
CCNA_02608	conditioncarbon source	0.136766	319.894	280.7	1
CCNA_02609	conditioncarbon source	0.155725	474.872	413.6	1
CCNA_02613	conditioncarbon source	0.139584	297.511	273	1
CCNA_02614	conditioncarbon source	0.258811	610.383	577.2	1
CCNA_02633	conditioncarbon source	0.117177	474.957	350.3	1
CCNA_02644	conditioncarbon source	0.484096	221.787	172.3	1
CCNA_02652	conditioncarbon source	0.176407	333.979	281.2	1
CCNA_02657	conditioncarbon source	0.16235	217.106	209.1	1
CCNA_02662	conditioncarbon source	0.190519	898.404	792.4	1
CCNA_02664	conditioncarbon source	0.19168	49.6809	43.8	1
CCNA_02667	conditioncarbon source	0.178518	627.702	614.8	1
CCNA_02668	conditioncarbon source	0.143044	232.34	189.7	1
CCNA_02673	conditioncarbon source	0.189239	1173.15	893.8	1
CCNA_02677	conditioncarbon source	0.147553	43.5745	27.5	1
CCNA_02680	conditioncarbon source	0.309595	292.957	186.1	1
CCNA_02682	conditioncarbon source	0.106702	126.83	94	1
CCNA_02684	conditioncarbon source	0.32877	86.6596	48.8	1
CCNA_02686	conditioncarbon source	0.167957	600.936	519.9	1
CCNA_02687	conditioncarbon source	0.167662	471.851	350.8	1
CCNA_02689	conditioncarbon source	0.252229	345.021	292.5	1
CCNA_02692	conditioncarbon source	0.192706	219.851	137.8	1
CCNA_02693	conditioncarbon source	0.107175	443.787	367.3	1
CCNA_02696	conditioncarbon source	0.239521	795.447	649	1
CCNA_02697	conditioncarbon source	0.122216	173.489	129.4	1
CCNA_02701	conditioncarbon source	0.192009	1109.68	1095.2	1
CCNA_02703	conditioncarbon source	0.195628	99.8511	96.1	1
CCNA_02711	conditioncarbon source	0.146916	510.723	439.9	1
CCNA_02719	conditioncarbon source	0.132061	722.723	671.1	1
CCNA_02720	conditioncarbon source	0.108933	857.362	787.3	1
CCNA_02722	conditioncarbon source	0.15216	552.489	517.2	1
CCNA_02724	conditioncarbon source	0.200762	272.085	214.3	1
CCNA_02727	conditioncarbon source	0.318675	409.681	228.9	1
CCNA_02730	conditioncarbon source	0.152264	199.532	146.1	1
CCNA_02742	conditioncarbon source	0.128955	697.723	635.2	1
CCNA_02743	conditioncarbon source	0.117038	1535.11	1388.6	1
CCNA_02744	conditioncarbon source	0.125025	369.128	293.9	1
CCNA_02746	conditioncarbon source	0.285059	216.787	136.6	1
CCNA_02751	conditioncarbon source	0.172511	543.83	516	1
CCNA_02752	conditioncarbon source	0.563419	965.191	537.7	1
CCNA_02753	conditioncarbon source	0.226872	896.468	597.5	1
CCNA_02756	conditioncarbon source	0.193481	609.617	505.1	1
CCNA_02758	conditioncarbon source	0.204824	192.277	130.1	1
CCNA_02769	conditioncarbon source	0.317151	310.404	182.3	1
CCNA_02773	conditioncarbon source	0.15601	125.809	84.7	1
CCNA_02774	conditioncarbon source	0.173305	273.681	251.1	1
CCNA_02778	conditioncarbon source	0.146462	40.5745	28.4	1
CCNA_02781	conditioncarbon source	0.301179	230.298	155.9	1
CCNA_02783	conditioncarbon source	0.113052	485.638	376.1	1
CCNA_02785	conditioncarbon source	0.530772	279.702	126.3	1
CCNA_02790	conditioncarbon source	0.373838	145.596	93.4	1
CCNA_02796	conditioncarbon source	0.157051	23.383	15.6	1
CCNA_02806	conditioncarbon source	0.122062	415.638	310.9	1
CCNA_02809	conditioncarbon source	0.194552	1145.32	957.8	1
CCNA_02815	conditioncarbon source	0.161446	1178.45	841.4	1
CCNA_02831	conditioncarbon source	0.452403	415.638	260.8	1
CCNA_02840	conditioncarbon source	0.102483	377.191	342	1
CCNA_02843	conditioncarbon source	0.158953	196.511	188.9	1
CCNA_02846	conditioncarbon source	-0.739021	1281.81	2306.8	1
CCNA_02849	conditioncarbon source	-0.456753	48.8511	85.2	1
CCNA_02851	conditioncarbon source	0.268099	220.745	136.5	1
CCNA_02854	conditioncarbon source	0.431707	233.915	204.8	1
CCNA_02858	conditioncarbon source	0.149593	933.511	937.7	1
CCNA_02860	conditioncarbon source	0.231423	250.17	231.9	1
CCNA_02873	conditioncarbon source	0.13576	100.787	95.9	1
CCNA_02877	conditioncarbon source	0.405119	487.426	280.1	1
CCNA_02880	conditioncarbon source	0.246169	348.489	233.4	1
CCNA_02882	conditioncarbon source	0.124479	81.8298	63.9	1
CCNA_02883	conditioncarbon source	0.235065	421.404	379.7	1
CCNA_02887	conditioncarbon source	0.103515	350.362	256.7	1
CCNA_02888	conditioncarbon source	0.510113	158.511	92.1	1
CCNA_02889	conditioncarbon source	0.195709	410.064	394.5	1
CCNA_02891	conditioncarbon source	0.208491	480.532	380.6	1
CCNA_02894	conditioncarbon source	0.169082	167.191	101.1	1
CCNA_02899	conditioncarbon source	0.167862	209.766	140.8	1
CCNA_02900	conditioncarbon source	0.129531	594.064	522.3	1
CCNA_02904	conditioncarbon source	0.121122	378.234	321.1	1
CCNA_02909	conditioncarbon source	0.160824	604.021	515.8	1
CCNA_02918	conditioncarbon source	0.208867	382.234	284	1
CCNA_02919	conditioncarbon source	0.155036	925.851	857.3	1
CCNA_02921	conditioncarbon source	0.281307	1035.47	782.8	1
CCNA_02924	conditioncarbon source	0.469835	36.1702	19.6	1
CCNA_02930	conditioncarbon source	0.160123	166.851	165.1	1
CCNA_02931	conditioncarbon source	0.15464	121.723	113	1
CCNA_02935	conditioncarbon source	0.184129	1273.74	1080.6	1
CCNA_02938	conditioncarbon source	0.116989	152.255	137.4	1
CCNA_02940	conditioncarbon source	0.168922	496.702	342.8	1
CCNA_02941	conditioncarbon source	-0.599721	54.0213	111.4	1
CCNA_02944	conditioncarbon source	-0.425825	360.021	514.3	1
CCNA_02945	conditioncarbon source	0.103625	1090.91	1080	1
CCNA_02948	conditioncarbon source	0.103744	86.234	66.6	1
CCNA_02949	conditioncarbon source	0.122962	258.617	219.7	1
CCNA_02950	conditioncarbon source	0.138271	651.085	508.1	1
CCNA_02954	conditioncarbon source	0.311424	280.447	172.4	1
CCNA_02956	conditioncarbon source	0.219537	295.894	258.1	1
CCNA_02957	conditioncarbon source	-0.947155	399.149	792.3	1
CCNA_02967	conditioncarbon source	0.180492	821.596	685.6	1
CCNA_02969	conditioncarbon source	-0.443744	304.894	442.9	1
CCNA_02973	conditioncarbon source	0.324776	63.7872	38	1
CCNA_02977	conditioncarbon source	0.121045	366.255	340.2	1
CCNA_02979	conditioncarbon source	0.23978	753.447	604.6	1
CCNA_02980	conditioncarbon source	-0.734109	3609.21	6189.3	1
CCNA_02981	conditioncarbon source	0.140511	199.702	162.8	1
CCNA_02982	conditioncarbon source	0.48378	372.298	218.8	1
CCNA_02988	conditioncarbon source	0.172442	206.106	174.5	1
CCNA_02993	conditioncarbon source	0.270812	586.745	497.7	1
CCNA_02996	conditioncarbon source	0.132352	344.915	315.1	1
CCNA_02997	conditioncarbon source	0.160101	252.574	254.6	1
CCNA_03001	conditioncarbon source	0.107076	389.681	320.7	1
CCNA_03003	conditioncarbon source	0.251342	1169.89	1023.9	1
CCNA_03004	conditioncarbon source	0.11998	145.34	104.3	1
CCNA_03005	conditioncarbon source	0.158426	191.319	130.3	1
CCNA_03008	conditioncarbon source	0.103452	122.574	102.6	1
CCNA_03010	conditioncarbon source	0.101319	192.17	154.2	1
CCNA_03011	conditioncarbon source	0.132942	281.085	232.3	1
CCNA_03012	conditioncarbon source	-0.433052	827.681	1148.4	1
CCNA_03013	conditioncarbon source	0.109502	549.191	443.2	1
CCNA_03014	conditioncarbon source	0.205726	210.255	174	1
CCNA_03015	conditioncarbon source	0.130597	123.83	91.7	1
CCNA_03016	conditioncarbon source	0.20332	208.638	165.6	1
CCNA_03021	conditioncarbon source	0.133377	152.83	124.9	1
CCNA_03022	conditioncarbon source	0.140045	1387.49	1310.1	1
CCNA_03023	conditioncarbon source	0.29735	2509.85	2117.3	1
CCNA_03027	conditioncarbon source	0.346896	538.574	314.4	1
CCNA_03030	conditioncarbon source	-0.777255	432.404	795.7	1
CCNA_03032	conditioncarbon source	0.15286	759.106	755.8	1
CCNA_03034	conditioncarbon source	0.0991601	57.766	43.5	1
CCNA_03035	conditioncarbon source	0.198569	741.255	583.7	1
CCNA_03036	conditioncarbon source	0.175553	619.085	464.6	1
CCNA_03038	conditioncarbon source	0.171164	1904.19	1935.4	1
CCNA_03039	conditioncarbon source	0.345139	704.83	659.8	1
CCNA_03042	conditioncarbon source	0.121803	280.362	278.2	1
CCNA_03043	conditioncarbon source	-0.941838	262.085	556.4	1
CCNA_03045	conditioncarbon source	0.171695	141.596	112.8	1
CCNA_03054	conditioncarbon source	0.241461	1893.21	1786.5	1
CCNA_03058	conditioncarbon source	0.186384	156.894	102.1	1
CCNA_03061	conditioncarbon source	0.163119	534.596	470.7	1
CCNA_03064	conditioncarbon source	-0.907837	978.596	1899.3	1
CCNA_03065	conditioncarbon source	0.172731	191.745	130	1
CCNA_03067	conditioncarbon source	0.196841	395.915	394	1
CCNA_03068	conditioncarbon source	0.10089	266.979	235.1	1
CCNA_03069	conditioncarbon source	0.194045	187.277	117.6	1
CCNA_03070	conditioncarbon source	0.210971	73.9149	65.1	1
CCNA_03071	conditioncarbon source	0.28517	667.149	450.8	1
CCNA_03073	conditioncarbon source	0.14659	103.638	70.1	1
CCNA_03081	conditioncarbon source	0.19665	107.319	74.3	1
CCNA_03082	conditioncarbon source	0.209367	368.723	248.4	1
CCNA_03083	conditioncarbon source	0.0999203	849.979	717.5	1
CCNA_03086	conditioncarbon source	0.375152	174.596	112.5	1
CCNA_03087	conditioncarbon source	0.241936	321.511	293	1
CCNA_03088	conditioncarbon source	0.12066	697.17	564.9	1
CCNA_03093	conditioncarbon source	0.217785	570.596	534.1	1
CCNA_03098	conditioncarbon source	0.189176	816.638	701.5	1
CCNA_03099	conditioncarbon source	0.15461	277.106	274.6	1
CCNA_03102	conditioncarbon source	0.149474	1028	1033.2	1
CCNA_03107	conditioncarbon source	0.121608	507.766	531.7	1
CCNA_03114	conditioncarbon source	-0.441659	269.319	391.9	1
CCNA_03115	conditioncarbon source	0.590608	22.3617	13.3	1
CCNA_03117	conditioncarbon source	0.20554	319.872	274.4	1
CCNA_03121	conditioncarbon source	0.122688	147.915	136.5	1
CCNA_03122	conditioncarbon source	0.168744	435.106	377.3	1
CCNA_03123	conditioncarbon source	-0.404307	1337.36	1932	1
CCNA_03125	conditioncarbon source	0.111627	295.66	204.6	1
CCNA_03127	conditioncarbon source	0.167207	1101.47	1030.5	1
CCNA_03129	conditioncarbon source	-0.480158	3282.55	4884.9	1
CCNA_03132	conditioncarbon source	-0.386783	294.085	444.1	1
CCNA_03134	conditioncarbon source	0.144459	232.298	168.3	1
CCNA_03137	conditioncarbon source	0.100538	693.638	602.7	1
CCNA_03138	conditioncarbon source	0.224715	701.617	636.1	1
CCNA_03146	conditioncarbon source	0.137888	1074.23	989.2	1
CCNA_03149	conditioncarbon source	0.192977	733.936	720.2	1
CCNA_03163	conditioncarbon source	0.153057	868.298	826.3	1
CCNA_03165	conditioncarbon source	0.144172	397.213	325.7	1
CCNA_03167	conditioncarbon source	0.208104	590.936	460.8	1
CCNA_03168	conditioncarbon source	0.321147	276.851	155.7	1
CCNA_03169	conditioncarbon source	0.166363	236.809	200.8	1
CCNA_03171	conditioncarbon source	0.20311	1445.72	1224.5	1
CCNA_03174	conditioncarbon source	0.212126	462.404	336.9	1
CCNA_03177	conditioncarbon source	0.432299	497.766	335.5	1
CCNA_03178	conditioncarbon source	0.117464	333.128	363	1
CCNA_03179	conditioncarbon source	0.223235	653.234	603.7	1
CCNA_03181	conditioncarbon source	0.252167	182.745	116.1	1
CCNA_03182	conditioncarbon source	0.149148	128.66	109.5	1
CCNA_03191	conditioncarbon source	0.176259	687.617	496.9	1
CCNA_03198	conditioncarbon source	0.137775	916.298	906.7	1
CCNA_03199	conditioncarbon source	0.152128	456.745	465.4	1
CCNA_03202	conditioncarbon source	0.217622	880.872	578.5	1
CCNA_03207	conditioncarbon source	0.330539	413.191	264.8	1
CCNA_03209	conditioncarbon source	0.113599	225.255	161.4	1
CCNA_03213	conditioncarbon source	0.202232	220.66	203.2	1
CCNA_03216	conditioncarbon source	0.174841	187.787	141	1
CCNA_03218	conditioncarbon source	0.0988799	466.234	409.6	1
CCNA_03219	conditioncarbon source	0.131465	838.872	664.3	1
CCNA_03223	conditioncarbon source	0.221059	786.319	771.5	1
CCNA_03226	conditioncarbon source	0.156691	376.511	270.9	1
CCNA_03228	conditioncarbon source	0.203113	1239.28	1044.3	1
CCNA_03229	conditioncarbon source	0.114205	375.213	274.8	1
CCNA_03233	conditioncarbon source	0.232721	186.362	122.8	1
CCNA_03239	conditioncarbon source	0.246415	209.872	136.5	1
CCNA_03240	conditioncarbon source	0.129469	547.638	555.5	1
CCNA_03241	conditioncarbon source	-0.746472	412.17	737.6	1
CCNA_03245	conditioncarbon source	0.37286	335.468	179.6	1
CCNA_03246	conditioncarbon source	0.31945	246.532	197.6	1
CCNA_03247	conditioncarbon source	0.150721	2361.49	2311.4	1
CCNA_03248	conditioncarbon source	0.152591	1117.19	1036.4	1
CCNA_03250	conditioncarbon source	0.599388	134.468	66.2	1
CCNA_03252	conditioncarbon source	-0.890325	2026.3	4018.6	1
CCNA_03253	conditioncarbon source	0.121263	769.809	729.1	1
CCNA_03258	conditioncarbon source	0.235158	166.553	155.2	1
CCNA_03259	conditioncarbon source	0.173121	1108.74	1130.8	1
CCNA_03263	conditioncarbon source	0.140904	564.787	397.6	1
CCNA_03267	conditioncarbon source	0.185517	492.872	497.8	1
CCNA_03271	conditioncarbon source	-0.517402	7697.17	11932.7	1
CCNA_03272	conditioncarbon source	0.122342	1029.3	1005.9	1
CCNA_03279	conditioncarbon source	0.111934	373.681	327.3	1
CCNA_03282	conditioncarbon source	0.304124	287.809	194	1
CCNA_03285	conditioncarbon source	0.173037	742.851	683.8	1
CCNA_03287	conditioncarbon source	-0.771712	814.085	1479.8	1
CCNA_03289	conditioncarbon source	-0.80723	828.83	1542.4	1
CCNA_03292	conditioncarbon source	0.12836	491.319	375.4	1
CCNA_03293	conditioncarbon source	0.11374	613.106	527.5	1
CCNA_03294	conditioncarbon source	0.115752	453.404	324.5	1
CCNA_03299	conditioncarbon source	0.258814	1191.26	1189.1	1
CCNA_03300	conditioncarbon source	0.135403	1056.91	1039.8	1
CCNA_03301	conditioncarbon source	0.173178	2301.68	2124.2	1
CCNA_03302	conditioncarbon source	0.154553	1574.49	1611.5	1
CCNA_03309	conditioncarbon source	0.103222	747	629.3	1
CCNA_03313	conditioncarbon source	0.121655	166.404	128.2	1
CCNA_03315	conditioncarbon source	0.129277	385.872	353.7	1
CCNA_03317	conditioncarbon source	0.219748	902.383	616.7	1
CCNA_03318	conditioncarbon source	0.232628	255.17	213.2	1
CCNA_03319	conditioncarbon source	0.203252	235.255	208.4	1
CCNA_03320	conditioncarbon source	0.162342	1392.06	1076.2	1
CCNA_03325	conditioncarbon source	-0.564708	1742.87	2712.3	1
CCNA_03326	conditioncarbon source	0.170683	1705.11	1449.8	1
CCNA_03330	conditioncarbon source	0.141655	185.277	167.9	1
CCNA_03352	conditioncarbon source	-0.403262	219.787	334.8	1
CCNA_03355	conditioncarbon source	0.121509	1523.17	1327	1
CCNA_03356	conditioncarbon source	0.206011	207.979	194.2	1
CCNA_03357	conditioncarbon source	0.269023	410.979	376.5	1
CCNA_03365	conditioncarbon source	0.573953	418.404	214	1
CCNA_03368	conditioncarbon source	0.145274	213.043	196.6	1
CCNA_03376	conditioncarbon source	0.307367	322.106	217.2	1
CCNA_03379	conditioncarbon source	-0.72874	706.872	1274.6	1
CCNA_03382	conditioncarbon source	0.223648	586.83	416.9	1
CCNA_03383	conditioncarbon source	0.115857	496.383	405.8	1
CCNA_03384	conditioncarbon source	-0.898685	30.8723	62	1
CCNA_03387	conditioncarbon source	0.260195	138.574	85.7	1
CCNA_03398	conditioncarbon source	0.277381	445.064	354	1
CCNA_03401	conditioncarbon source	-0.633274	157.894	255.6	1
CCNA_03402	conditioncarbon source	0.203596	1056.68	971	1
CCNA_03405	conditioncarbon source	0.199511	146.894	86.4	1
CCNA_03407	conditioncarbon source	0.194743	1056.11	1062.2	1
CCNA_03408	conditioncarbon source	0.154158	561.766	541.3	1
CCNA_03409	conditioncarbon source	0.110485	600.489	480.4	1
CCNA_03420	conditioncarbon source	-0.885201	1692.64	3226.6	1
CCNA_03421	conditioncarbon source	0.108774	1168.43	944.6	1
CCNA_03422	conditioncarbon source	0.108368	1187.77	1083.6	1
CCNA_03424	conditioncarbon source	0.657063	587.128	279.2	1
CCNA_03426	conditioncarbon source	0.139776	399.681	360.2	1
CCNA_03431	conditioncarbon source	-0.929746	854.064	1732.5	1
CCNA_03435	conditioncarbon source	0.111092	812.894	694.5	1
CCNA_03436	conditioncarbon source	0.111629	776.383	799.3	1
CCNA_03438	conditioncarbon source	0.153426	69.3404	44.9	1
CCNA_03446	conditioncarbon source	0.168246	801.553	632.4	1
CCNA_03462	conditioncarbon source	-0.410039	894.894	1257.6	1
CCNA_03464	conditioncarbon source	-0.796388	165.809	305.5	1
CCNA_03467	conditioncarbon source	0.103923	1225.68	966.8	1
CCNA_03477	conditioncarbon source	0.15891	257.277	259.8	1
CCNA_03479	conditioncarbon source	-0.703208	1318.81	2213.1	1
CCNA_03480	conditioncarbon source	0.209708	492.532	420.9	1
CCNA_03481	conditioncarbon source	0.184611	435.894	355.1	1
CCNA_03484	conditioncarbon source	0.175017	289.021	256.8	1
CCNA_03485	conditioncarbon source	0.207415	544.872	463.6	1
CCNA_03489	conditioncarbon source	0.496758	237.83	131.7	1
CCNA_03490	conditioncarbon source	0.210131	134.638	132.6	1
CCNA_03493	conditioncarbon source	0.120994	78.617	79.1	1
CCNA_03494	conditioncarbon source	0.166996	204.213	152.2	1
CCNA_03498	conditioncarbon source	-0.854443	399.298	755.2	1
CCNA_03507	conditioncarbon source	0.147196	879.681	920.1	1
CCNA_03511	conditioncarbon source	0.194265	450.234	425.3	1
CCNA_03514	conditioncarbon source	-0.781656	755.83	1388	1
CCNA_03515	conditioncarbon source	-0.526672	279.894	435.9	1
CCNA_03516	conditioncarbon source	-0.493974	427.468	654.6	1
CCNA_03519	conditioncarbon source	-0.76351	304.702	538	1
CCNA_03523	conditioncarbon source	0.231882	477.787	379.7	1
CCNA_03528	conditioncarbon source	0.387029	479.277	314.4	1
CCNA_03529	conditioncarbon source	0.213428	255.723	194.1	1
CCNA_03532	conditioncarbon source	0.101852	1122.89	896.3	1
CCNA_03533	conditioncarbon source	0.245581	1076.77	970.8	1
CCNA_03536	conditioncarbon source	0.2106	138.085	102.2	1
CCNA_03538	conditioncarbon source	0.138822	223.043	163.9	1
CCNA_03540	conditioncarbon source	0.13202	251.511	217.4	1
CCNA_03542	conditioncarbon source	0.336231	102.596	66.6	1
CCNA_03546	conditioncarbon source	0.266705	393.851	282.1	1
CCNA_03549	conditioncarbon source	0.314002	512.404	324.1	1
CCNA_03554	conditioncarbon source	0.141281	1268.43	1285.5	1
CCNA_03565	conditioncarbon source	0.155492	314.149	302.9	1
CCNA_03569	conditioncarbon source	0.109604	631.255	527.6	1
CCNA_03578	conditioncarbon source	0.114667	494.404	407.8	1
CCNA_03580	conditioncarbon source	0.175606	182.936	163.4	1
CCNA_03592	conditioncarbon source	0.121427	344.766	277.2	1
CCNA_03596	conditioncarbon source	0.171766	877.298	870.4	1
CCNA_03597	conditioncarbon source	0.584011	119.787	69.1	1
CCNA_03598	conditioncarbon source	0.131814	31.766	18.8	1
CCNA_03602	conditioncarbon source	0.150841	900.447	856.2	1
CCNA_03603	conditioncarbon source	0.186207	1052.45	952.3	1
CCNA_03609	conditioncarbon source	-0.731492	136.383	279.1	1
CCNA_03611	conditioncarbon source	0.447779	806.979	353.5	1
CCNA_03612	conditioncarbon source	-0.882775	891.872	1704	1
CCNA_03614	conditioncarbon source	-0.584808	752.404	1197.4	1
CCNA_03615	conditioncarbon source	-0.895231	2998.23	5842.3	1
CCNA_03616	conditioncarbon source	-0.574864	1184.38	1843.9	1
CCNA_03620	conditioncarbon source	0.190407	290.404	255.8	1
CCNA_03621	conditioncarbon source	0.151343	359.574	345.9	1
CCNA_03623	conditioncarbon source	0.142188	453.255	439.3	1
CCNA_03624	conditioncarbon source	0.125503	229.426	224.5	1
CCNA_03629	conditioncarbon source	0.170264	185.213	176	1
CCNA_03634	conditioncarbon source	0.1574	364.383	345.9	1
CCNA_03660	conditioncarbon source	0.14121	151.191	137	1
CCNA_03662	conditioncarbon source	0.21243	407.362	378.9	1
CCNA_03673	conditioncarbon source	-0.377183	424.745	585.2	1
CCNA_03675	conditioncarbon source	0.241547	1402.96	1298.6	1
CCNA_03679	conditioncarbon source	0.124643	490	456.2	1
CCNA_03681	conditioncarbon source	-0.571238	1197.7	1868.4	1
CCNA_03685	conditioncarbon source	0.288249	1267.66	821.5	1
CCNA_03689	conditioncarbon source	-0.409963	5157.17	7139	1
CCNA_03691	conditioncarbon source	-0.455228	1568.13	2289.4	1
CCNA_03694	conditioncarbon source	0.106879	968.809	945.3	1
CCNA_03697	conditioncarbon source	0.297551	425.681	360.8	1
CCNA_03698	conditioncarbon source	0.100001	89	64.5	1
CCNA_03699	conditioncarbon source	0.177699	2448.51	2320.7	1
CCNA_03700	conditioncarbon source	-0.393477	87.234	128.5	1
CCNA_03706	conditioncarbon source	0.31052	290.191	215	1
CCNA_03728	conditioncarbon source	0.141292	176.723	164.3	1
CCNA_03739	conditioncarbon source	0.124437	389.043	366.5	1
CCNA_03744	conditioncarbon source	-0.908273	217.362	535.2	1
CCNA_03746	conditioncarbon source	0.155733	1017.94	1002.3	1
CCNA_03751	conditioncarbon source	0.145252	695.17	667	1
CCNA_03759	conditioncarbon source	0.22915	336.213	249.1	1
CCNA_03760	conditioncarbon source	0.198221	458.723	410.4	1
CCNA_03763	conditioncarbon source	0.118144	353.17	343.9	1
CCNA_03769	conditioncarbon source	0.189743	667.66	599.2	1
CCNA_03774	conditioncarbon source	0.237376	345.723	243.4	1
CCNA_03776	conditioncarbon source	0.178596	384.128	368.2	1
CCNA_03777	conditioncarbon source	0.221068	771.362	601	1
CCNA_03786	conditioncarbon source	-0.884574	127.532	265.4	1
CCNA_03790	conditioncarbon source	0.16678	290.085	290.8	1
CCNA_03792	conditioncarbon source	0.12415	334.426	323.6	1
CCNA_03795	conditioncarbon source	0.158985	138.255	124.3	1
CCNA_03796	conditioncarbon source	0.133908	762.574	653.4	1
CCNA_03797	conditioncarbon source	0.101765	206.851	175.8	1
CCNA_03802	conditioncarbon source	0.235986	3011.81	2877.4	1
CCNA_03803	conditioncarbon source	0.14276	867.426	783.3	1
CCNA_03805	conditioncarbon source	-0.878807	1278.7	2525.2	1
CCNA_03812	conditioncarbon source	0.18787	205.489	126.1	1
CCNA_03814	conditioncarbon source	0.189295	701.809	662.5	1
CCNA_03816	conditioncarbon source	0.126749	2014.6	2065.7	1
CCNA_03821	conditioncarbon source	0.123942	527.745	512.2	1
CCNA_03822	conditioncarbon source	0.117721	259.128	195.7	1
CCNA_03824	conditioncarbon source	0.422214	288.298	179.2	1
CCNA_03825	conditioncarbon source	0.104954	282.34	250.3	1
CCNA_03826	conditioncarbon source	0.108954	155.872	117.7	1
CCNA_03831	conditioncarbon source	0.140112	508.766	488.3	1
CCNA_03839	conditioncarbon source	0.156513	1474.83	1334.2	1
CCNA_03840	conditioncarbon source	0.219056	905.511	853.9	1
CCNA_03848	conditioncarbon source	0.122956	1072.49	1009.2	1
CCNA_03856	conditioncarbon source	0.185946	641	621.4	1
CCNA_03861	conditioncarbon source	-0.569136	26.2553	46.2	1
CCNA_03878	conditioncarbon source	-0.802784	5.7234	11.7	1
CCNA_03884	conditioncarbon source	0.182792	202.255	166.3	1
CCNA_03888	conditioncarbon source	0.138565	291.745	264.5	1
CCNA_03890	conditioncarbon source	0.103485	1112	1128	1
CCNA_03892	conditioncarbon source	0.148058	424.872	408.8	1
CCNA_03897	conditioncarbon source	0.176634	60.6596	58.7	1
CCNA_03902	conditioncarbon source	0.510074	119.723	64.4	1
CCNA_03905	conditioncarbon source	0.0986411	520.34	452.9	1
CCNA_03906	conditioncarbon source	0.117538	720.17	700.9	1
CCNA_03911	conditioncarbon source	0.189256	119.723	118.9	1
CCNA_03917	conditioncarbon source	0.128106	81.1702	82.7	1
CCNA_03918	conditioncarbon source	0.173074	28.2766	29.4	1
CCNA_03926	conditioncarbon source	0.135274	112.574	84.6	1
CCNA_03959	conditioncarbon source	-0.682079	25.8723	44.5	1
CCNA_03961	conditioncarbon source	-0.511836	326.511	503.1	1
CCNA_03963	conditioncarbon source	0.270962	66.6809	59.7	1
CCNA_03968	conditioncarbon source	0.159562	156.681	151.5	1
CCNA_03979	conditioncarbon source	-0.41389	198.66	282.6	1
CCNA_03983	conditioncarbon source	0.299023	2.97872	1.7	1
CCNA_03984	conditioncarbon source	0.163568	81.5745	84.3	1
CCNA_03985	conditioncarbon source	0.255086	170.723	120.5	1
CCNA_03989	conditioncarbon source	-0.542894	4351.28	6571	1
CCNA_03997	conditioncarbon source	0.125957	562.064	556.4	1
CCNA_03999	conditioncarbon source	0.184726	496.489	494.8	1
CCNA_R0037	conditioncarbon source	-0.677416	141.447	233.2	1
CCNA_00002	conditioncarbon source	0.0756111	736.298	793.9	1
CCNA_00017	conditioncarbon source	0.0092436	111.362	96.6	1
CCNA_00019	conditioncarbon source	0.0738112	218.149	190.7	1
CCNA_00020	conditioncarbon source	-0.247545	16.4255	21.4	1
CCNA_00022	conditioncarbon source	0.0156499	167.043	140.4	1
CCNA_00031	conditioncarbon source	-0.34001	1220.19	1665.8	1
CCNA_00049	conditioncarbon source	0.0456923	67.5319	46.4	1
CCNA_00056	conditioncarbon source	0.0657805	261.468	211.2	1
CCNA_00065	conditioncarbon source	0.0553788	508.191	512.8	1
CCNA_00072	conditioncarbon source	-0.129436	1483.6	1949.2	1
CCNA_00075	conditioncarbon source	0.0817739	461.149	386.2	1
CCNA_00079	conditioncarbon source	-0.312095	458.149	636.5	1
CCNA_00081	conditioncarbon source	0.0603809	293.66	287.9	1
CCNA_00089	conditioncarbon source	0.00921702	2002.74	1736.8	1
CCNA_00090	conditioncarbon source	0.0324486	138.66	105.3	1
CCNA_00091	conditioncarbon source	0.040662	243.064	206.5	1
CCNA_00098	conditioncarbon source	0.00660071	155.362	133.7	1
CCNA_00108	conditioncarbon source	0.0472016	635.596	623	1
CCNA_00109	conditioncarbon source	-0.22783	1206.6	1496.5	1
CCNA_00114	conditioncarbon source	-0.12339	591.064	735.5	1
CCNA_00115	conditioncarbon source	0.0355203	1594.11	1341.1	1
CCNA_00120	conditioncarbon source	0.0573256	471.511	393.2	1
CCNA_00122	conditioncarbon source	0.0625183	61.9574	53.9	1
CCNA_00123	conditioncarbon source	0.0734684	164.574	141.3	1
CCNA_00124	conditioncarbon source	-0.150198	1058.09	1247	1
CCNA_00125	conditioncarbon source	0.0560309	389.66	328.5	1
CCNA_00131	conditioncarbon source	0.0529747	105.426	111.5	1
CCNA_00133	conditioncarbon source	-0.142184	820.787	1027.6	1
CCNA_00139	conditioncarbon source	0.0738047	1300.34	1299.5	1
CCNA_00142	conditioncarbon source	-0.125357	630.383	724	1
CCNA_00145	conditioncarbon source	0.0278899	420.128	334.6	1
CCNA_00147	conditioncarbon source	-0.102915	26.8511	33.2	1
CCNA_00148	conditioncarbon source	-0.242277	470.468	599.3	1
CCNA_00153	conditioncarbon source	-0.248672	125.723	160.5	1
CCNA_00156	conditioncarbon source	0.000842932	287.277	256.6	1
CCNA_00157	conditioncarbon source	0.0218544	70.7872	57.1	1
CCNA_00158	conditioncarbon source	-0.12562	1028.19	1206	1
CCNA_00160	conditioncarbon source	-0.248846	1617.3	2139.9	1
CCNA_00169	conditioncarbon source	0.0429876	458.106	377.6	1
CCNA_00173	conditioncarbon source	0.0894575	506.872	408	1
CCNA_00174	conditioncarbon source	0.0168123	488.383	368.7	1
CCNA_00177	conditioncarbon source	0.0111504	87.9574	76.6	1
CCNA_00178	conditioncarbon source	0.084792	143.404	122.5	1
CCNA_00180	conditioncarbon source	0.0770158	354.021	312.2	1
CCNA_00181	conditioncarbon source	0.0453748	132.213	119	1
CCNA_00182	conditioncarbon source	0.0367973	335.957	295	1
CCNA_00183	conditioncarbon source	0.00579777	213.234	187.9	1
CCNA_00191	conditioncarbon source	0.0682159	147.681	127.6	1
CCNA_00194	conditioncarbon source	0.0230503	111.511	100.4	1
CCNA_00200	conditioncarbon source	0.0134399	1163.94	1230.6	1
CCNA_00201	conditioncarbon source	0.0204301	333.936	327.3	1
CCNA_00203	conditioncarbon source	0.0320619	327.064	264.8	1
CCNA_00208	conditioncarbon source	0.0722048	577.021	467.4	1
CCNA_00210	conditioncarbon source	-0.345034	5863.64	7915.3	1
CCNA_00216	conditioncarbon source	-0.0656023	219.277	275.8	1
CCNA_00221	conditioncarbon source	0.0179016	298.404	249.5	1
CCNA_00229	conditioncarbon source	0.046719	381.851	302	1
CCNA_00232	conditioncarbon source	0.0901616	280.532	266.9	1
CCNA_00234	conditioncarbon source	0.0396297	1274.72	1178.1	1
CCNA_00235	conditioncarbon source	0.0900566	61.7234	45.8	1
CCNA_00243	conditioncarbon source	0.0908039	114.574	109.1	1
CCNA_00244	conditioncarbon source	0.0374275	210.191	158.4	1
CCNA_00248	conditioncarbon source	0.0700196	847.915	727	1
CCNA_00252	conditioncarbon source	0.0170235	269.936	240	1
CCNA_00259	conditioncarbon source	0.0634695	201.191	150.9	1
CCNA_00267	conditioncarbon source	0.0600309	1373.15	1430.9	1
CCNA_00269	conditioncarbon source	-0.118621	868.957	1136.2	1
CCNA_00271	conditioncarbon source	0.031735	57.3191	56.5	1
CCNA_00276	conditioncarbon source	0.0889543	179.936	173.6	1
CCNA_00286	conditioncarbon source	-0.112709	434.596	560.9	1
CCNA_00311	conditioncarbon source	0.0111294	891.894	952.9	1
CCNA_00312	conditioncarbon source	-0.047018	710.426	862.9	1
CCNA_00318	conditioncarbon source	0.075295	372.277	347.8	1
CCNA_00319	conditioncarbon source	-0.19481	342.872	413.3	1
CCNA_00326	conditioncarbon source	0.0798095	783.17	690.8	1
CCNA_00329	conditioncarbon source	0.0458873	199.447	168.6	1
CCNA_00339	conditioncarbon source	0.0575407	581.404	456.3	1
CCNA_00344	conditioncarbon source	0.0517293	284.17	294.1	1
CCNA_00358	conditioncarbon source	0.0186063	194.957	154.8	1
CCNA_00360	conditioncarbon source	0.0779588	315.447	283.6	1
CCNA_00367	conditioncarbon source	-0.130916	928.149	1140.4	1
CCNA_00376	conditioncarbon source	0.0272991	502.83	416.2	1
CCNA_00383	conditioncarbon source	0.0816451	739.766	703.2	1
CCNA_00386	conditioncarbon source	0.0727106	140.298	112.4	1
CCNA_00389	conditioncarbon source	-0.0805221	5.34043	4.9	1
CCNA_00396	conditioncarbon source	0.0902404	219.574	180.2	1
CCNA_00397	conditioncarbon source	0.0439312	976.957	616.4	1
CCNA_00398	conditioncarbon source	-0.312109	2427.45	3782.8	1
CCNA_00399	conditioncarbon source	0.0252784	225.149	182.9	1
CCNA_00400	conditioncarbon source	-0.287018	983.957	1324.2	1
CCNA_00401	conditioncarbon source	0.046746	489.617	430.5	1
CCNA_00402	conditioncarbon source	0.0506685	141.234	104.4	1
CCNA_00403	conditioncarbon source	0.00116876	395.83	310.3	1
CCNA_00404	conditioncarbon source	0.0938133	104.191	87.5	1
CCNA_00408	conditioncarbon source	0.0650551	547.319	446.6	1
CCNA_00414	conditioncarbon source	0.0292235	663.894	667.8	1
CCNA_00415	conditioncarbon source	0.0813572	341.404	273.7	1
CCNA_00416	conditioncarbon source	0.0745961	128.915	120.3	1
CCNA_00422	conditioncarbon source	-0.0790706	215.255	278.8	1
CCNA_00434	conditioncarbon source	0.0937594	554.085	441.5	1
CCNA_00438	conditioncarbon source	-0.162383	500.021	645.2	1
CCNA_00439	conditioncarbon source	-0.0469532	3464.19	4016.8	1
CCNA_00440	conditioncarbon source	-0.240044	568.468	755.3	1
CCNA_00441	conditioncarbon source	-0.226711	1165.94	1461.3	1
CCNA_00442	conditioncarbon source	-0.202046	6892	8474.7	1
CCNA_00443	conditioncarbon source	-0.189556	1377.02	1744.1	1
CCNA_00445	conditioncarbon source	-0.127735	3371.17	4056.4	1
CCNA_00446	conditioncarbon source	-0.274061	1315.26	1674	1
CCNA_00447	conditioncarbon source	-0.25985	2103.66	2701.5	1
CCNA_00455	conditioncarbon source	-0.099787	1293.45	1503.9	1
CCNA_00464	conditioncarbon source	0.0143022	111.085	96.4	1
CCNA_00470	conditioncarbon source	-0.237757	277.319	374.9	1
CCNA_00476	conditioncarbon source	0.0254103	60.8298	42.4	1
CCNA_00479	conditioncarbon source	0.0115423	176.979	126.2	1
CCNA_00481	conditioncarbon source	0.0777544	50.1064	51	1
CCNA_00486	conditioncarbon source	0.0669923	798.574	599	1
CCNA_00498	conditioncarbon source	0.0493718	72.2979	57.2	1
CCNA_00504	conditioncarbon source	0.0789977	352.936	262.1	1
CCNA_00509	conditioncarbon source	0.0543675	242.638	209.9	1
CCNA_00514	conditioncarbon source	0.0941715	293.702	218.7	1
CCNA_00517	conditioncarbon source	-0.281497	9.91489	15.2	1
CCNA_00519	conditioncarbon source	-0.221932	329.617	411.3	1
CCNA_00527	conditioncarbon source	-0.322839	1842.28	2432.7	1
CCNA_00533	conditioncarbon source	0.0314622	481.83	356.5	1
CCNA_00535	conditioncarbon source	0.0187989	22.4894	20	1
CCNA_00539	conditioncarbon source	0.081154	997.404	1037	1
CCNA_00550	conditioncarbon source	-0.157197	655.787	769.4	1
CCNA_00555	conditioncarbon source	0.0746775	334.553	334.5	1
CCNA_00587	conditioncarbon source	0.0777926	308.511	232	1
CCNA_00589	conditioncarbon source	0.0560545	97.0426	70.4	1
CCNA_00591	conditioncarbon source	0.0312633	1659.11	1290.2	1
CCNA_00593	conditioncarbon source	0.0618502	618.617	477.9	1
CCNA_00596	conditioncarbon source	0.0612128	100.468	73.2	1
CCNA_00603	conditioncarbon source	0.0199298	328.489	276.8	1
CCNA_00609	conditioncarbon source	0.0448063	330.319	275.2	1
CCNA_00610	conditioncarbon source	0.0586818	658.553	472.1	1
CCNA_00612	conditioncarbon source	0.00437582	187.979	139.3	1
CCNA_00613	conditioncarbon source	0.0483321	405.617	322.2	1
CCNA_00616	conditioncarbon source	0.0614415	62.9574	44.1	1
CCNA_00621	conditioncarbon source	0.035241	143.319	118.5	1
CCNA_00624	conditioncarbon source	0.0468196	627.234	506.2	1
CCNA_00629	conditioncarbon source	0.096033	537.34	407.7	1
CCNA_00633	conditioncarbon source	0.0740897	407.617	317.3	1
CCNA_00647	conditioncarbon source	0.023495	145.809	106.2	1
CCNA_00649	conditioncarbon source	0.0617112	156.787	110.7	1
CCNA_00658	conditioncarbon source	0.000489559	564.851	556.7	1
CCNA_00659	conditioncarbon source	0.0589841	1241.72	940.8	1
CCNA_00663	conditioncarbon source	0.0732642	98.6809	83.8	1
CCNA_00664	conditioncarbon source	0.0953558	330.723	243.7	1
CCNA_00666	conditioncarbon source	-0.364866	828.745	1139.8	1
CCNA_00668	conditioncarbon source	-0.264638	170.574	245	1
CCNA_00675	conditioncarbon source	0.00457828	359.447	381.3	1
CCNA_00676	conditioncarbon source	-0.347873	247.426	331.3	1
CCNA_00682	conditioncarbon source	-0.0326474	773.191	877.4	1
CCNA_00683	conditioncarbon source	0.0972657	383.979	287.2	1
CCNA_00696	conditioncarbon source	0.0899882	396.043	331.4	1
CCNA_00703	conditioncarbon source	0.0779207	124.596	103.4	1
CCNA_00704	conditioncarbon source	0.0772015	46.2553	35.2	1
CCNA_00706	conditioncarbon source	0.00740139	122.809	98.5	1
CCNA_00710	conditioncarbon source	0.0139553	453.702	390	1
CCNA_00716	conditioncarbon source	0.0083256	123.149	137	1
CCNA_00724	conditioncarbon source	0.0815881	324.511	266.3	1
CCNA_00732	conditioncarbon source	0.0514923	738.915	670.8	1
CCNA_00733	conditioncarbon source	0.0632291	1371.53	1215.8	1
CCNA_00734	conditioncarbon source	0.0887576	470.553	419.5	1
CCNA_00743	conditioncarbon source	0.0342781	253.383	199.6	1
CCNA_00744	conditioncarbon source	0.0434482	190.574	164.3	1
CCNA_00750	conditioncarbon source	0.0637921	1677.6	1745.4	1
CCNA_00754	conditioncarbon source	0.0490864	425.745	415.4	1
CCNA_00755	conditioncarbon source	0.079347	116.064	80.9	1
CCNA_00770	conditioncarbon source	0.0864958	320.213	314.3	1
CCNA_00772	conditioncarbon source	0.0608878	119.34	113.3	1
CCNA_00776	conditioncarbon source	0.08569	1077.68	822.7	1
CCNA_00777	conditioncarbon source	-0.239248	2307.36	2868.5	1
CCNA_00778	conditioncarbon source	-0.281207	259.596	372.4	1
CCNA_00779	conditioncarbon source	0.0389157	154.532	120.8	1
CCNA_00792	conditioncarbon source	0.0204403	254.915	191.3	1
CCNA_00794	conditioncarbon source	0.0258261	387.787	292.2	1
CCNA_00795	conditioncarbon source	0.0654165	5.76596	3.5	1
CCNA_00803	conditioncarbon source	-0.24963	720.17	911.1	1
CCNA_00804	conditioncarbon source	0.0889469	397.809	410.9	1
CCNA_00807	conditioncarbon source	-0.234177	39.0213	51.9	1
CCNA_00812	conditioncarbon source	0.0208911	230.83	175.9	1
CCNA_00816	conditioncarbon source	0.0358643	81.617	59.5	1
CCNA_00817	conditioncarbon source	0.0259202	597.574	439.7	1
CCNA_00818	conditioncarbon source	0.048053	260.404	199.6	1
CCNA_00820	conditioncarbon source	0.0889861	271.894	208.8	1
CCNA_00828	conditioncarbon source	0.00213691	242.234	179.1	1
CCNA_00832	conditioncarbon source	0.0579609	2001.94	2086.7	1
CCNA_00836	conditioncarbon source	0.052542	149.149	127.2	1
CCNA_00837	conditioncarbon source	0.00323778	286.936	217.7	1
CCNA_00839	conditioncarbon source	0.0420679	817.34	651	1
CCNA_00840	conditioncarbon source	0.00598912	524.17	418.2	1
CCNA_00843	conditioncarbon source	0.0507106	472.766	358	1
CCNA_00858	conditioncarbon source	-0.172699	1704.02	2017.2	1
CCNA_00860	conditioncarbon source	0.09372	108.213	117.6	1
CCNA_00862	conditioncarbon source	-0.0053459	766.489	811	1
CCNA_00864	conditioncarbon source	-0.0946105	259.596	318.3	1
CCNA_00865	conditioncarbon source	0.0645554	235.638	181.7	1
CCNA_00870	conditioncarbon source	0.0487573	161.298	156.6	1
CCNA_00877	conditioncarbon source	0.00346982	113.809	84.1	1
CCNA_00878	conditioncarbon source	0.0842257	151.936	134.9	1
CCNA_00879	conditioncarbon source	0.0603927	699.404	596.5	1
CCNA_00880	conditioncarbon source	0.096814	400	293.2	1
CCNA_00885	conditioncarbon source	-0.180047	1640.96	2166.5	1
CCNA_00895	conditioncarbon source	-0.0645655	337.681	423.4	1
CCNA_00898	conditioncarbon source	0.091092	920.766	937	1
CCNA_00901	conditioncarbon source	0.0425888	307.957	249.6	1
CCNA_00906	conditioncarbon source	0.0892492	281.681	208.2	1
CCNA_00908	conditioncarbon source	0.0593794	457.83	362.6	1
CCNA_00914	conditioncarbon source	0.0238879	114.532	86	1
CCNA_00916	conditioncarbon source	0.0981135	103.106	67.7	1
CCNA_00921	conditioncarbon source	0.0661353	332.638	280.6	1
CCNA_00922	conditioncarbon source	0.0143516	3059.34	3249.9	1
CCNA_00925	conditioncarbon source	1.36774e-05	587.234	609.1	1
CCNA_00934	conditioncarbon source	0.0183521	296.149	264.3	1
CCNA_00936	conditioncarbon source	0.0395959	187.021	164.3	1
CCNA_00937	conditioncarbon source	0.0938425	104.426	92.6	1
CCNA_00942	conditioncarbon source	0.0242619	341.745	267.3	1
CCNA_00945	conditioncarbon source	-0.200081	2473.53	3246	1
CCNA_00946	conditioncarbon source	-0.155256	1212.3	1528.5	1
CCNA_00947	conditioncarbon source	-0.309511	6155.7	8178.1	1
CCNA_00954	conditioncarbon source	-0.365179	2967.15	4192.4	1
CCNA_00958	conditioncarbon source	0.00291275	511.745	465.6	1
CCNA_00959	conditioncarbon source	0.0718574	272.106	206.4	1
CCNA_00961	conditioncarbon source	0.0335012	166.085	166.6	1
CCNA_00967	conditioncarbon source	0.0921532	361.191	329.2	1
CCNA_00982	conditioncarbon source	-0.169006	716.34	849.5	1
CCNA_00983	conditioncarbon source	0.0380546	755.085	601.7	1
CCNA_00986	conditioncarbon source	0.00541384	120.362	88.5	1
CCNA_00987	conditioncarbon source	0.0522864	524.319	499.6	1
CCNA_00989	conditioncarbon source	0.0460254	333.383	243.5	1
CCNA_00998	conditioncarbon source	-0.316577	984.915	1483.1	1
CCNA_01008	conditioncarbon source	-0.190635	3659.49	4773.9	1
CCNA_01009	conditioncarbon source	-0.0595521	1083.34	1200.8	1
CCNA_01013	conditioncarbon source	-0.262439	552.298	701.1	1
CCNA_01020	conditioncarbon source	0.0358607	2379.09	2064.5	1
CCNA_01023	conditioncarbon source	0.0808532	610.298	471.1	1
CCNA_01024	conditioncarbon source	0.0272727	1238.85	1305.5	1
CCNA_01027	conditioncarbon source	0.0476654	205.553	213.1	1
CCNA_01029	conditioncarbon source	0.0397752	1204.91	1072	1
CCNA_01036	conditioncarbon source	0.0444911	1192.94	951	1
CCNA_01041	conditioncarbon source	0.00804934	134.298	121.3	1
CCNA_01043	conditioncarbon source	0.0932417	42.234	29.1	1
CCNA_01053	conditioncarbon source	0.0563068	420	333.9	1
CCNA_01057	conditioncarbon source	-0.166721	2130.94	2445.5	1
CCNA_01059	conditioncarbon source	-0.295669	7345.68	11008.1	1
CCNA_01062	conditioncarbon source	-0.345524	2424.15	3431.7	1
CCNA_01067	conditioncarbon source	-0.368264	860.553	1479.6	1
CCNA_01069	conditioncarbon source	0.0885698	834.298	682.7	1
CCNA_01072	conditioncarbon source	0.07007	164.83	147.4	1
CCNA_01083	conditioncarbon source	0.0155565	684.532	539.4	1
CCNA_01089	conditioncarbon source	0.0955941	1292.64	1228.9	1
CCNA_01091	conditioncarbon source	0.0384584	111.468	76.5	1
CCNA_01092	conditioncarbon source	0.0813614	53.4894	54.7	1
CCNA_01093	conditioncarbon source	-0.272244	32.6809	42.8	1
CCNA_01106	conditioncarbon source	0.086279	220.298	166.9	1
CCNA_01109	conditioncarbon source	0.0861344	1322.77	1155	1
CCNA_01112	conditioncarbon source	0.0809237	194.596	163.8	1
CCNA_01113	conditioncarbon source	-0.24752	1849.36	2410.4	1
CCNA_01115	conditioncarbon source	-0.141776	344.17	431.2	1
CCNA_01117	conditioncarbon source	0.0252196	307.447	242.2	1
CCNA_01122	conditioncarbon source	0.0556378	864.638	758.3	1
CCNA_01125	conditioncarbon source	0.00455429	77.8936	72.9	1
CCNA_01133	conditioncarbon source	0.0407266	255.277	218.1	1
CCNA_01135	conditioncarbon source	0.0475149	39.8936	24.9	1
CCNA_01140	conditioncarbon source	0.0519056	650	530.7	1
CCNA_01145	conditioncarbon source	0.0230704	722.872	754.7	1
CCNA_01155	conditioncarbon source	0.0341195	1894.72	2044.1	1
CCNA_01156	conditioncarbon source	0.023562	322.681	259.3	1
CCNA_01161	conditioncarbon source	0.0832661	553.702	577	1
CCNA_01163	conditioncarbon source	0.0388173	19229.7	20934.7	1
CCNA_01169	conditioncarbon source	-0.293115	141.085	192.2	1
CCNA_01173	conditioncarbon source	-0.137297	637.894	781	1
CCNA_01182	conditioncarbon source	0.0452614	282.723	211.8	1
CCNA_01185	conditioncarbon source	0.0868723	96.4255	81.4	1
CCNA_01186	conditioncarbon source	-0.288798	399.34	547.9	1
CCNA_01187	conditioncarbon source	0.0589528	217.66	179.2	1
CCNA_01188	conditioncarbon source	0.0414654	654.298	606.3	1
CCNA_01191	conditioncarbon source	0.0880185	212.213	164.2	1
CCNA_01192	conditioncarbon source	0.0933697	580.894	555.8	1
CCNA_01193	conditioncarbon source	-0.122154	2362.96	3017.2	1
CCNA_01196	conditioncarbon source	0.0440206	1499.96	1616	1
CCNA_01203	conditioncarbon source	0.0831007	810.638	838.7	1
CCNA_01206	conditioncarbon source	0.0129489	92.4894	66.9	1
CCNA_01227	conditioncarbon source	0.0683032	324.872	225.8	1
CCNA_01228	conditioncarbon source	0.034376	109.213	90	1
CCNA_01229	conditioncarbon source	0.0761529	554.34	574.3	1
CCNA_01233	conditioncarbon source	0.0470504	101.362	68.4	1
CCNA_01239	conditioncarbon source	0.0363558	368.447	317.2	1
CCNA_01246	conditioncarbon source	0.0355424	298.936	303.4	1
CCNA_01256	conditioncarbon source	0.0534333	299.511	254.7	1
CCNA_01258	conditioncarbon source	0.033802	127.149	99.2	1
CCNA_01260	conditioncarbon source	0.0651914	341.021	328.3	1
CCNA_01261	conditioncarbon source	0.0674612	486.617	387.4	1
CCNA_01267	conditioncarbon source	0.0942023	421.574	383.7	1
CCNA_01273	conditioncarbon source	0.0261049	136.617	111.8	1
CCNA_01274	conditioncarbon source	0.0348467	420.872	347	1
CCNA_01277	conditioncarbon source	0.0566329	591.511	554.9	1
CCNA_01278	conditioncarbon source	0.0173085	456.489	475.9	1
CCNA_01280	conditioncarbon source	0.0378548	218.021	178.3	1
CCNA_01282	conditioncarbon source	0.0957453	93.9362	61.4	1
CCNA_01285	conditioncarbon source	0.0520324	454.277	480.5	1
CCNA_01288	conditioncarbon source	0.0570532	327.34	267.5	1
CCNA_01292	conditioncarbon source	0.0257177	105.362	75.6	1
CCNA_01295	conditioncarbon source	-0.180051	1302.11	1762.4	1
CCNA_01296	conditioncarbon source	0.0634847	2205.91	2295.4	1
CCNA_01300	conditioncarbon source	0.0796839	364.085	335.2	1
CCNA_01301	conditioncarbon source	0.0893113	1418.55	1274.8	1
CCNA_01334	conditioncarbon source	0.0718498	448.255	368.6	1
CCNA_01337	conditioncarbon source	0.0950459	284.128	245.7	1
CCNA_01338	conditioncarbon source	-0.0171577	914.532	1107.9	1
CCNA_01339	conditioncarbon source	-0.127536	554.702	715.5	1
CCNA_01340	conditioncarbon source	0.0070401	193.851	156.9	1
CCNA_01341	conditioncarbon source	-0.264247	630.362	827.6	1
CCNA_01343	conditioncarbon source	0.00190071	144.915	122.5	1
CCNA_01344	conditioncarbon source	0.0401303	290.723	289.5	1
CCNA_01345	conditioncarbon source	0.0327275	101.213	82.2	1
CCNA_01346	conditioncarbon source	0.00884658	255.447	273.6	1
CCNA_01347	conditioncarbon source	0.086579	656.447	693.7	1
CCNA_01351	conditioncarbon source	0.0868028	391.404	307.1	1
CCNA_01360	conditioncarbon source	0.00157099	311.468	282.1	1
CCNA_01371	conditioncarbon source	-0.150864	95.383	111.6	1
CCNA_01374	conditioncarbon source	0.0529331	1186.89	1248.5	1
CCNA_01376	conditioncarbon source	0.0893431	343.489	344.5	1
CCNA_01382	conditioncarbon source	0.0493112	323.255	264.2	1
CCNA_01383	conditioncarbon source	0.0254306	236.404	218.4	1
CCNA_01386	conditioncarbon source	-0.196513	862.894	1093.2	1
CCNA_01387	conditioncarbon source	0.0641183	1023.72	893.6	1
CCNA_01390	conditioncarbon source	-0.0764141	446.298	512.4	1
CCNA_01391	conditioncarbon source	0.00941534	270.17	213.2	1
CCNA_01398	conditioncarbon source	0.0649441	272.596	225.6	1
CCNA_01405	conditioncarbon source	0.0350291	267.255	280.2	1
CCNA_01407	conditioncarbon source	0.00559978	30.3617	19.6	1
CCNA_01408	conditioncarbon source	0.0366207	70.2128	52.1	1
CCNA_01412	conditioncarbon source	-0.0386867	1747.4	2199.8	1
CCNA_01413	conditioncarbon source	0.0268147	564.298	586	1
CCNA_01415	conditioncarbon source	-0.115263	1872.89	2151.3	1
CCNA_01425	conditioncarbon source	0.00540217	700.085	581.3	1
CCNA_01429	conditioncarbon source	0.0391098	532.638	538.4	1
CCNA_01430	conditioncarbon source	-0.0087448	75.5745	120.3	1
CCNA_01439	conditioncarbon source	0.0561409	278.298	202.9	1
CCNA_01451	conditioncarbon source	0.013792	203.851	164.9	1
CCNA_01452	conditioncarbon source	0.0946132	368	362.4	1
CCNA_01458	conditioncarbon source	0.0828563	237.894	262.4	1
CCNA_01463	conditioncarbon source	-0.0754252	232.745	269.6	1
CCNA_01464	conditioncarbon source	0.00143882	228.596	243.1	1
CCNA_01465	conditioncarbon source	0.0473376	712.149	651.4	1
CCNA_01470	conditioncarbon source	0.0461216	171.234	136.5	1
CCNA_01477	conditioncarbon source	-0.0498467	455.064	524.1	1
CCNA_01481	conditioncarbon source	0.0291766	515.213	454.3	1
CCNA_01486	conditioncarbon source	0.0458453	241.936	166.4	1
CCNA_01488	conditioncarbon source	0.0426637	529.468	532.8	1
CCNA_01491	conditioncarbon source	-0.193411	327.915	399.6	1
CCNA_01499	conditioncarbon source	0.0054849	196.979	161.4	1
CCNA_01500	conditioncarbon source	-0.0578834	263.128	334.3	1
CCNA_01502	conditioncarbon source	0.0257942	347.362	331.1	1
CCNA_01505	conditioncarbon source	-0.0920105	142.489	183.8	1
CCNA_01509	conditioncarbon source	0.0752717	375.298	334.3	1
CCNA_01512	conditioncarbon source	0.0386745	166.447	130.4	1
CCNA_01522	conditioncarbon source	-0.20112	647.553	808	1
CCNA_01524	conditioncarbon source	0.0575436	766.021	638.7	1
CCNA_01528	conditioncarbon source	-0.0494248	1258.77	1544.5	1
CCNA_01530	conditioncarbon source	0.00674671	1639.68	1838.2	1
CCNA_01531	conditioncarbon source	-0.0487716	783.447	942.1	1
CCNA_01533	conditioncarbon source	0.0693902	486.553	480.4	1
CCNA_01536	conditioncarbon source	0.0718261	210.319	215.8	1
CCNA_01539	conditioncarbon source	0.0681955	195.426	171.4	1
CCNA_01541	conditioncarbon source	-0.0261906	1517.7	1901.7	1
CCNA_01542	conditioncarbon source	0.04724	1093.64	997	1
CCNA_01543	conditioncarbon source	-0.0532652	1016.7	1103.3	1
CCNA_01545	conditioncarbon source	-0.140898	474.702	570.1	1
CCNA_01552	conditioncarbon source	-0.286985	1355.62	1752.5	1
CCNA_01566	conditioncarbon source	0.00418131	57.9362	45.2	1
CCNA_01567	conditioncarbon source	0.0842083	194.149	138.3	1
CCNA_01569	conditioncarbon source	0.0493469	119.702	109.3	1
CCNA_01570	conditioncarbon source	0.0911955	196.319	193.2	1
CCNA_01571	conditioncarbon source	0.032363	55.6596	56.1	1
CCNA_01574	conditioncarbon source	-0.263353	229.489	317.8	1
CCNA_01581	conditioncarbon source	0.00889348	30.383	23.2	1
CCNA_01587	conditioncarbon source	0.033759	99.7021	66.4	1
CCNA_01588	conditioncarbon source	0.0614322	212.723	214.8	1
CCNA_01594	conditioncarbon source	0.0712585	246.298	261.1	1
CCNA_01602	conditioncarbon source	0.0669688	130.319	101.1	1
CCNA_01604	conditioncarbon source	0.0350892	183.255	153.4	1
CCNA_01608	conditioncarbon source	0.0712156	697.851	749.5	1
CCNA_01617	conditioncarbon source	0.00162232	111.468	82.2	1
CCNA_01619	conditioncarbon source	-0.100284	558.915	695.8	1
CCNA_01622	conditioncarbon source	-0.300831	66.9574	82.5	1
CCNA_01635	conditioncarbon source	0.0511768	201.787	186.3	1
CCNA_01639	conditioncarbon source	0.042602	142.191	151.8	1
CCNA_01645	conditioncarbon source	0.0383559	289.511	266	1
CCNA_01648	conditioncarbon source	0.0964628	235.681	195.1	1
CCNA_01649	conditioncarbon source	0.0945343	276.298	265	1
CCNA_01663	conditioncarbon source	0.00810886	130.489	93.7	1
CCNA_01667	conditioncarbon source	-0.126935	363.043	458.6	1
CCNA_01672	conditioncarbon source	0.0583278	136.809	106	1
CCNA_01679	conditioncarbon source	-0.248521	990.851	1342.8	1
CCNA_01681	conditioncarbon source	-0.0318035	202.021	231.4	1
CCNA_01684	conditioncarbon source	-0.217849	1129.45	1495.3	1
CCNA_01685	conditioncarbon source	0.0921275	142.277	143	1
CCNA_01690	conditioncarbon source	-0.298635	191.66	264.1	1
CCNA_01701	conditioncarbon source	-0.0519478	156.872	195.1	1
CCNA_01708	conditioncarbon source	0.00370929	99.8298	56.6	1
CCNA_01714	conditioncarbon source	0.0473859	170.489	175.7	1
CCNA_01715	conditioncarbon source	0.0937353	69.3191	58.5	1
CCNA_01727	conditioncarbon source	0.0221249	436.532	412.5	1
CCNA_01728	conditioncarbon source	-0.295586	348.511	451.9	1
CCNA_01734	conditioncarbon source	0.0754577	108.745	71.4	1
CCNA_01736	conditioncarbon source	0.0429672	180.426	150.4	1
CCNA_01744	conditioncarbon source	0.0834023	361.936	315	1
CCNA_01745	conditioncarbon source	0.0720625	326.255	293.6	1
CCNA_01748	conditioncarbon source	0.0198702	867.809	912.1	1
CCNA_01755	conditioncarbon source	0.0932505	504.936	505.2	1
CCNA_01765	conditioncarbon source	0.0500946	117.447	110.4	1
CCNA_01766	conditioncarbon source	0.0575	333.532	303.3	1
CCNA_01767	conditioncarbon source	0.056024	140.702	142.3	1
CCNA_01773	conditioncarbon source	0.0603428	181.17	162.8	1
CCNA_01777	conditioncarbon source	-0.0203047	994.489	1151.8	1
CCNA_01779	conditioncarbon source	0.0432633	107.383	107.4	1
CCNA_01786	conditioncarbon source	0.0246492	264.298	267.9	1
CCNA_01801	conditioncarbon source	-0.000368607	386.723	463	1
CCNA_01802	conditioncarbon source	-0.0288318	211.362	263.8	1
CCNA_01804	conditioncarbon source	-0.219538	804.426	1063.9	1
CCNA_01806	conditioncarbon source	0.0759305	684	660.5	1
CCNA_01811	conditioncarbon source	0.0251931	56.0213	40.5	1
CCNA_01818	conditioncarbon source	0.0924517	337.021	329.8	1
CCNA_01821	conditioncarbon source	0.0629128	170.553	158.9	1
CCNA_01824	conditioncarbon source	0.0751049	177.936	155.4	1
CCNA_01829	conditioncarbon source	0.066757	328.489	264.8	1
CCNA_01834	conditioncarbon source	0.0955587	919.383	906	1
CCNA_01840	conditioncarbon source	-0.288974	2214.26	3238.4	1
CCNA_01842	conditioncarbon source	0.0449949	68.6596	64	1
CCNA_01846	conditioncarbon source	0.0333499	494.34	505.8	1
CCNA_01849	conditioncarbon source	0.00553319	1488.4	1397	1
CCNA_01851	conditioncarbon source	0.0376452	4781.17	5034.9	1
CCNA_01853	conditioncarbon source	0.0640094	236.383	247.9	1
CCNA_01858	conditioncarbon source	-0.0804589	168.383	188.9	1
CCNA_01865	conditioncarbon source	-0.371572	604.574	820.4	1
CCNA_01875	conditioncarbon source	0.0398371	63.3404	43.1	1
CCNA_01877	conditioncarbon source	0.0770076	132.319	90.8	1
CCNA_01878	conditioncarbon source	0.00504262	759.532	809.6	1
CCNA_01881	conditioncarbon source	0.0298902	78.7872	60.1	1
CCNA_01888	conditioncarbon source	0.0487426	124.447	121.3	1
CCNA_01890	conditioncarbon source	-0.127583	310.426	386.3	1
CCNA_01895	conditioncarbon source	0.00673111	109.085	68.1	1
CCNA_01898	conditioncarbon source	0.0911589	91.0426	64	1
CCNA_01904	conditioncarbon source	-0.228293	331.255	432.9	1
CCNA_01913	conditioncarbon source	-0.239556	1649.06	2196.5	1
CCNA_01914	conditioncarbon source	0.0493223	1219.32	1300.5	1
CCNA_01916	conditioncarbon source	0.00641121	144.915	105.2	1
CCNA_01919	conditioncarbon source	0.0671514	735.872	782.5	1
CCNA_01920	conditioncarbon source	-0.135149	597.426	761.4	1
CCNA_01923	conditioncarbon source	-0.0878937	830.723	1146.6	1
CCNA_01926	conditioncarbon source	-0.286232	866.596	1199.9	1
CCNA_01933	conditioncarbon source	0.0314422	118.021	120.7	1
CCNA_01939	conditioncarbon source	-0.0239016	123.809	142.6	1
CCNA_01944	conditioncarbon source	0.0623611	82.8298	79.4	1
CCNA_01945	conditioncarbon source	0.0160268	414.149	417.6	1
CCNA_01947	conditioncarbon source	0.0579222	61.2766	52.4	1
CCNA_01963	conditioncarbon source	-0.116367	168.426	216.8	1
CCNA_01966	conditioncarbon source	0.0468517	1620.68	1447.9	1
CCNA_01980	conditioncarbon source	-0.294268	348.596	468.1	1
CCNA_01984	conditioncarbon source	0.042238	250.638	272.3	1
CCNA_01985	conditioncarbon source	0.0463609	454.298	417.5	1
CCNA_01993	conditioncarbon source	-0.335415	451.723	618.6	1
CCNA_01995	conditioncarbon source	-0.293162	2.51064	4.4	1
CCNA_02004	conditioncarbon source	-0.163587	75.4255	103.2	1
CCNA_02010	conditioncarbon source	-0.127969	26	35	1
CCNA_02011	conditioncarbon source	-0.139151	313.83	392.9	1
CCNA_02048	conditioncarbon source	-0.0342651	2370.15	2925	1
CCNA_02051	conditioncarbon source	0.0803516	1108.7	1137	1
CCNA_02055	conditioncarbon source	0.0445695	146.532	148.6	1
CCNA_02058	conditioncarbon source	0.0299532	417.043	426.1	1
CCNA_02059	conditioncarbon source	0.0393374	170.723	124.1	1
CCNA_02060	conditioncarbon source	0.014573	34.5319	26.2	1
CCNA_02062	conditioncarbon source	0.0927339	466.213	456.8	1
CCNA_02067	conditioncarbon source	-0.259824	656.553	829.4	1
CCNA_02084	conditioncarbon source	-0.0423517	511.766	572.8	1
CCNA_02089	conditioncarbon source	0.00137494	201.936	188.8	1
CCNA_02091	conditioncarbon source	0.0695933	401.17	402.2	1
CCNA_02093	conditioncarbon source	0.0813811	602.489	532.1	1
CCNA_02095	conditioncarbon source	0.0453626	186.766	140	1
CCNA_02106	conditioncarbon source	0.0199975	735.532	577.6	1
CCNA_02113	conditioncarbon source	0.093978	346.936	328.1	1
CCNA_02121	conditioncarbon source	0.0628954	429.809	343	1
CCNA_02144	conditioncarbon source	-0.01212	1116.74	1250.9	1
CCNA_02145	conditioncarbon source	-0.107074	627.17	752.9	1
CCNA_02153	conditioncarbon source	0.0752899	237.574	213.6	1
CCNA_02163	conditioncarbon source	0.0937668	507.574	511.4	1
CCNA_02166	conditioncarbon source	0.0533301	148.255	123.7	1
CCNA_02172	conditioncarbon source	-0.167373	773.064	1026.4	1
CCNA_02175	conditioncarbon source	0.0732303	215.191	214.1	1
CCNA_02181	conditioncarbon source	0.0817386	285.298	283.1	1
CCNA_02187	conditioncarbon source	-0.253092	314.702	403.4	1
CCNA_02190	conditioncarbon source	0.0370412	695.809	642.1	1
CCNA_02191	conditioncarbon source	0.0180148	139.362	118.4	1
CCNA_02197	conditioncarbon source	0.0287139	824.511	876.1	1
CCNA_02212	conditioncarbon source	0.0204584	182.362	146.1	1
CCNA_02215	conditioncarbon source	0.0894029	357.915	367.7	1
CCNA_02221	conditioncarbon source	-0.147753	1077.4	1261.9	1
CCNA_02223	conditioncarbon source	0.0874199	396.872	387.4	1
CCNA_02226	conditioncarbon source	0.0939541	127.277	83.6	1
CCNA_02227	conditioncarbon source	0.0323114	738.489	705.6	1
CCNA_02235	conditioncarbon source	-0.344726	479.234	638.8	1
CCNA_02240	conditioncarbon source	0.0015465	123.553	99.8	1
CCNA_02241	conditioncarbon source	-0.171107	85.3191	119.4	1
CCNA_02244	conditioncarbon source	0.0705368	899.043	968.2	1
CCNA_02245	conditioncarbon source	0.0980817	483.66	446.9	1
CCNA_02249	conditioncarbon source	0.0603771	112.532	118.9	1
CCNA_02253	conditioncarbon source	0.0538567	599.723	353.1	1
CCNA_02257	conditioncarbon source	-0.197388	570.553	714.8	1
CCNA_02261	conditioncarbon source	-0.371905	752.851	1117.6	1
CCNA_02268	conditioncarbon source	0.0953076	269.766	227.6	1
CCNA_02269	conditioncarbon source	0.078258	344.723	272.5	1
CCNA_02273	conditioncarbon source	-0.208544	506.021	659.7	1
CCNA_02281	conditioncarbon source	-0.0350738	630.532	755.2	1
CCNA_02282	conditioncarbon source	0.0538745	69.7872	63.9	1
CCNA_02283	conditioncarbon source	0.0723067	243.383	193.3	1
CCNA_02284	conditioncarbon source	0.018836	92.7447	80	1
CCNA_02290	conditioncarbon source	-0.151402	171.915	211.7	1
CCNA_02291	conditioncarbon source	0.000416126	452.085	484	1
CCNA_02292	conditioncarbon source	0.0698288	314.17	290.5	1
CCNA_02298	conditioncarbon source	0.0345522	531.043	548.9	1
CCNA_02312	conditioncarbon source	-0.0414987	655.191	772.6	1
CCNA_02313	conditioncarbon source	0.0943345	449.617	451.8	1
CCNA_02319	conditioncarbon source	0.0617298	84.8085	72.5	1
CCNA_02322	conditioncarbon source	0.026833	203.234	177	1
CCNA_02324	conditioncarbon source	-0.243479	1290	1678.8	1
CCNA_02330	conditioncarbon source	-0.237029	273.979	376	1
CCNA_02331	conditioncarbon source	0.0389361	277.638	284.5	1
CCNA_02336	conditioncarbon source	0.0281892	240.532	214.6	1
CCNA_02340	conditioncarbon source	0.0257359	714.638	752.1	1
CCNA_02341	conditioncarbon source	-0.245489	496.021	658.5	1
CCNA_02350	conditioncarbon source	0.0778369	122.255	113.2	1
CCNA_02351	conditioncarbon source	0.089053	391	379.6	1
CCNA_02352	conditioncarbon source	0.0415188	2996.51	3061.2	1
CCNA_02353	conditioncarbon source	0.0743211	411.745	399.9	1
CCNA_02360	conditioncarbon source	0.0567898	276	197.2	1
CCNA_02364	conditioncarbon source	-0.0439108	1021.6	1225.4	1
CCNA_02365	conditioncarbon source	0.0115015	261.319	213.6	1
CCNA_02379	conditioncarbon source	-0.102186	888.468	1125	1
CCNA_02383	conditioncarbon source	0.0227155	336.085	315.2	1
CCNA_02384	conditioncarbon source	0.0972793	865.213	761.3	1
CCNA_02391	conditioncarbon source	0.0849032	180.426	135.6	1
CCNA_02392	conditioncarbon source	0.0789938	48.766	32.1	1
CCNA_02399	conditioncarbon source	0.0142121	142.596	107.7	1
CCNA_02401	conditioncarbon source	0.0751736	865.021	862.4	1
CCNA_02403	conditioncarbon source	0.0343841	383.787	259	1
CCNA_02407	conditioncarbon source	0.0705406	233.617	181.5	1
CCNA_02413	conditioncarbon source	0.0642888	1101.36	960.1	1
CCNA_02417	conditioncarbon source	0.0409307	291.574	229.1	1
CCNA_02426	conditioncarbon source	-0.35794	238.66	362	1
CCNA_02432	conditioncarbon source	0.0525797	428.511	336.6	1
CCNA_02433	conditioncarbon source	0.0748556	185.404	159.9	1
CCNA_02438	conditioncarbon source	0.035713	416.085	327.7	1
CCNA_02439	conditioncarbon source	0.0740159	275.106	206.3	1
CCNA_02440	conditioncarbon source	0.0961799	288.936	279.7	1
CCNA_02444	conditioncarbon source	0.076055	132.213	91.4	1
CCNA_02455	conditioncarbon source	0.092772	86.2553	55.7	1
CCNA_02457	conditioncarbon source	0.0748662	293.596	239.5	1
CCNA_02460	conditioncarbon source	0.0699946	315.702	259.1	1
CCNA_02461	conditioncarbon source	0.0896841	296.617	265.8	1
CCNA_02462	conditioncarbon source	0.0237722	65.6809	46.9	1
CCNA_02466	conditioncarbon source	0.0809809	130.745	91.2	1
CCNA_02472	conditioncarbon source	0.0340682	170.638	125.1	1
CCNA_02473	conditioncarbon source	0.00038297	878.17	680.6	1
CCNA_02475	conditioncarbon source	-0.149564	1636.79	2134.8	1
CCNA_02476	conditioncarbon source	0.0686873	284.362	195.1	1
CCNA_02484	conditioncarbon source	0.0575778	150.277	123.9	1
CCNA_02486	conditioncarbon source	0.0149978	219.34	185.6	1
CCNA_02487	conditioncarbon source	0.0967677	99.3617	69.6	1
CCNA_02488	conditioncarbon source	-0.317031	87.2553	119.7	1
CCNA_02491	conditioncarbon source	0.069205	104.702	70.4	1
CCNA_02497	conditioncarbon source	0.0530641	285.298	196.1	1
CCNA_02502	conditioncarbon source	0.0357663	255.064	188.6	1
CCNA_02508	conditioncarbon source	0.0692359	495.447	380.8	1
CCNA_02509	conditioncarbon source	0.0128318	354.809	317.8	1
CCNA_02511	conditioncarbon source	0.0235171	526.936	443	1
CCNA_02513	conditioncarbon source	0.0889681	663.532	620.5	1
CCNA_02514	conditioncarbon source	0.0513313	176.936	152.2	1
CCNA_02515	conditioncarbon source	0.0391624	210.936	168.7	1
CCNA_02517	conditioncarbon source	0.0170885	87.1277	76.1	1
CCNA_02523	conditioncarbon source	0.0189959	903.34	1016.3	1
CCNA_02529	conditioncarbon source	0.031077	449.745	377.7	1
CCNA_02546	conditioncarbon source	0.0823848	1013.85	1008.9	1
CCNA_02549	conditioncarbon source	0.0691323	617.277	654.6	1
CCNA_02550	conditioncarbon source	0.00341701	234.617	174.9	1
CCNA_02558	conditioncarbon source	0.0360466	1017.21	866.3	1
CCNA_02561	conditioncarbon source	0.0546408	1086.11	1114.7	1
CCNA_02566	conditioncarbon source	0.0833605	967.638	874.2	1
CCNA_02567	conditioncarbon source	0.0490687	1907.09	1345.1	1
CCNA_02569	conditioncarbon source	-0.284317	147.34	228.8	1
CCNA_02571	conditioncarbon source	0.0585221	204.234	147.3	1
CCNA_02573	conditioncarbon source	0.0847797	397.128	343.2	1
CCNA_02576	conditioncarbon source	-0.371745	2254.49	3351.3	1
CCNA_02579	conditioncarbon source	0.0436645	448.043	345.1	1
CCNA_02587	conditioncarbon source	0.0609754	1137.85	1000.2	1
CCNA_02594	conditioncarbon source	0.0838657	542.213	477	1
CCNA_02595	conditioncarbon source	0.0671267	419.532	440.2	1
CCNA_02600	conditioncarbon source	0.0225423	330.702	268	1
CCNA_02603	conditioncarbon source	0.0317193	392.043	318	1
CCNA_02610	conditioncarbon source	0.0896377	120.617	100.1	1
CCNA_02611	conditioncarbon source	0.0918585	254.894	220.3	1
CCNA_02616	conditioncarbon source	-0.201218	3052.7	3873.6	1
CCNA_02617	conditioncarbon source	-0.333876	3278.28	4645.1	1
CCNA_02630	conditioncarbon source	0.04135	45.7021	29.3	1
CCNA_02632	conditioncarbon source	0.0901086	157.021	131.3	1
CCNA_02637	conditioncarbon source	0.0287647	224.213	183.4	1
CCNA_02647	conditioncarbon source	0.0683169	377.383	317.6	1
CCNA_02649	conditioncarbon source	0.0872461	61.1064	47.6	1
CCNA_02653	conditioncarbon source	0.041534	175.553	139.1	1
CCNA_02655	conditioncarbon source	0.0168863	47.2979	34.2	1
CCNA_02656	conditioncarbon source	-0.318114	150.34	205.9	1
CCNA_02659	conditioncarbon source	0.0977057	400.213	322	1
CCNA_02660	conditioncarbon source	0.0123804	173.149	120.6	1
CCNA_02661	conditioncarbon source	0.0473287	919.447	809.5	1
CCNA_02666	conditioncarbon source	0.00931007	616.766	641.7	1
CCNA_02670	conditioncarbon source	0.0977561	1040.94	969	1
CCNA_02672	conditioncarbon source	0.0931786	514.723	477.3	1
CCNA_02679	conditioncarbon source	0.0341153	100.872	76.2	1
CCNA_02681	conditioncarbon source	0.0420518	265.34	270.1	1
CCNA_02688	conditioncarbon source	0.0293544	354.851	297.2	1
CCNA_02698	conditioncarbon source	0.0894109	934.128	988.7	1
CCNA_02710	conditioncarbon source	0.0399922	88.4681	50.2	1
CCNA_02713	conditioncarbon source	0.0574404	964.043	816	1
CCNA_02714	conditioncarbon source	0.0695008	597.085	575.7	1
CCNA_02726	conditioncarbon source	0.0274807	337.383	301.7	1
CCNA_02733	conditioncarbon source	0.0518574	1005.94	887.8	1
CCNA_02748	conditioncarbon source	0.0732822	72.5106	51.8	1
CCNA_02750	conditioncarbon source	0.0742186	622.468	632.3	1
CCNA_02754	conditioncarbon source	0.0702219	527.234	426.9	1
CCNA_02755	conditioncarbon source	0.0277308	101.234	78.8	1
CCNA_02760	conditioncarbon source	-0.0760291	159.574	178	1
CCNA_02762	conditioncarbon source	0.0117602	235.723	191.4	1
CCNA_02767	conditioncarbon source	0.0952061	721.723	722.5	1
CCNA_02768	conditioncarbon source	0.0218885	286.106	216.7	1
CCNA_02775	conditioncarbon source	-0.096809	270.468	343.8	1
CCNA_02776	conditioncarbon source	0.0519158	205.851	164.3	1
CCNA_02779	conditioncarbon source	0.045004	1009.81	926.6	1
CCNA_02780	conditioncarbon source	0.0786234	235.787	155.2	1
CCNA_02782	conditioncarbon source	0.00759105	307.915	268.3	1
CCNA_02789	conditioncarbon source	0.0843151	5.68085	2.9	1
CCNA_02791	conditioncarbon source	0.085711	423.043	334.9	1
CCNA_02792	conditioncarbon source	0.0442031	664.298	591.8	1
CCNA_02793	conditioncarbon source	0.00972686	638.489	457.2	1
CCNA_02795	conditioncarbon source	0.0110846	145.277	105.5	1
CCNA_02797	conditioncarbon source	0.0497477	16.0426	10	1
CCNA_02798	conditioncarbon source	0.0864267	118.83	83.1	1
CCNA_02801	conditioncarbon source	0.0356537	159.979	114.6	1
CCNA_02804	conditioncarbon source	0.0119171	47.1915	35.6	1
CCNA_02811	conditioncarbon source	0.0936329	731.957	602.8	1
CCNA_02824	conditioncarbon source	0.0073339	74.4894	64	1
CCNA_02826	conditioncarbon source	0.028259	262.277	198.5	1
CCNA_02832	conditioncarbon source	0.0577521	1015.89	878.6	1
CCNA_02837	conditioncarbon source	-0.191456	192.745	230.5	1
CCNA_02841	conditioncarbon source	0.0531261	42.617	40	1
CCNA_02850	conditioncarbon source	-0.241065	291.936	401.9	1
CCNA_02861	conditioncarbon source	0.064404	510.681	438.5	1
CCNA_02864	conditioncarbon source	0.0325444	100.447	78.6	1
CCNA_02866	conditioncarbon source	-0.125732	234.085	299.8	1
CCNA_02867	conditioncarbon source	0.0220358	199.851	153.3	1
CCNA_02870	conditioncarbon source	0.0293382	50.4468	34	1
CCNA_02872	conditioncarbon source	0.0951051	219.872	161.7	1
CCNA_02874	conditioncarbon source	0.00643827	36.0638	26.7	1
CCNA_02875	conditioncarbon source	0.0448582	253.298	273.1	1
CCNA_02897	conditioncarbon source	0.059557	676.702	517.9	1
CCNA_02898	conditioncarbon source	0.0748176	279.809	202.6	1
CCNA_02901	conditioncarbon source	0.095394	409.936	317.9	1
CCNA_02902	conditioncarbon source	0.00249761	436.553	331.1	1
CCNA_02906	conditioncarbon source	0.0414133	674.085	693.6	1
CCNA_02908	conditioncarbon source	0.093402	481.872	371.3	1
CCNA_02912	conditioncarbon source	0.0736833	343.489	295.7	1
CCNA_02913	conditioncarbon source	-0.0408905	700.106	791.1	1
CCNA_02915	conditioncarbon source	0.00437574	813.191	653.6	1
CCNA_02916	conditioncarbon source	0.00730906	211.277	173.4	1
CCNA_02917	conditioncarbon source	0.017132	395.681	321.5	1
CCNA_02920	conditioncarbon source	0.0752947	636.596	488.9	1
CCNA_02922	conditioncarbon source	0.0511643	71.4468	62.5	1
CCNA_02927	conditioncarbon source	0.0114275	536.298	464.1	1
CCNA_02929	conditioncarbon source	0.0132787	441.745	335	1
CCNA_02934	conditioncarbon source	0.045901	42.6596	24.3	1
CCNA_02937	conditioncarbon source	0.00618345	85.383	74.5	1
CCNA_02942	conditioncarbon source	-0.0181667	139.021	167.9	1
CCNA_02955	conditioncarbon source	0.0352128	531.043	398.1	1
CCNA_02959	conditioncarbon source	0.0361383	209.34	174.1	1
CCNA_02963	conditioncarbon source	0.0264933	49.2766	43.1	1
CCNA_02970	conditioncarbon source	0.0821218	41.9787	29.6	1
CCNA_02971	conditioncarbon source	0.0728645	601.957	436	1
CCNA_02972	conditioncarbon source	0.0357484	216.681	159.7	1
CCNA_02975	conditioncarbon source	0.026777	940.298	757.2	1
CCNA_02976	conditioncarbon source	-0.0223409	855.574	976.2	1
CCNA_02987	conditioncarbon source	0.00963816	31.1915	23.6	1
CCNA_02989	conditioncarbon source	0.0104301	279.489	214.5	1
CCNA_02992	conditioncarbon source	0.0163218	106.021	89.1	1
CCNA_02995	conditioncarbon source	0.0923767	360.234	285.4	1
CCNA_03000	conditioncarbon source	0.0485109	265.383	197.6	1
CCNA_03020	conditioncarbon source	0.0148301	472.553	374.8	1
CCNA_03026	conditioncarbon source	-0.315024	23.7872	39.5	1
CCNA_03033	conditioncarbon source	0.0967054	597.511	521.4	1
CCNA_03041	conditioncarbon source	0.0940628	1406.34	1408.3	1
CCNA_03044	conditioncarbon source	0.0713114	623.83	645.7	1
CCNA_03046	conditioncarbon source	0.0702577	202.191	155	1
CCNA_03047	conditioncarbon source	-0.00861824	449.362	533.5	1
CCNA_03048	conditioncarbon source	0.00893308	850.085	933.2	1
CCNA_03055	conditioncarbon source	0.0566179	174.702	143.4	1
CCNA_03057	conditioncarbon source	3.71017e-05	31.8298	25.7	1
CCNA_03059	conditioncarbon source	0.0668592	201.957	155.5	1
CCNA_03060	conditioncarbon source	0.0788686	58.6596	49.4	1
CCNA_03062	conditioncarbon source	-0.37319	3353.04	4593.5	1
CCNA_03063	conditioncarbon source	0.0532804	391.574	338	1
CCNA_03066	conditioncarbon source	0.0509934	627.511	476.1	1
CCNA_03075	conditioncarbon source	0.0549473	98.3617	70.1	1
CCNA_03076	conditioncarbon source	0.0933642	981.255	987.6	1
CCNA_03077	conditioncarbon source	0.00787054	121.17	122.4	1
CCNA_03084	conditioncarbon source	0.0211662	402	318.2	1
CCNA_03085	conditioncarbon source	0.0847009	324.404	228.3	1
CCNA_03089	conditioncarbon source	-0.296281	837.936	1102.9	1
CCNA_03092	conditioncarbon source	0.0186894	768.638	601.1	1
CCNA_03096	conditioncarbon source	0.0141255	426.766	316.8	1
CCNA_03101	conditioncarbon source	0.0406088	121.979	98.3	1
CCNA_03105	conditioncarbon source	-0.0902648	507.426	661	1
CCNA_03108	conditioncarbon source	-0.120868	10871.8	12732.1	1
CCNA_03113	conditioncarbon source	0.0964309	463.723	355.5	1
CCNA_03119	conditioncarbon source	-0.179373	275.702	346.6	1
CCNA_03120	conditioncarbon source	-0.209234	662.617	860.8	1
CCNA_03124	conditioncarbon source	0.072935	430.128	318.4	1
CCNA_03126	conditioncarbon source	0.049161	710.128	541.6	1
CCNA_03128	conditioncarbon source	0.0416039	283.213	237.3	1
CCNA_03135	conditioncarbon source	0.0958061	770.489	579	1
CCNA_03141	conditioncarbon source	0.0902349	487.553	435	1
CCNA_03143	conditioncarbon source	0.083868	753.957	596.6	1
CCNA_03147	conditioncarbon source	0.0565066	185.426	135.4	1
CCNA_03148	conditioncarbon source	0.0892408	699.979	544	1
CCNA_03151	conditioncarbon source	0.0200711	316.809	255.5	1
CCNA_03152	conditioncarbon source	0.0674991	626.83	624.9	1
CCNA_03154	conditioncarbon source	0.062267	259.872	197	1
CCNA_03159	conditioncarbon source	0.0627757	1763.62	1503.8	1
CCNA_03160	conditioncarbon source	0.059149	175.979	138.7	1
CCNA_03170	conditioncarbon source	0.00302246	299.809	245.1	1
CCNA_03184	conditioncarbon source	0.0603273	421.915	319.6	1
CCNA_03186	conditioncarbon source	0.0466739	746.277	813.8	1
CCNA_03187	conditioncarbon source	0.0979858	373.128	299.1	1
CCNA_03188	conditioncarbon source	0.0230123	217.319	175	1
CCNA_03189	conditioncarbon source	0.0235171	71.2979	47.8	1
CCNA_03192	conditioncarbon source	0.0452181	160.191	110	1
CCNA_03193	conditioncarbon source	0.00663479	164.213	120.3	1
CCNA_03200	conditioncarbon source	0.0923672	1087.79	926.1	1
CCNA_03203	conditioncarbon source	0.0870629	425.915	304.1	1
CCNA_03205	conditioncarbon source	0.0276674	1640.11	1801.8	1
CCNA_03208	conditioncarbon source	0.0378489	165.191	125.5	1
CCNA_03214	conditioncarbon source	-0.0317629	814.17	881.6	1
CCNA_03215	conditioncarbon source	-0.36121	3123.09	4282.2	1
CCNA_03221	conditioncarbon source	0.0807116	724	654.1	1
CCNA_03236	conditioncarbon source	-0.335078	377.574	509.4	1
CCNA_03254	conditioncarbon source	0.0283638	427.085	324.5	1
CCNA_03255	conditioncarbon source	0.00716146	100.277	71.2	1
CCNA_03266	conditioncarbon source	0.0402317	260.468	229.2	1
CCNA_03268	conditioncarbon source	0.0776786	187.085	139.8	1
CCNA_03269	conditioncarbon source	0.0731115	903.043	868.7	1
CCNA_03270	conditioncarbon source	0.0593829	386.66	296.6	1
CCNA_03275	conditioncarbon source	0.0162076	15.0426	10.6	1
CCNA_03276	conditioncarbon source	0.0732454	356.17	348	1
CCNA_03280	conditioncarbon source	-0.0906003	23649	28942	1
CCNA_03286	conditioncarbon source	0.0917238	205.34	165.5	1
CCNA_03288	conditioncarbon source	0.0121388	47.7021	35.1	1
CCNA_03291	conditioncarbon source	0.0222482	479.936	403.3	1
CCNA_03295	conditioncarbon source	0.0873541	543.979	398.6	1
CCNA_03296	conditioncarbon source	0.0517294	1126.66	881.1	1
CCNA_03298	conditioncarbon source	0.0507412	441.298	307.8	1
CCNA_03308	conditioncarbon source	0.0611144	268.043	215.2	1
CCNA_03312	conditioncarbon source	0.0468838	108.809	97.9	1
CCNA_03324	conditioncarbon source	0.0562746	113.511	102.4	1
CCNA_03328	conditioncarbon source	0.0876623	542.17	528.7	1
CCNA_03344	conditioncarbon source	-0.18314	27.8936	34.1	1
CCNA_03347	conditioncarbon source	0.0924743	612.213	530.8	1
CCNA_03348	conditioncarbon source	0.0621174	363.064	313.2	1
CCNA_03351	conditioncarbon source	0.0927357	1210.81	1223.9	1
CCNA_03362	conditioncarbon source	0.0973737	267.234	237.9	1
CCNA_03364	conditioncarbon source	0.0938146	259.766	179.6	1
CCNA_03366	conditioncarbon source	0.0227664	190.021	165	1
CCNA_03367	conditioncarbon source	-0.136585	236.191	297.8	1
CCNA_03369	conditioncarbon source	-0.104889	429.255	504.2	1
CCNA_03371	conditioncarbon source	-0.373572	522.574	725.3	1
CCNA_03372	conditioncarbon source	-0.358707	566.191	781.4	1
CCNA_03375	conditioncarbon source	-0.339745	727.043	1023.2	1
CCNA_03377	conditioncarbon source	0.0749474	64.4468	43.3	1
CCNA_03380	conditioncarbon source	0.0657908	395.83	412.6	1
CCNA_03386	conditioncarbon source	0.0735409	1052.85	910.3	1
CCNA_03388	conditioncarbon source	0.0850068	247.128	186.7	1
CCNA_03389	conditioncarbon source	0.00981236	302.255	322.5	1
CCNA_03390	conditioncarbon source	0.00342594	196.702	152.7	1
CCNA_03391	conditioncarbon source	-0.342907	1125.77	1666	1
CCNA_03394	conditioncarbon source	0.0804947	717.383	693.3	1
CCNA_03396	conditioncarbon source	0.0378877	1757.17	1459.9	1
CCNA_03403	conditioncarbon source	0.0839486	132.809	139.5	1
CCNA_03404	conditioncarbon source	-0.0228763	424.489	493.9	1
CCNA_03410	conditioncarbon source	0.058198	371.064	308.7	1
CCNA_03413	conditioncarbon source	-0.337296	181.021	265.5	1
CCNA_03415	conditioncarbon source	-0.13068	59.3191	83.1	1
CCNA_03416	conditioncarbon source	0.0897631	921.957	769.9	1
CCNA_03419	conditioncarbon source	0.0582203	246.34	189.4	1
CCNA_03425	conditioncarbon source	0.0602358	459.021	413	1
CCNA_03432	conditioncarbon source	0.0297242	679.149	591.3	1
CCNA_03433	conditioncarbon source	0.0790327	510.128	423.5	1
CCNA_03434	conditioncarbon source	-0.0828299	425.723	494.7	1
CCNA_03443	conditioncarbon source	0.0897183	124.83	100.5	1
CCNA_03444	conditioncarbon source	0.0810472	1134.87	930.4	1
CCNA_03445	conditioncarbon source	0.0730616	1296.06	1113.9	1
CCNA_03447	conditioncarbon source	0.0244685	132.277	96.4	1
CCNA_03449	conditioncarbon source	0.0855693	476.34	371.4	1
CCNA_03452	conditioncarbon source	0.0633542	56.766	55.4	1
CCNA_03454	conditioncarbon source	0.0483759	213.213	226.3	1
CCNA_03456	conditioncarbon source	0.0133885	207.447	171.3	1
CCNA_03457	conditioncarbon source	0.0162948	293.638	241.4	1
CCNA_03460	conditioncarbon source	0.0845001	232.787	223.1	1
CCNA_03463	conditioncarbon source	-0.187828	702.66	919.9	1
CCNA_03465	conditioncarbon source	-0.109623	986.83	1286.6	1
CCNA_03472	conditioncarbon source	-0.121452	428.489	494	1
CCNA_03478	conditioncarbon source	0.00515288	1224.89	1325.6	1
CCNA_03483	conditioncarbon source	0.0535057	473.191	374.5	1
[truncated: 1,311 more rows]

## Sheet: TC_nitrogen_effect
locus_tag	effect	log2_coefficient	mean	controlmean	fdr
CCNA_01037	conditionnitrogen source	8.65477	57998.4	121.4	8.31741e-119
CCNA_01242	conditionnitrogen source	5.46252	219164	3395.2	1.22799e-48
CCNA_03281	conditionnitrogen source	5.23409	213690	3245.8	1.40049e-44
CCNA_02171	conditionnitrogen source	4.67238	58632.5	1451.8	9.81219e-36
CCNA_01815	conditionnitrogen source	-4.21485	40.6957	799.8	1.71593e-20
CCNA_00735	conditionnitrogen source	-4.01939	6.80435	144.4	1.59407e-18
CCNA_00299	conditionnitrogen source	-3.89197	12.0217	208.6	3.39218e-17
CCNA_00833	conditionnitrogen source	3.27102	321.5	30.3	2.08048e-16
CCNA_02347	conditionnitrogen source	-3.65115	64.1304	903.5	7.63963e-15
CCNA_02135	conditionnitrogen source	-3.50403	60.3478	842	1.91222e-13
CCNA_00459	conditionnitrogen source	-3.48151	166.174	2265.8	4.09749e-13
CCNA_03852	conditionnitrogen source	-3.43421	56.7391	707.9	8.68823e-13
CCNA_01730	conditionnitrogen source	-3.43167	54.1304	691.6	8.93487e-13
CCNA_01775	conditionnitrogen source	-3.4073	12.5217	156.5	1.13004e-12
CCNA_03850	conditionnitrogen source	-3.38091	174.326	2074.2	3.19207e-12
CCNA_02836	conditionnitrogen source	-3.34676	36.6522	424.4	6.22484e-12
CCNA_02134	conditionnitrogen source	-3.31524	302.478	3539.6	9.0249e-12
CCNA_01959	conditionnitrogen source	-3.29696	10.413	112.4	1.06483e-11
CCNA_01814	conditionnitrogen source	-3.27741	247.413	2504.7	2.422e-11
CCNA_02553	conditionnitrogen source	-3.27121	456.152	5039	2.88124e-11
CCNA_01324	conditionnitrogen source	-3.26391	16.8696	173.6	3.42143e-11
CCNA_02586	conditionnitrogen source	-3.25153	40	438	4.3374e-11
CCNA_00084	conditionnitrogen source	-3.23814	148.261	1574.7	5.32828e-11
CCNA_03864	conditionnitrogen source	-3.17506	93.6522	1037.8	1.60182e-10
CCNA_01603	conditionnitrogen source	-3.17157	60.4565	568.5	1.79716e-10
CCNA_01724	conditionnitrogen source	-3.15454	23.0217	238.3	2.7518e-10
CCNA_03627	conditionnitrogen source	-3.05962	145.543	1369.3	1.45385e-09
CCNA_03733	conditionnitrogen source	-3.03205	140.348	1251.7	2.51532e-09
CCNA_03853	conditionnitrogen source	-2.98386	145.804	1312.4	4.37049e-09
CCNA_01774	conditionnitrogen source	-2.96338	1.32609	12.3	6.71811e-09
CCNA_02552	conditionnitrogen source	-2.91778	24.3913	210.5	1.76378e-08
CCNA_02835	conditionnitrogen source	-2.87915	12.4783	105.8	2.68884e-08
CCNA_02583	conditionnitrogen source	-2.87682	31.5435	267.9	2.74453e-08
CCNA_00024	conditionnitrogen source	-2.85304	17.9565	143.8	4.41626e-08
CCNA_00392	conditionnitrogen source	-2.83226	81.4783	614.3	7.21334e-08
CCNA_03322	conditionnitrogen source	-2.82275	236.913	1800.1	8.49312e-08
CCNA_03851	conditionnitrogen source	-2.80415	42.8913	341.2	1.09973e-07
CCNA_03323	conditionnitrogen source	-2.76475	137.957	1068.4	1.63012e-07
CCNA_01624	conditionnitrogen source	-2.76449	16.1304	115	1.63364e-07
CCNA_01722	conditionnitrogen source	-2.7371	16.3043	128.9	2.97509e-07
CCNA_03854	conditionnitrogen source	-2.73273	18.9348	140	3.27362e-07
CCNA_01643	conditionnitrogen source	-2.70853	165.087	1228.8	4.92547e-07
CCNA_02224	conditionnitrogen source	-2.70615	68.087	499.6	5.08809e-07
CCNA_02182	conditionnitrogen source	-2.66407	47.413	337.2	7.96135e-07
CCNA_01174	conditionnitrogen source	-2.64427	16.4565	117	9.90512e-07
CCNA_02663	conditionnitrogen source	-2.60288	14.2391	96.2	2.28066e-06
CCNA_02127	conditionnitrogen source	-2.57987	674.13	4264.9	2.99792e-06
CCNA_00562	conditionnitrogen source	-2.55807	74.3696	460.8	3.67739e-06
CCNA_00043	conditionnitrogen source	-2.5557	26.0652	165.5	3.75113e-06
CCNA_01972	conditionnitrogen source	-2.55555	194.174	1294.7	3.75576e-06
CCNA_01763	conditionnitrogen source	-2.52626	118.957	721.2	5.85622e-06
CCNA_00337	conditionnitrogen source	1.96947	1692.13	408.3	6.37157e-06
CCNA_00515	conditionnitrogen source	-2.5118	219.348	1411.1	7.70563e-06
CCNA_01175	conditionnitrogen source	-2.49998	22.7174	143.2	9.21572e-06
CCNA_03932	conditionnitrogen source	1.92521	170.239	44.8	1.02877e-05
CCNA_03657	conditionnitrogen source	-2.48427	42.1957	268.6	1.12246e-05
CCNA_00237	conditionnitrogen source	-2.4678	101.326	668.8	1.33292e-05
CCNA_00104	conditionnitrogen source	-2.46593	50.2826	299.1	1.35682e-05
CCNA_01668	conditionnitrogen source	-2.46226	64.5435	401	1.40368e-05
CCNA_02431	conditionnitrogen source	-2.45759	209.935	1266.5	1.46348e-05
CCNA_01976	conditionnitrogen source	-2.45594	83.5435	521.6	1.48453e-05
CCNA_00924	conditionnitrogen source	-2.43645	142.565	835.9	1.73358e-05
CCNA_01178	conditionnitrogen source	-2.42513	14.9348	89.5	2.05872e-05
CCNA_02526	conditionnitrogen source	-2.42468	84.2174	474.8	2.07969e-05
CCNA_03273	conditionnitrogen source	-2.41546	27.7174	168.8	2.51272e-05
CCNA_02315	conditionnitrogen source	-2.41019	16.4565	108.6	2.76027e-05
CCNA_01177	conditionnitrogen source	-2.38898	33.5435	196.5	3.75666e-05
CCNA_02250	conditionnitrogen source	1.80306	30.3478	7.4	4.06227e-05
CCNA_03626	conditionnitrogen source	-2.38187	377.87	2100.4	4.09065e-05
CCNA_03722	conditionnitrogen source	-2.38179	3370.04	18842.5	4.09437e-05
CCNA_00559	conditionnitrogen source	-2.37819	244.848	1454.1	4.26335e-05
CCNA_00003	conditionnitrogen source	-2.37446	60.087	349	4.43834e-05
CCNA_03104	conditionnitrogen source	-2.3725	41.587	248.6	4.5307e-05
CCNA_00011	conditionnitrogen source	-2.36891	350.783	2017.9	4.69922e-05
CCNA_02306	conditionnitrogen source	-2.30919	85.8696	481.5	8.90972e-05
CCNA_00296	conditionnitrogen source	1.73922	261.217	47.5	8.98176e-05
CCNA_01179	conditionnitrogen source	-2.30327	15.6957	85.6	9.8254e-05
CCNA_00193	conditionnitrogen source	-2.28826	151.761	829.6	0.000121448
CCNA_02966	conditionnitrogen source	-2.27944	8.78261	44	0.000135081
CCNA_02321	conditionnitrogen source	-2.25225	88.8913	482.3	0.000177099
CCNA_03543	conditionnitrogen source	-2.24841	261.935	1455.8	0.000183038
CCNA_02335	conditionnitrogen source	-2.24593	17.087	84.9	0.000186873
CCNA_03103	conditionnitrogen source	-2.23908	31.5652	166.7	0.000197456
CCNA_00528	conditionnitrogen source	-2.19511	163.565	861	0.000322914
CCNA_03139	conditionnitrogen source	-2.18991	248.522	1284.1	0.000346703
CCNA_02305	conditionnitrogen source	-2.17009	88.587	447.1	0.000437329
CCNA_00558	conditionnitrogen source	-2.16914	100.717	508.2	0.000441672
CCNA_02525	conditionnitrogen source	-2.15827	38.8696	181.4	0.000491347
CCNA_00196	conditionnitrogen source	-2.14744	228.239	1137.4	0.000540899
CCNA_03393	conditionnitrogen source	-2.12842	29.8696	145.3	0.000627852
CCNA_02449	conditionnitrogen source	1.54024	29.3261	9.8	0.000634836
CCNA_01553	conditionnitrogen source	-2.12096	219.957	995.9	0.000661974
CCNA_00497	conditionnitrogen source	-2.12094	649.652	2918.8	0.000662051
CCNA_00489	conditionnitrogen source	-2.10143	53.8478	260.6	0.000785894
CCNA_01550	conditionnitrogen source	-2.09671	46.4565	220.2	0.000843412
CCNA_03750	conditionnitrogen source	-2.08731	205.717	1096.1	0.000958227
CCNA_02691	conditionnitrogen source	1.4818	1034.48	371.8	0.00102883
CCNA_01975	conditionnitrogen source	-2.07887	98.1739	470.9	0.00106124
CCNA_03659	conditionnitrogen source	-2.07464	71.8261	342.3	0.00111287
CCNA_03475	conditionnitrogen source	-2.06974	10.1522	44.2	0.00117272
CCNA_01447	conditionnitrogen source	-2.04601	33.1739	142.6	0.00146239
CCNA_00195	conditionnitrogen source	-2.04503	97.9348	455.4	0.00147438
CCNA_01670	conditionnitrogen source	-2.04292	41.7174	193.6	0.00150011
CCNA_00013	conditionnitrogen source	-2.01627	263.13	1197	0.00182545
CCNA_00708	conditionnitrogen source	1.40193	46.6087	15.9	0.00213738
CCNA_00288	conditionnitrogen source	-1.99328	114.13	507.7	0.00218449
CCNA_01974	conditionnitrogen source	-1.98762	87.1522	388.6	0.00235162
CCNA_01373	conditionnitrogen source	1.3678	214.174	73.1	0.00268652
CCNA_02252	conditionnitrogen source	1.35313	43.5435	14.7	0.0029544
CCNA_01562	conditionnitrogen source	-1.95706	15.5	74.9	0.00325357
CCNA_01199	conditionnitrogen source	-1.95384	306.348	1223.5	0.00334883
CCNA_00238	conditionnitrogen source	-1.94933	65.5	286.5	0.00348183
CCNA_01549	conditionnitrogen source	-1.94218	57.8478	250.2	0.00369288
CCNA_00290	conditionnitrogen source	-1.93425	1975.91	8301.9	0.0039271
CCNA_00354	conditionnitrogen source	-1.93278	930.913	4044.1	0.00397053
CCNA_01237	conditionnitrogen source	-1.93003	18.9565	77.3	0.00405148
CCNA_01176	conditionnitrogen source	-1.90922	1.06522	5.1	0.00466586
CCNA_03721	conditionnitrogen source	-1.89793	939.174	4158.1	0.00499918
CCNA_01669	conditionnitrogen source	-1.87237	52.1304	214.4	0.0063648
CCNA_03028	conditionnitrogen source	-1.8701	107.391	443.2	0.00651142
CCNA_00316	conditionnitrogen source	-1.84467	191.239	805.6	0.00816107
CCNA_03658	conditionnitrogen source	-1.83919	60.6087	244.6	0.00851588
CCNA_03498	conditionnitrogen source	-1.83916	201.739	755.2	0.00851813
CCNA_02577	conditionnitrogen source	-1.8265	16.913	68.2	0.00933923
CCNA_02133	conditionnitrogen source	-1.82395	172.848	680.2	0.00950431
CCNA_02910	conditionnitrogen source	-1.8216	5436.83	21062.8	0.00965706
CCNA_02328	conditionnitrogen source	-1.801	32.8261	120.8	0.0109926
CCNA_02289	conditionnitrogen source	-1.73558	312.587	1194.8	0.018222
CCNA_02075	conditionnitrogen source	-1.73365	4.21739	17	0.0184721
CCNA_00188	conditionnitrogen source	-1.73202	252.435	934.2	0.0186844
CCNA_00670	conditionnitrogen source	-1.71669	6.3913	27.7	0.0206755
CCNA_03392	conditionnitrogen source	-1.71645	23.8913	88.5	0.0207061
CCNA_03745	conditionnitrogen source	-1.69815	87.1957	313.4	0.0230837
CCNA_01058	conditionnitrogen source	-1.69459	126.913	423.3	0.0235451
CCNA_03612	conditionnitrogen source	-1.68925	509.891	1704	0.0242392
CCNA_01427	conditionnitrogen source	-1.68556	7.76087	29.4	0.0247188
CCNA_02316	conditionnitrogen source	-1.67676	440.087	1561.4	0.0258607
CCNA_02327	conditionnitrogen source	-1.66621	358.522	1269	0.0280031
CCNA_03909	conditionnitrogen source	-1.66488	69.8478	239.3	0.0283208
CCNA_01694	conditionnitrogen source	1.02065	375.935	178.4	0.0319805
CCNA_03748	conditionnitrogen source	-1.6269	53.087	176.6	0.0373541
CCNA_03115	conditionnitrogen source	0.988302	29.4565	13.3	0.0399062
CCNA_02157	conditionnitrogen source	-1.60902	109.217	376.9	0.0416062
CCNA_01195	conditionnitrogen source	0.94414	437.413	196.6	0.050726
CCNA_00161	conditionnitrogen source	-1.56832	419.413	1302.3	0.0512861
CCNA_03740	conditionnitrogen source	0.939899	1400.54	673.8	0.0517652
CCNA_03384	conditionnitrogen source	-1.56239	19.4783	62	0.0531536
CCNA_00032	conditionnitrogen source	-1.55579	123.87	372.8	0.055793
CCNA_01212	conditionnitrogen source	0.911481	250.652	125.5	0.0604162
CCNA_02451	conditionnitrogen source	0.910725	131	66.2	0.060721
CCNA_01954	conditionnitrogen source	-1.51002	190.348	574.5	0.0740779
CCNA_02446	conditionnitrogen source	0.871075	480.63	260.1	0.0766901
CCNA_02185	conditionnitrogen source	-1.49513	103.848	335.3	0.0800228
CCNA_00789	conditionnitrogen source	0.858612	7	3.1	0.0817099
CCNA_02732	conditionnitrogen source	-1.47224	322.783	920.5	0.0891676
CCNA_02419	conditionnitrogen source	-1.45477	332.022	1096.7	0.0966478
CCNA_02499	conditionnitrogen source	0.816691	13.1522	6.9	0.0985939
CCNA_01065	conditionnitrogen source	-1.44955	523.065	1504.1	0.0998725
CCNA_03072	conditionnitrogen source	-1.44439	35.5	104.6	0.103052
CCNA_00801	conditionnitrogen source	0.799752	15.1957	5.4	0.108463
CCNA_01066	conditionnitrogen source	-1.4356	811.609	2251	0.108478
CCNA_01064	conditionnitrogen source	-1.41833	470.804	1372.8	0.119132
CCNA_00928	conditionnitrogen source	0.769848	87.5652	43.1	0.126885
CCNA_03314	conditionnitrogen source	-1.40402	49.2391	145.4	0.127963
CCNA_02243	conditionnitrogen source	-1.40051	2778.07	8051.5	0.130127
CCNA_03316	conditionnitrogen source	-1.39893	434.739	1246.5	0.131103
CCNA_00162	conditionnitrogen source	-1.39182	838.739	2318	0.135493
CCNA_02957	conditionnitrogen source	-1.38237	295.174	792.3	0.141323
CCNA_03289	conditionnitrogen source	-1.38187	556.457	1542.4	0.14163
CCNA_03689	conditionnitrogen source	-1.38095	2630.63	7139	0.142196
CCNA_03064	conditionnitrogen source	-1.38082	704.978	1899.3	0.142281
CCNA_00851	conditionnitrogen source	0.742386	758	429.4	0.143803
CCNA_03955	conditionnitrogen source	-1.37474	6.41304	18.6	0.146032
CCNA_01446	conditionnitrogen source	-1.37403	228.804	645.6	0.146469
CCNA_01578	conditionnitrogen source	-1.37294	252.565	716.8	0.147142
CCNA_02242	conditionnitrogen source	-1.3694	476.065	1282.1	0.149327
CCNA_01159	conditionnitrogen source	0.723094	591.913	299.8	0.155688
CCNA_02042	conditionnitrogen source	-1.34489	355.913	1014.9	0.165501
CCNA_02478	conditionnitrogen source	0.706259	51.3043	29.4	0.166059
CCNA_01361	conditionnitrogen source	-1.34187	201.804	559.7	0.168158
CCNA_03710	conditionnitrogen source	-1.33195	30.1522	84.5	0.176869
CCNA_03043	conditionnitrogen source	-1.33134	200	556.4	0.177408
CCNA_01094	conditionnitrogen source	-1.33056	272.891	741.6	0.178087
CCNA_01979	conditionnitrogen source	-1.3213	443.304	1160.3	0.186222
CCNA_02980	conditionnitrogen source	-1.31773	2408.15	6189.3	0.189359
CCNA_00684	conditionnitrogen source	-1.31498	210.565	566.3	0.191781
CCNA_03681	conditionnitrogen source	-1.31242	716.413	1868.4	0.194027
CCNA_02254	conditionnitrogen source	0.66648	88.5652	51.5	0.200842
CCNA_00521	conditionnitrogen source	-1.29843	25.8261	72.6	0.206315
CCNA_03252	conditionnitrogen source	-1.29735	1527.87	4018.6	0.207266
CCNA_02000	conditionnitrogen source	-1.2948	23.7826	61.1	0.209502
CCNA_00756	conditionnitrogen source	-1.28778	437.457	1109.1	0.21567
CCNA_03891	conditionnitrogen source	0.637782	36.7174	19.8	0.226004
CCNA_01712	conditionnitrogen source	-1.27273	1207.89	3056.4	0.228891
CCNA_01508	conditionnitrogen source	0.623979	373.283	225	0.238106
CCNA_01813	conditionnitrogen source	-1.25109	369.457	963.8	0.247902
CCNA_03513	conditionnitrogen source	-1.2415	740.022	1889.3	0.256324
CCNA_02103	conditionnitrogen source	-1.23566	890.043	2219.5	0.262863
CCNA_01489	conditionnitrogen source	0.588414	75.6739	46.7	0.271938
CCNA_02180	conditionnitrogen source	-1.22633	14.8043	41.9	0.273639
CCNA_02500	conditionnitrogen source	0.586875	19.9565	12.2	0.273724
CCNA_03479	conditionnitrogen source	-1.21794	922.978	2213.1	0.283333
CCNA_00485	conditionnitrogen source	0.577394	432.304	262.3	0.284728
CCNA_02026	conditionnitrogen source	-1.20807	183.261	462.7	0.294722
CCNA_02448	conditionnitrogen source	-1.20172	4773.67	14425.8	0.302055
CCNA_01751	conditionnitrogen source	-1.19806	212.587	505.1	0.306283
CCNA_03287	conditionnitrogen source	-1.19397	607.391	1479.8	0.311007
CCNA_02109	conditionnitrogen source	-1.1936	6.84783	18.1	0.311431
CCNA_01964	conditionnitrogen source	-1.18559	99.8913	240.1	0.32069
CCNA_02263	conditionnitrogen source	0.537061	42.8696	25.6	0.331539
CCNA_02447	conditionnitrogen source	-1.17611	3117.52	8508.4	0.331636
CCNA_01216	conditionnitrogen source	0.534637	209.565	127	0.334351
CCNA_R0037	conditionnitrogen source	-1.17215	100.37	233.2	0.336208
CCNA_03805	conditionnitrogen source	-1.1703	1044.54	2525.2	0.338347
CCNA_01864	conditionnitrogen source	0.524566	11.6739	9.5	0.346039
CCNA_01610	conditionnitrogen source	-1.16156	178.5	430.4	0.348429
CCNA_00795	conditionnitrogen source	0.522431	7.86957	3.5	0.348517
CCNA_03030	conditionnitrogen source	-1.16056	331.478	795.7	0.349591
CCNA_03379	conditionnitrogen source	-1.1602	524.043	1274.6	0.350008
CCNA_03518	conditionnitrogen source	-1.15223	1462.7	3706.7	0.359211
CCNA_02846	conditionnitrogen source	-1.14554	966.978	2306.8	0.366934
CCNA_02387	conditionnitrogen source	-1.1452	1527.11	3929.4	0.367322
CCNA_01693	conditionnitrogen source	0.504923	47.9783	27.2	0.368837
CCNA_00699	conditionnitrogen source	-1.13941	219.13	517.9	0.374008
CCNA_03858	conditionnitrogen source	-1.13644	1503.7	3459.3	0.377446
CCNA_03615	conditionnitrogen source	-1.13469	2539.59	5842.3	0.379466
CCNA_00375	conditionnitrogen source	-1.13373	201.022	493.2	0.380574
CCNA_00505	conditionnitrogen source	-1.13335	369.5	833.5	0.381011
CCNA_03859	conditionnitrogen source	-1.12819	5.04348	13.5	0.388075
CCNA_00573	conditionnitrogen source	0.485094	247.978	167.7	0.393047
CCNA_00939	conditionnitrogen source	-1.11874	770.457	1731.4	0.401329
CCNA_01086	conditionnitrogen source	-1.11856	236.696	533.2	0.401582
CCNA_02063	conditionnitrogen source	-1.11792	153.196	356.2	0.402481
CCNA_00669	conditionnitrogen source	-1.11722	685.522	1647.8	0.403457
CCNA_01445	conditionnitrogen source	-1.1139	95.7609	217.2	0.408114
CCNA_01055	conditionnitrogen source	-1.09788	340.196	744.5	0.430599
CCNA_00518	conditionnitrogen source	-1.09509	562.087	1238.1	0.434514
CCNA_03431	conditionnitrogen source	-1.09483	761.674	1732.5	0.434877
CCNA_02464	conditionnitrogen source	0.454342	23.7391	13.7	0.436912
CCNA_03680	conditionnitrogen source	-1.0919	3402.57	8672.4	0.438993
CCNA_02054	conditionnitrogen source	-1.09171	473.391	1038	0.439262
CCNA_03519	conditionnitrogen source	-1.09041	242.891	538	0.441083
CCNA_03464	conditionnitrogen source	-1.08978	135.283	305.5	0.441959
CCNA_03524	conditionnitrogen source	0.445055	174.304	111.4	0.450158
CCNA_00769	conditionnitrogen source	-1.08333	1041.59	1784	0.451009
CCNA_01056	conditionnitrogen source	-1.08051	544.413	1173.2	0.454973
CCNA_01044	conditionnitrogen source	-1.07445	824.783	1795.4	0.46348
CCNA_02225	conditionnitrogen source	-1.06875	654.609	1525.5	0.471476
CCNA_03161	conditionnitrogen source	-1.0623	55.1957	140.2	0.480523
CCNA_03420	conditionnitrogen source	-1.05626	1503.24	3226.6	0.488992
CCNA_00149	conditionnitrogen source	-1.04977	459.413	1006.8	0.498101
CCNA_02025	conditionnitrogen source	-1.03712	284.717	613.1	0.515849
CCNA_03744	conditionnitrogen source	-1.03593	198.761	535.2	0.517518
CCNA_01560	conditionnitrogen source	-1.03483	226.239	537.9	0.519065
CCNA_03012	conditionnitrogen source	-1.02593	548.717	1148.4	0.531552
CCNA_00255	conditionnitrogen source	0.385535	22.7609	14.7	0.535057
CCNA_02542	conditionnitrogen source	0.383151	49.087	35.4	0.538458
CCNA_03517	conditionnitrogen source	-1.01831	446.891	990.7	0.543304
CCNA_03959	conditionnitrogen source	-1.01751	20.5	44.5	0.544577
CCNA_01217	conditionnitrogen source	0.375426	255	121.8	0.550655
CCNA_02030	conditionnitrogen source	-1.0035	146.13	342.6	0.566651
CCNA_03961	conditionnitrogen source	-1.00349	232.196	503.1	0.566664
CCNA_03271	conditionnitrogen source	-0.999769	5508.3	11932.7	0.572523
CCNA_00846	conditionnitrogen source	-0.994218	7333.43	15779.5	0.581271
CCNA_01893	conditionnitrogen source	0.355964	19.8261	10.5	0.58223
CCNA_03614	conditionnitrogen source	-0.992103	567.304	1197.4	0.584603
CCNA_01226	conditionnitrogen source	0.354048	76.1087	51.3	0.585339
CCNA_03129	conditionnitrogen source	-0.990436	2304.17	4884.9	0.587229
CCNA_01507	conditionnitrogen source	0.351937	346.391	216.9	0.588764
CCNA_03325	conditionnitrogen source	-0.989003	1298.59	2712.3	0.589487
CCNA_00730	conditionnitrogen source	-0.987994	757.5	1574.9	0.591077
CCNA_01942	conditionnitrogen source	-0.987862	673.5	1459.7	0.591284
CCNA_00944	conditionnitrogen source	-0.98786	2182.57	4671.5	0.591288
CCNA_02339	conditionnitrogen source	-0.98632	2679.15	5673.9	0.593714
CCNA_01218	conditionnitrogen source	0.344688	62.7826	34.1	0.600524
CCNA_00825	conditionnitrogen source	-0.979849	689.152	1412.7	0.60391
CCNA_01845	conditionnitrogen source	0.341157	129.239	83.2	0.606252
CCNA_01526	conditionnitrogen source	-0.976494	846.63	1811.3	0.609197
CCNA_02085	conditionnitrogen source	-0.97131	6.36957	14.7	0.617365
CCNA_01448	conditionnitrogen source	-0.96279	380.239	790	0.63079
CCNA_02465	conditionnitrogen source	-0.953161	362.804	736.9	0.645962
CCNA_02505	conditionnitrogen source	0.31495	139.391	97.9	0.648769
CCNA_03114	conditionnitrogen source	-0.950135	189.304	391.9	0.650729
CCNA_01573	conditionnitrogen source	-0.949925	793.457	1651.2	0.65106
CCNA_01181	conditionnitrogen source	-0.943115	644.413	1305.5	0.66179
CCNA_00796	conditionnitrogen source	0.306326	30.6304	14	0.66276
CCNA_03878	conditionnitrogen source	-0.941647	5.19565	11.7	0.664104
CCNA_01453	conditionnitrogen source	-0.93768	360.522	721	0.670354
CCNA_03979	conditionnitrogen source	-0.935744	138.348	282.6	0.673406
CCNA_03516	conditionnitrogen source	-0.930823	315.761	654.6	0.681158
CCNA_00781	conditionnitrogen source	-0.926486	1871.85	3803.4	0.687993
CCNA_03062	conditionnitrogen source	-0.925174	2286.65	4593.5	0.69006
CCNA_01678	conditionnitrogen source	-0.924554	1087.72	2220.7	0.691037
CCNA_00036	conditionnitrogen source	-0.919882	17.1522	34	0.698398
CCNA_02161	conditionnitrogen source	-0.918807	106.87	213.6	0.700092
CCNA_00163	conditionnitrogen source	-0.918698	2194.26	4637.5	0.700263
CCNA_02021	conditionnitrogen source	-0.917132	521.913	1098	0.702731
CCNA_00135	conditionnitrogen source	0.281625	49.7174	30.3	0.702834
CCNA_00264	conditionnitrogen source	0.278887	360.522	249	0.707277
CCNA_00954	conditionnitrogen source	-0.914007	2028.09	4192.4	0.707785
CCNA_01513	conditionnitrogen source	0.275213	120	93.2	0.713237
CCNA_00849	conditionnitrogen source	0.275175	1063.48	774.5	0.713298
CCNA_03989	conditionnitrogen source	-0.907333	3379.7	6571	0.718676
CCNA_02071	conditionnitrogen source	-0.902129	12.5217	27.4	0.727168
CCNA_02654	conditionnitrogen source	0.266638	32.9565	22.1	0.727647
CCNA_01790	conditionnitrogen source	-0.900106	339.935	691.9	0.730469
CCNA_00666	conditionnitrogen source	-0.888861	576.304	1139.8	0.748818
CCNA_02944	conditionnitrogen source	-0.887586	261.391	514.3	0.750898
CCNA_01250	conditionnitrogen source	0.251237	263.478	182.1	0.753782
CCNA_01971	conditionnitrogen source	-0.87978	3.76087	8.4	0.763635
CCNA_01252	conditionnitrogen source	-0.878114	2889.72	5786.3	0.766354
CCNA_02073	conditionnitrogen source	-0.874541	754.5	1534.4	0.772185
CCNA_00570	conditionnitrogen source	0.24034	90.2609	55.7	0.772276
CCNA_00035	conditionnitrogen source	-0.873607	405.522	819.7	0.773709
CCNA_00971	conditionnitrogen source	0.238274	204.804	159.1	0.775781
CCNA_01521	conditionnitrogen source	-0.871076	357.739	755.6	0.777839
CCNA_03123	conditionnitrogen source	-0.86534	971.391	1932	0.787199
CCNA_01580	conditionnitrogen source	-0.862085	228.109	443.2	0.79251
CCNA_03401	conditionnitrogen source	-0.861459	134.783	255.6	0.793531
CCNA_03132	conditionnitrogen source	-0.861351	211.522	444.1	0.793707
CCNA_01629	conditionnitrogen source	-0.860532	314.304	614	0.795044
CCNA_01593	conditionnitrogen source	0.22334	433.913	334.8	0.801125
CCNA_02591	conditionnitrogen source	-0.855534	264.87	540.4	0.803201
CCNA_03027	conditionnitrogen source	0.220568	493.804	314.4	0.80583
CCNA_02081	conditionnitrogen source	-0.847216	353.783	711.1	0.816774
CCNA_02941	conditionnitrogen source	-0.844216	45.5435	111.4	0.821669
CCNA_02386	conditionnitrogen source	-0.843061	103.478	208.7	0.823553
CCNA_00031	conditionnitrogen source	-0.838469	863.543	1665.8	0.831046
CCNA_00447	conditionnitrogen source	-0.835355	1411.46	2701.5	0.836128
CCNA_03372	conditionnitrogen source	-0.834005	407.239	781.4	0.838331
CCNA_00352	conditionnitrogen source	-0.83274	1565.02	2988.3	0.840394
CCNA_03515	conditionnitrogen source	-0.83219	226.457	435.9	0.841292
CCNA_03391	conditionnitrogen source	-0.832172	801.848	1666	0.841322
CCNA_01235	conditionnitrogen source	-0.831253	795.478	1526.7	0.842821
CCNA_00471	conditionnitrogen source	-0.830513	582.022	1207.7	0.844029
CCNA_00834	conditionnitrogen source	-0.830172	1066.24	2039	0.844584
CCNA_03702	conditionnitrogen source	-0.829053	8.30435	17.6	0.846412
CCNA_02617	conditionnitrogen source	-0.82182	2337.2	4645.1	0.858213
CCNA_00446	conditionnitrogen source	-0.821408	899.935	1674	0.858885
CCNA_00947	conditionnitrogen source	-0.821281	4317.09	8178.1	0.859093
CCNA_00802	conditionnitrogen source	-0.817857	97.1957	180.7	0.864679
CCNA_02044	conditionnitrogen source	-0.816803	645.935	1210.7	0.866401
CCNA_02295	conditionnitrogen source	-0.813709	74.4565	138.9	0.871449
CCNA_03025	conditionnitrogen source	-0.813248	46.5217	94.2	0.872201
CCNA_02156	conditionnitrogen source	-0.809953	1021.7	2135.4	0.877578
CCNA_03354	conditionnitrogen source	0.176488	65.5	46.8	0.880636
CCNA_02969	conditionnitrogen source	-0.806654	237.065	442.9	0.882156
CCNA_03201	conditionnitrogen source	-0.805962	8.23913	16.7	0.882921
CCNA_02307	conditionnitrogen source	-0.802709	155.587	292.6	0.886517
CCNA_03636	conditionnitrogen source	-0.800524	618.391	1197.4	0.888932
CCNA_01968	conditionnitrogen source	-0.800469	85.8913	167.5	0.888993
CCNA_00847	conditionnitrogen source	0.170083	348.5	273.3	0.891506
CCNA_03215	conditionnitrogen source	-0.798183	2306.83	4282.2	0.891519
CCNA_01355	conditionnitrogen source	0.169846	117.674	112.1	0.891909
CCNA_00168	conditionnitrogen source	-0.793281	1291.52	2560.4	0.896937
CCNA_R0075	conditionnitrogen source	-0.792675	11.2391	21.8	0.897607
CCNA_01393	conditionnitrogen source	-0.792359	3342.3	6274.6	0.897957
CCNA_00210	conditionnitrogen source	-0.789007	4309.61	7915.3	0.901661
CCNA_00506	conditionnitrogen source	-0.788259	318.543	597.2	0.902488
CCNA_00976	conditionnitrogen source	0.162189	9.19565	5.2	0.902619
CCNA_01861	conditionnitrogen source	-0.786219	394.174	714.1	0.904743
CCNA_00389	conditionnitrogen source	0.157285	6.67391	4.9	0.90716
CCNA_00164	conditionnitrogen source	-0.783821	1558.5	3150.7	0.907392
CCNA_03940	conditionnitrogen source	-0.783592	224.935	429	0.907646
CCNA_00507	conditionnitrogen source	-0.782866	121.783	228.9	0.908448
CCNA_00667	conditionnitrogen source	-0.782768	63.587	126.7	0.908557
CCNA_02474	conditionnitrogen source	0.155655	116.239	118.6	0.908669
CCNA_00322	conditionnitrogen source	-0.782005	1034.3	1925.1	0.9094
CCNA_02830	conditionnitrogen source	0.15095	9.30435	5.3	0.913024
CCNA_03280	conditionnitrogen source	-0.778278	14676.9	28942	0.91352
CCNA_03616	conditionnitrogen source	-0.778244	1028.61	1843.9	0.913557
CCNA_03718	conditionnitrogen source	-0.773706	1387.37	2634.7	0.918572
CCNA_00598	conditionnitrogen source	0.142042	420.609	316.6	0.921271
CCNA_03669	conditionnitrogen source	0.141115	26.8043	18.8	0.922129
CCNA_03528	conditionnitrogen source	0.136029	402.935	314.4	0.926837
CCNA_00151	conditionnitrogen source	-0.763736	612.87	1103.9	0.929592
CCNA_00400	conditionnitrogen source	-0.76199	707.783	1324.2	0.931522
CCNA_02098	conditionnitrogen source	-0.760282	973.804	1755.3	0.93341
CCNA_03089	conditionnitrogen source	-0.759616	607.717	1102.9	0.934146
CCNA_02790	conditionnitrogen source	0.127197	122.804	93.4	0.935014
CCNA_03811	conditionnitrogen source	-0.758269	313.674	634.6	0.935635
CCNA_03673	conditionnitrogen source	-0.755639	326.717	585.2	0.938542
CCNA_00442	conditionnitrogen source	-0.754865	4697.89	8474.7	0.939397
CCNA_03236	conditionnitrogen source	-0.754252	282.348	509.4	0.940074
CCNA_00441	conditionnitrogen source	-0.754119	808.87	1461.3	0.940222
CCNA_01032	conditionnitrogen source	0.120835	228.522	170	0.940904
CCNA_03514	conditionnitrogen source	-0.753102	770.891	1388	0.941346
CCNA_02888	conditionnitrogen source	0.117388	120.826	92.1	0.944095
CCNA_02469	conditionnitrogen source	0.111755	32.4348	19.7	0.94931
CCNA_01289	conditionnitrogen source	0.1105	46.4565	30.2	0.950472
CCNA_03557	conditionnitrogen source	-0.743138	1697.28	3185.4	0.952359
CCNA_01551	conditionnitrogen source	0.105226	39.0435	33.1	0.955355
CCNA_01511	conditionnitrogen source	0.103667	116.217	80	0.956798
CCNA_00006	conditionnitrogen source	0.101472	374.261	290.2	0.95883
CCNA_02481	conditionnitrogen source	0.100733	218.891	163.1	0.959514
CCNA_00080	conditionnitrogen source	-0.735525	3.02174	6.3	0.960773
CCNA_00527	conditionnitrogen source	-0.734234	1385.09	2432.7	0.962201
CCNA_02684	conditionnitrogen source	0.0962228	73.8478	48.8	0.96369
CCNA_00291	conditionnitrogen source	0.0959419	362.543	288.7	0.96395
CCNA_00454	conditionnitrogen source	0.0927181	854.957	648.3	0.966934
CCNA_00884	conditionnitrogen source	0.0925213	27.6957	18.4	0.967116
CCNA_00647	conditionnitrogen source	0.0917466	152.978	106.2	0.967834
CCNA_00611	conditionnitrogen source	0.0890209	290.804	220.8	0.970357
CCNA_02301	conditionnitrogen source	-0.726444	155.478	275.6	0.970811
CCNA_03787	conditionnitrogen source	-0.725797	85.1087	150.5	0.971525
CCNA_00945	conditionnitrogen source	-0.725527	1718.24	3246	0.971823
CCNA_03177	conditionnitrogen source	0.0843518	391.217	335.5	0.97468
CCNA_00604	conditionnitrogen source	0.0828336	148.87	108	0.976085
CCNA_03691	conditionnitrogen source	-0.720976	1304.24	2289.4	0.976854
CCNA_01208	conditionnitrogen source	0.0820005	98.0217	73.5	0.976856
CCNA_03241	conditionnitrogen source	-0.720433	419.652	737.6	0.977454
CCNA_01047	conditionnitrogen source	0.0811048	318.065	251.6	0.977686
CCNA_00440	conditionnitrogen source	-0.720066	407.413	755.3	0.977859
CCNA_03375	conditionnitrogen source	-0.717179	559.478	1023.2	0.981051
CCNA_02504	conditionnitrogen source	-0.716267	494.978	853.9	0.982059
CCNA_01186	conditionnitrogen source	-0.714244	297.304	547.9	0.984294
CCNA_02903	conditionnitrogen source	0.0737309	160.478	125.6	0.984512
CCNA_03820	conditionnitrogen source	0.0731366	10.6957	13.1	0.985062
CCNA_02174	conditionnitrogen source	-0.712584	1131.59	1966.4	0.986129
CCNA_01931	conditionnitrogen source	-0.71016	1120.5	2095.4	0.988809
CCNA_03885	conditionnitrogen source	-0.708981	322.261	575.7	0.990111
CCNA_01655	conditionnitrogen source	-0.704093	519.283	901.3	0.995514
CCNA_00443	conditionnitrogen source	-0.703869	963.891	1744.1	0.995762
CCNA_00001	conditionnitrogen source	-0.158648	4.86957	5.5	1
CCNA_00002	conditionnitrogen source	-0.126073	600.761	793.9	1
CCNA_00009	conditionnitrogen source	-0.122607	163.522	181.6	1
CCNA_00020	conditionnitrogen source	-0.41419	14.6304	21.4	1
CCNA_00025	conditionnitrogen source	-0.208769	1299.37	1730.4	1
CCNA_00038	conditionnitrogen source	-0.106758	213.196	263.2	1
CCNA_00053	conditionnitrogen source	-0.0815263	772.087	1029.3	1
CCNA_00064	conditionnitrogen source	-0.24049	619.435	830	1
CCNA_00065	conditionnitrogen source	-0.220689	410.457	512.8	1
CCNA_00067	conditionnitrogen source	-0.0557711	241.283	298.6	1
CCNA_00072	conditionnitrogen source	-0.299529	1318.2	1949.2	1
CCNA_00076	conditionnitrogen source	-0.0995195	186.957	213.1	1
CCNA_00079	conditionnitrogen source	-0.609	372.826	636.5	1
CCNA_00108	conditionnitrogen source	-0.307196	494.283	623	1
CCNA_00109	conditionnitrogen source	-0.469201	1020.65	1496.5	1
CCNA_00114	conditionnitrogen source	-0.551791	439.087	735.5	1
CCNA_00124	conditionnitrogen source	-0.497326	831.761	1247	1
CCNA_00129	conditionnitrogen source	-0.175786	273.478	366.5	1
CCNA_00131	conditionnitrogen source	-0.0199322	95.8261	111.5	1
CCNA_00133	conditionnitrogen source	-0.443014	666.13	1027.6	1
CCNA_00136	conditionnitrogen source	-0.0762918	562.674	745.1	1
CCNA_00139	conditionnitrogen source	-0.167279	1074.43	1299.5	1
CCNA_00142	conditionnitrogen source	-0.53622	474.13	724	1
CCNA_00144	conditionnitrogen source	-0.156042	530.065	614.8	1
CCNA_00147	conditionnitrogen source	-0.53017	19.9565	33.2	1
CCNA_00148	conditionnitrogen source	-0.644821	355.891	599.3	1
CCNA_00150	conditionnitrogen source	-0.185454	657.848	854.6	1
CCNA_00153	conditionnitrogen source	-0.582682	99.7174	160.5	1
CCNA_00154	conditionnitrogen source	-0.1034	267.696	324.5	1
CCNA_00158	conditionnitrogen source	-0.445519	823.652	1206	1
CCNA_00160	conditionnitrogen source	-0.611889	1257.22	2139.9	1
CCNA_00167	conditionnitrogen source	-0.541324	726.978	1308.8	1
CCNA_00199	conditionnitrogen source	-0.472256	1488.41	2392.4	1
CCNA_00200	conditionnitrogen source	-0.382835	857.478	1230.6	1
CCNA_00215	conditionnitrogen source	-0.694785	1575.76	2814.7	1
CCNA_00216	conditionnitrogen source	-0.276814	189.37	275.8	1
CCNA_00224	conditionnitrogen source	-0.0591699	535.239	940.5	1
CCNA_00227	conditionnitrogen source	-0.175782	230.543	291.3	1
CCNA_00232	conditionnitrogen source	-0.227544	223.783	266.9	1
CCNA_00243	conditionnitrogen source	-0.0791246	101.196	109.1	1
CCNA_00260	conditionnitrogen source	-0.00179044	343.674	424.9	1
CCNA_00267	conditionnitrogen source	-0.229037	1079.91	1430.9	1
CCNA_00269	conditionnitrogen source	-0.526692	654.739	1136.2	1
CCNA_00270	conditionnitrogen source	-0.157479	375.804	521.5	1
CCNA_00280	conditionnitrogen source	-0.178783	455.674	762.9	1
CCNA_00284	conditionnitrogen source	-0.409235	653.913	982.9	1
CCNA_00286	conditionnitrogen source	-0.132394	428.63	560.9	1
CCNA_00311	conditionnitrogen source	-0.226231	730.326	952.9	1
CCNA_00312	conditionnitrogen source	-0.402865	554.978	862.9	1
CCNA_00319	conditionnitrogen source	-0.476146	282.109	413.3	1
CCNA_00324	conditionnitrogen source	-0.170241	85.3913	101	1
CCNA_00344	conditionnitrogen source	-0.224	227	294.1	1
CCNA_00347	conditionnitrogen source	-0.166243	137.37	197.5	1
CCNA_00359	conditionnitrogen source	-0.125714	429.13	535.9	1
CCNA_00362	conditionnitrogen source	-0.0220522	76.4783	63.1	1
CCNA_00366	conditionnitrogen source	-0.197065	829.304	950.1	1
CCNA_00367	conditionnitrogen source	-0.229775	866.37	1140.4	1
CCNA_00368	conditionnitrogen source	-0.0600071	635.717	844.9	1
CCNA_00378	conditionnitrogen source	-0.257329	545.239	750.4	1
CCNA_00393	conditionnitrogen source	-0.0781999	696.587	878	1
CCNA_00398	conditionnitrogen source	-0.389062	2300.83	3782.8	1
CCNA_00414	conditionnitrogen source	-0.239344	544.522	667.8	1
CCNA_00422	conditionnitrogen source	-0.576371	152.435	278.8	1
CCNA_00438	conditionnitrogen source	-0.538925	384.957	645.2	1
CCNA_00439	conditionnitrogen source	-0.500102	2529.8	4016.8	1
CCNA_00444	conditionnitrogen source	-0.473724	1469.35	2401.1	1
CCNA_00445	conditionnitrogen source	-0.629866	2379.83	4056.4	1
CCNA_00448	conditionnitrogen source	-0.406794	700.87	1074.2	1
CCNA_00455	conditionnitrogen source	-0.426317	1031.22	1503.9	1
CCNA_00481	conditionnitrogen source	-0.138755	41.6739	51	1
CCNA_00495	conditionnitrogen source	-0.135563	146.565	193.6	1
CCNA_00499	conditionnitrogen source	-0.0874625	159.087	180	1
CCNA_00510	conditionnitrogen source	-0.307634	173.457	244.1	1
CCNA_00517	conditionnitrogen source	-0.219476	10.3478	15.2	1
CCNA_00519	conditionnitrogen source	-0.348388	301.935	411.3	1
CCNA_00534	conditionnitrogen source	-0.127129	487.543	635.2	1
CCNA_00539	conditionnitrogen source	-0.180252	794.5	1037	1
CCNA_00542	conditionnitrogen source	-0.332449	82.3696	118.5	1
CCNA_00550	conditionnitrogen source	-0.464651	529.891	769.4	1
CCNA_00553	conditionnitrogen source	-0.282675	252.043	356.1	1
CCNA_00555	conditionnitrogen source	-0.271447	246.913	334.5	1
CCNA_00565	conditionnitrogen source	-0.0325942	1521.24	1819.3	1
CCNA_00595	conditionnitrogen source	-0.294812	560.696	795.9	1
CCNA_00625	conditionnitrogen source	-0.174985	754.913	1002.8	1
CCNA_00630	conditionnitrogen source	-0.333096	703.304	1054.2	1
CCNA_00640	conditionnitrogen source	-0.232002	407.283	563.6	1
CCNA_00662	conditionnitrogen source	-0.0818548	224.804	254.9	1
CCNA_00668	conditionnitrogen source	-0.375402	157.935	245	1
CCNA_00675	conditionnitrogen source	-0.265715	289.37	381.3	1
CCNA_00676	conditionnitrogen source	-0.57858	210.848	331.3	1
CCNA_00682	conditionnitrogen source	-0.395009	601.391	877.4	1
CCNA_00693	conditionnitrogen source	-0.248787	54.087	67.2	1
CCNA_00716	conditionnitrogen source	-0.178682	98.3913	137	1
CCNA_00726	conditionnitrogen source	-0.673582	1094.3	1964.7	1
CCNA_00742	conditionnitrogen source	-0.435895	133.739	207.3	1
CCNA_00750	conditionnitrogen source	-0.208793	1333.8	1745.4	1
CCNA_00752	conditionnitrogen source	-0.45818	420.957	665.7	1
CCNA_00762	conditionnitrogen source	-0.143041	189.652	218.2	1
CCNA_00777	conditionnitrogen source	-0.623213	1768.11	2868.5	1
CCNA_00778	conditionnitrogen source	-0.406875	237.804	372.4	1
CCNA_00780	conditionnitrogen source	-0.135107	631.717	721	1
CCNA_00784	conditionnitrogen source	-0.206775	589.348	813.8	1
CCNA_00787	conditionnitrogen source	-0.0349474	748.478	866.2	1
CCNA_00803	conditionnitrogen source	-0.656113	543.304	911.1	1
CCNA_00804	conditionnitrogen source	-0.117956	329.283	410.9	1
CCNA_00807	conditionnitrogen source	-0.544588	31.4565	51.9	1
CCNA_00809	conditionnitrogen source	-0.153115	829.261	1113.5	1
CCNA_00832	conditionnitrogen source	-0.202561	1606.85	2086.7	1
CCNA_00845	conditionnitrogen source	-0.108331	215.565	265.6	1
CCNA_00858	conditionnitrogen source	-0.500876	1357.26	2017.2	1
CCNA_00860	conditionnitrogen source	-0.0826177	88.8478	117.6	1
CCNA_00862	conditionnitrogen source	-0.110869	712.391	811	1
CCNA_00885	conditionnitrogen source	-0.640726	1192.02	2166.5	1
CCNA_00895	conditionnitrogen source	-0.426301	262.696	423.4	1
CCNA_00898	conditionnitrogen source	-0.162498	743	937	1
CCNA_00920	conditionnitrogen source	-0.570255	508.739	827.3	1
CCNA_00922	conditionnitrogen source	-0.180627	2584.41	3249.9	1
CCNA_00925	conditionnitrogen source	-0.329231	459.522	609.1	1
CCNA_00935	conditionnitrogen source	-0.0695034	471.522	582.7	1
CCNA_00946	conditionnitrogen source	-0.629693	872.435	1528.5	1
CCNA_00965	conditionnitrogen source	-0.173087	566.891	651.5	1
CCNA_00973	conditionnitrogen source	-0.360347	402.217	569.2	1
CCNA_00974	conditionnitrogen source	-0.230194	2044.46	2520.6	1
CCNA_00982	conditionnitrogen source	-0.482251	576.5	849.5	1
CCNA_00988	conditionnitrogen source	-0.0518782	307.435	378.2	1
CCNA_00992	conditionnitrogen source	-0.39572	2127.87	3241.4	1
CCNA_00998	conditionnitrogen source	-0.582104	818.87	1483.1	1
CCNA_00999	conditionnitrogen source	-0.607584	274.022	486.7	1
CCNA_01005	conditionnitrogen source	-0.424568	830.087	1342.1	1
CCNA_01006	conditionnitrogen source	-0.382795	397.696	572.3	1
CCNA_01008	conditionnitrogen source	-0.644022	2671.65	4773.9	1
CCNA_01009	conditionnitrogen source	-0.542112	775.304	1200.8	1
CCNA_01010	conditionnitrogen source	-0.243326	1656.89	1709.2	1
CCNA_01013	conditionnitrogen source	-0.507473	466	701.1	1
CCNA_01020	conditionnitrogen source	-0.226487	1175.54	2064.5	1
CCNA_01021	conditionnitrogen source	-0.31625	842.348	1202.6	1
CCNA_01024	conditionnitrogen source	-0.214345	1012.76	1305.5	1
CCNA_01025	conditionnitrogen source	-0.332065	745.37	1104.9	1
CCNA_01027	conditionnitrogen source	-0.184679	169.304	213.1	1
CCNA_01033	conditionnitrogen source	-0.537903	1085.2	1682.8	1
CCNA_01034	conditionnitrogen source	0.0391221	1140.46	846	1
CCNA_01048	conditionnitrogen source	-0.26908	877.739	1187.4	1
CCNA_01057	conditionnitrogen source	-0.437126	1766.63	2445.5	1
CCNA_01059	conditionnitrogen source	-0.578114	6035.7	11008.1	1
CCNA_01062	conditionnitrogen source	-0.621724	2001.33	3431.7	1
CCNA_01067	conditionnitrogen source	-0.244557	937.283	1479.6	1
CCNA_01068	conditionnitrogen source	-0.528694	657.522	1019.3	1
CCNA_01074	conditionnitrogen source	-0.235844	90.5217	127.3	1
CCNA_01087	conditionnitrogen source	-0.207934	722.978	912.8	1
CCNA_01092	conditionnitrogen source	-0.119012	44.8261	54.7	1
CCNA_01093	conditionnitrogen source	-0.562623	26.7174	42.8	1
CCNA_01108	conditionnitrogen source	-0.334142	536.913	772.1	1
CCNA_01113	conditionnitrogen source	-0.589383	1459.02	2410.4	1
CCNA_01115	conditionnitrogen source	-0.466398	274.761	431.2	1
CCNA_01116	conditionnitrogen source	-0.254152	390.717	548.9	1
CCNA_01124	conditionnitrogen source	-0.25667	448.478	573.6	1
CCNA_01142	conditionnitrogen source	-0.16024	168.348	221.4	1
CCNA_01145	conditionnitrogen source	-0.357607	539.913	754.7	1
CCNA_01153	conditionnitrogen source	-0.0521638	1017.37	1255.3	1
CCNA_01155	conditionnitrogen source	-0.0986756	1646.26	2044.1	1
CCNA_01163	conditionnitrogen source	-0.216548	15247.4	20934.7	1
CCNA_01169	conditionnitrogen source	-0.585094	115.217	192.2	1
CCNA_01173	conditionnitrogen source	-0.319774	562.043	781	1
CCNA_01184	conditionnitrogen source	-0.192835	697.022	926.2	1
CCNA_01193	conditionnitrogen source	-0.321237	2057.72	3017.2	1
CCNA_01196	conditionnitrogen source	-0.167216	1230.72	1616	1
CCNA_01203	conditionnitrogen source	-0.0944831	685.63	838.7	1
CCNA_01207	conditionnitrogen source	-0.159666	283.391	380.1	1
CCNA_01221	conditionnitrogen source	-0.22809	85.1087	148.5	1
CCNA_01229	conditionnitrogen source	-0.181024	444.478	574.3	1
CCNA_01248	conditionnitrogen source	-0.629875	525.152	943.8	1
CCNA_01278	conditionnitrogen source	-0.177287	388.935	475.9	1
CCNA_01295	conditionnitrogen source	-0.337661	1167.13	1762.4	1
CCNA_01296	conditionnitrogen source	-0.140647	1839.15	2295.4	1
CCNA_01338	conditionnitrogen source	-0.292637	755.217	1107.9	1
CCNA_01339	conditionnitrogen source	-0.451662	443	715.5	1
CCNA_01341	conditionnitrogen source	-0.50087	534.957	827.6	1
CCNA_01346	conditionnitrogen source	-0.134485	223.152	273.6	1
CCNA_01347	conditionnitrogen source	-0.104685	543.174	693.7	1
CCNA_01363	conditionnitrogen source	-0.560055	306.739	490.1	1
CCNA_01371	conditionnitrogen source	-0.455537	77.2174	111.6	1
CCNA_01374	conditionnitrogen source	-0.0969302	1025.63	1248.5	1
CCNA_01386	conditionnitrogen source	-0.502857	697.739	1093.2	1
CCNA_01390	conditionnitrogen source	-0.334687	373.109	512.4	1
CCNA_01405	conditionnitrogen source	-0.166456	224.609	280.2	1
CCNA_01412	conditionnitrogen source	-0.407505	1352.91	2199.8	1
CCNA_01413	conditionnitrogen source	-0.208066	466.935	586	1
CCNA_01415	conditionnitrogen source	-0.4904	1443.98	2151.3	1
CCNA_01429	conditionnitrogen source	-0.193258	445.478	538.4	1
CCNA_01435	conditionnitrogen source	-0.00235302	193.522	209.5	1
CCNA_01438	conditionnitrogen source	-0.315395	166.217	228.8	1
CCNA_01458	conditionnitrogen source	-0.0503255	200.413	262.4	1
CCNA_01463	conditionnitrogen source	-0.189107	215.087	269.6	1
CCNA_01464	conditionnitrogen source	-0.202043	192.717	243.1	1
CCNA_01477	conditionnitrogen source	-0.293734	384.239	524.1	1
CCNA_01488	conditionnitrogen source	-0.162354	451.739	532.8	1
CCNA_01491	conditionnitrogen source	-0.515267	262.326	399.6	1
CCNA_01495	conditionnitrogen source	-0.309984	359.413	529.1	1
CCNA_01505	conditionnitrogen source	-0.392594	115.652	183.8	1
CCNA_01522	conditionnitrogen source	-0.419614	556.5	808	1
CCNA_01525	conditionnitrogen source	-0.112478	438.522	650.3	1
CCNA_01527	conditionnitrogen source	-0.319746	903.652	1289	1
CCNA_01528	conditionnitrogen source	-0.395129	990.261	1544.5	1
CCNA_01530	conditionnitrogen source	-0.245935	1297.54	1838.2	1
CCNA_01531	conditionnitrogen source	-0.32524	646.717	942.1	1
CCNA_01533	conditionnitrogen source	-0.32581	363.935	480.4	1
CCNA_01541	conditionnitrogen source	-0.326788	1231.98	1901.7	1
CCNA_01543	conditionnitrogen source	-0.265807	877.391	1103.3	1
CCNA_01545	conditionnitrogen source	-0.364685	406.457	570.1	1
CCNA_01552	conditionnitrogen source	-0.539354	1138	1752.5	1
CCNA_01571	conditionnitrogen source	-0.0995599	50.087	56.1	1
CCNA_01574	conditionnitrogen source	-0.589823	182.978	317.8	1
CCNA_01575	conditionnitrogen source	-0.239883	1305.2	1765.5	1
CCNA_01588	conditionnitrogen source	-0.0815007	187.978	214.8	1
CCNA_01594	conditionnitrogen source	-0.00112877	222.196	261.1	1
CCNA_01608	conditionnitrogen source	-0.160322	559.848	749.5	1
CCNA_01619	conditionnitrogen source	-0.346618	471.109	695.8	1
CCNA_01623	conditionnitrogen source	-0.174584	277.087	330.7	1
CCNA_01639	conditionnitrogen source	-0.0195289	130.065	151.8	1
CCNA_01644	conditionnitrogen source	-0.236533	432.674	576.2	1
CCNA_01653	conditionnitrogen source	-0.221578	303.739	420.1	1
CCNA_01667	conditionnitrogen source	-0.416782	296.913	458.6	1
CCNA_01679	conditionnitrogen source	-0.571652	791.913	1342.8	1
CCNA_01680	conditionnitrogen source	-0.206587	823.152	1178.3	1
CCNA_01681	conditionnitrogen source	-0.308696	166.717	231.4	1
CCNA_01684	conditionnitrogen source	-0.579645	878.739	1495.3	1
CCNA_01686	conditionnitrogen source	-0.638404	137.261	234.3	1
CCNA_01690	conditionnitrogen source	-0.563807	159.457	264.1	1
CCNA_01691	conditionnitrogen source	-0.580675	332.891	523.7	1
CCNA_01701	conditionnitrogen source	-0.0153127	160.848	195.1	1
CCNA_01703	conditionnitrogen source	0.0500292	346.152	288.6	1
CCNA_01714	conditionnitrogen source	-0.0634595	153.239	175.7	1
CCNA_01716	conditionnitrogen source	-0.129479	16.9783	22	1
CCNA_01717	conditionnitrogen source	-0.15348	234.348	305.7	1
CCNA_01728	conditionnitrogen source	-0.416874	320.391	451.9	1
CCNA_01731	conditionnitrogen source	-0.242641	223.935	307.1	1
CCNA_01734	conditionnitrogen source	0.0463604	106.674	71.4	1
CCNA_01739	conditionnitrogen source	-0.60268	140.13	260.9	1
CCNA_01742	conditionnitrogen source	-0.357601	525.13	819.5	1
CCNA_01748	conditionnitrogen source	-0.215224	715.413	912.1	1
CCNA_01752	conditionnitrogen source	-0.213822	435.457	578.9	1
CCNA_01767	conditionnitrogen source	-0.00859541	131.413	142.3	1
CCNA_01777	conditionnitrogen source	-0.207689	873.239	1151.8	1
CCNA_01778	conditionnitrogen source	-0.173691	638.174	767.2	1
CCNA_01779	conditionnitrogen source	-0.113034	95.0217	107.4	1
CCNA_01782	conditionnitrogen source	-0.447572	56.0435	95.3	1
CCNA_01788	conditionnitrogen source	-0.157217	31.1087	39.9	1
CCNA_01801	conditionnitrogen source	-0.335374	306.522	463	1
CCNA_01802	conditionnitrogen source	-0.36631	167.217	263.8	1
CCNA_01804	conditionnitrogen source	-0.483241	669.957	1063.9	1
CCNA_01820	conditionnitrogen source	-0.153183	825.109	1051.3	1
CCNA_01827	conditionnitrogen source	-0.266856	542.283	773.3	1
CCNA_01832	conditionnitrogen source	-0.227182	599.435	819	1
CCNA_01840	conditionnitrogen source	-0.636612	1739.78	3238.4	1
CCNA_01844	conditionnitrogen source	0.0436354	70.2826	53.1	1
CCNA_01851	conditionnitrogen source	-0.391098	3177.04	5034.9	1
CCNA_01853	conditionnitrogen source	-0.10454	201.152	247.9	1
CCNA_01854	conditionnitrogen source	0.0303712	61	50.9	1
CCNA_01858	conditionnitrogen source	-0.159348	159.413	188.9	1
CCNA_01865	conditionnitrogen source	-0.66526	493.196	820.4	1
CCNA_01878	conditionnitrogen source	-0.206725	635.152	809.6	1
CCNA_01885	conditionnitrogen source	-0.0578809	93.5652	116.3	1
CCNA_01890	conditionnitrogen source	-0.375911	261.283	386.3	1
CCNA_01904	conditionnitrogen source	-0.527279	269.217	432.9	1
CCNA_01906	conditionnitrogen source	-0.241324	534.609	726.8	1
CCNA_01912	conditionnitrogen source	-0.69261	71.1522	121.7	1
CCNA_01913	conditionnitrogen source	-0.578181	1303.91	2196.5	1
CCNA_01914	conditionnitrogen source	-0.205847	950.543	1300.5	1
CCNA_01915	conditionnitrogen source	-0.328039	64.4565	92.6	1
CCNA_01919	conditionnitrogen source	-0.0855096	627.826	782.5	1
CCNA_01920	conditionnitrogen source	-0.037252	639.283	761.4	1
CCNA_01923	conditionnitrogen source	-0.0135493	874.348	1146.6	1
CCNA_01926	conditionnitrogen source	-0.565435	714.022	1199.9	1
CCNA_01933	conditionnitrogen source	-0.21646	97.3478	120.7	1
CCNA_01939	conditionnitrogen source	-0.116336	116.109	142.6	1
CCNA_01945	conditionnitrogen source	-0.36024	316.239	417.6	1
CCNA_01949	conditionnitrogen source	-0.225838	139.435	185.7	1
CCNA_01956	conditionnitrogen source	-0.103148	629.413	841.3	1
CCNA_01963	conditionnitrogen source	-0.137611	165.935	216.8	1
CCNA_01980	conditionnitrogen source	-0.535596	294.87	468.1	1
CCNA_01984	conditionnitrogen source	-0.162515	205.783	272.3	1
CCNA_01993	conditionnitrogen source	-0.529201	394.913	618.6	1
CCNA_02002	conditionnitrogen source	0.0512163	134.065	96.1	1
CCNA_02004	conditionnitrogen source	-0.557196	57.3913	103.2	1
CCNA_02011	conditionnitrogen source	-0.22821	295	392.9	1
CCNA_02028	conditionnitrogen source	-0.0301911	16.7609	30.4	1
CCNA_02037	conditionnitrogen source	-0.472847	152.826	262.8	1
CCNA_02043	conditionnitrogen source	-0.134876	357	443.3	1
CCNA_02045	conditionnitrogen source	-0.680527	380.239	640.2	1
CCNA_02048	conditionnitrogen source	-0.209867	2098.13	2925	1
CCNA_02051	conditionnitrogen source	-0.118078	929.391	1137	1
CCNA_02058	conditionnitrogen source	-0.175715	354.565	426.1	1
CCNA_02065	conditionnitrogen source	-0.131068	749.565	944.9	1
CCNA_02067	conditionnitrogen source	-0.486714	560.978	829.4	1
CCNA_02068	conditionnitrogen source	-0.284662	376.261	537.8	1
CCNA_02077	conditionnitrogen source	-0.629354	94.7174	173.2	1
CCNA_02084	conditionnitrogen source	-0.221387	452	572.8	1
CCNA_02091	conditionnitrogen source	-0.122162	342.957	402.2	1
CCNA_02099	conditionnitrogen source	-0.202778	964.457	1213.3	1
CCNA_02119	conditionnitrogen source	-0.0357034	281.935	339	1
CCNA_02120	conditionnitrogen source	-0.205884	96.6739	134.3	1
CCNA_02125	conditionnitrogen source	-0.488998	3157.22	4935.4	1
CCNA_02130	conditionnitrogen source	-0.333579	609.674	928.1	1
CCNA_02142	conditionnitrogen source	-0.0373825	343.826	399	1
CCNA_02143	conditionnitrogen source	-0.100826	637.043	741.9	1
CCNA_02144	conditionnitrogen source	-0.292276	919.543	1250.9	1
CCNA_02145	conditionnitrogen source	-0.418797	505.239	752.9	1
CCNA_02172	conditionnitrogen source	-0.296493	706.761	1026.4	1
CCNA_02173	conditionnitrogen source	-0.66482	854.239	1441.1	1
CCNA_02184	conditionnitrogen source	0.0331432	75.3913	56.8	1
CCNA_02187	conditionnitrogen source	-0.574284	251.87	403.4	1
CCNA_02196	conditionnitrogen source	-0.138645	244.239	291.2	1
CCNA_02197	conditionnitrogen source	-0.129719	710.696	876.1	1
CCNA_02199	conditionnitrogen source	-0.371697	2058.67	2896.1	1
CCNA_02207	conditionnitrogen source	-0.138379	1834.39	2322.1	1
CCNA_02219	conditionnitrogen source	-0.176733	157.522	222.7	1
CCNA_02221	conditionnitrogen source	-0.459104	868.217	1261.9	1
CCNA_02223	conditionnitrogen source	-0.121565	337.587	387.4	1
CCNA_02235	conditionnitrogen source	-0.686328	378.174	638.8	1
CCNA_02241	conditionnitrogen source	-0.412335	72.1087	119.4	1
CCNA_02244	conditionnitrogen source	-0.0873258	758.13	968.2	1
CCNA_02249	conditionnitrogen source	-0.0881579	96.8478	118.9	1
CCNA_02257	conditionnitrogen source	-0.62534	423.978	714.8	1
CCNA_02261	conditionnitrogen source	-0.424979	725.522	1117.6	1
CCNA_02273	conditionnitrogen source	-0.586084	389.457	659.7	1
CCNA_02275	conditionnitrogen source	-0.0212667	389.065	447	1
CCNA_02278	conditionnitrogen source	-0.288243	482.457	643.1	1
CCNA_02281	conditionnitrogen source	-0.293899	526.826	755.2	1
CCNA_02287	conditionnitrogen source	-0.351778	1100.28	1632.4	1
CCNA_02290	conditionnitrogen source	-0.440088	140.717	211.7	1
CCNA_02291	conditionnitrogen source	-0.225612	374.109	484	1
CCNA_02298	conditionnitrogen source	-0.309838	407.152	548.9	1
CCNA_02309	conditionnitrogen source	-0.196675	131.696	170.9	1
CCNA_02312	conditionnitrogen source	-0.258959	563.435	772.6	1
CCNA_02313	conditionnitrogen source	-0.0586756	391.065	451.8	1
CCNA_02324	conditionnitrogen source	-0.603121	1005.07	1678.8	1
CCNA_02330	conditionnitrogen source	-0.526678	224.087	376	1
CCNA_02331	conditionnitrogen source	-0.19393	230.609	284.5	1
CCNA_02338	conditionnitrogen source	-0.245794	821.848	1153.3	1
CCNA_02340	conditionnitrogen source	-0.207746	588.217	752.1	1
CCNA_02341	conditionnitrogen source	-0.538643	404.761	658.5	1
CCNA_02348	conditionnitrogen source	-0.474618	200.761	363.3	1
CCNA_02352	conditionnitrogen source	-0.176955	2515.5	3061.2	1
CCNA_02354	conditionnitrogen source	-0.104904	200.935	238.3	1
CCNA_02357	conditionnitrogen source	-0.232367	713.674	956.4	1
CCNA_02364	conditionnitrogen source	-0.393106	801.783	1225.4	1
CCNA_02379	conditionnitrogen source	-0.47937	683.935	1125	1
CCNA_02395	conditionnitrogen source	-0.313932	376.457	558.3	1
CCNA_02426	conditionnitrogen source	-0.366048	237.283	362	1
CCNA_02427	conditionnitrogen source	-0.15558	346.478	481.7	1
CCNA_02434	conditionnitrogen source	-0.38455	145	217.8	1
CCNA_02440	conditionnitrogen source	-0.18638	233.804	279.7	1
CCNA_02450	conditionnitrogen source	0.00949649	119.783	87.7	1
CCNA_02475	conditionnitrogen source	-0.368867	1405.74	2134.8	1
CCNA_02488	conditionnitrogen source	-0.693035	67.1957	119.7	1
CCNA_02501	conditionnitrogen source	-0.242413	1130.57	1542.4	1
CCNA_02503	conditionnitrogen source	-0.289626	130.196	183.2	1
CCNA_02523	conditionnitrogen source	-0.232838	709.913	1016.3	1
CCNA_02540	conditionnitrogen source	-0.241772	802.174	1025.3	1
CCNA_02546	conditionnitrogen source	-0.263074	746.217	1008.9	1
CCNA_02560	conditionnitrogen source	-0.311592	1204.46	1706.1	1
CCNA_02561	conditionnitrogen source	-0.198512	884.109	1114.7	1
CCNA_02563	conditionnitrogen source	0.0201516	188.826	136.3	1
CCNA_02569	conditionnitrogen source	-0.264658	149.326	228.8	1
CCNA_02576	conditionnitrogen source	-0.507004	2051.83	3351.3	1
CCNA_02588	conditionnitrogen source	-0.0344271	357.783	388.1	1
CCNA_02590	conditionnitrogen source	-0.0317884	689.043	890.9	1
CCNA_02592	conditionnitrogen source	-0.0429293	350.891	453	1
CCNA_02595	conditionnitrogen source	-0.0789496	362.109	440.2	1
CCNA_02597	conditionnitrogen source	-0.22813	253.261	357.6	1
CCNA_02614	conditionnitrogen source	-0.00216587	479.109	577.2	1
CCNA_02616	conditionnitrogen source	-0.647866	2239.43	3873.6	1
CCNA_02621	conditionnitrogen source	-0.219286	443.196	587.7	1
CCNA_02636	conditionnitrogen source	-0.172753	298.043	410	1
CCNA_02644	conditionnitrogen source	-0.694927	94.1087	172.3	1
CCNA_02646	conditionnitrogen source	-0.194729	27.8261	36.1	1
CCNA_02656	conditionnitrogen source	-0.573475	125.935	205.9	1
CCNA_02665	conditionnitrogen source	-0.257348	1406.3	1878.6	1
CCNA_02666	conditionnitrogen source	-0.317896	481.109	641.7	1
CCNA_02667	conditionnitrogen source	-0.130019	481.978	614.8	1
CCNA_02698	conditionnitrogen source	-0.215529	713	988.7	1
CCNA_02702	conditionnitrogen source	-0.243767	702.87	908.2	1
CCNA_02703	conditionnitrogen source	-0.0521948	80.2174	96.1	1
CCNA_02722	conditionnitrogen source	-0.0588995	468.609	517.2	1
CCNA_02728	conditionnitrogen source	-0.303502	642.413	914.9	1
CCNA_02741	conditionnitrogen source	-0.484212	159.435	238.2	1
CCNA_02745	conditionnitrogen source	-0.236612	104.63	139.2	1
CCNA_02750	conditionnitrogen source	-0.308855	462.304	632.3	1
CCNA_02757	conditionnitrogen source	-0.168587	455.022	624.8	1
CCNA_02760	conditionnitrogen source	-0.332138	133.609	178	1
CCNA_02767	conditionnitrogen source	-0.131448	597.435	722.5	1
CCNA_02775	conditionnitrogen source	-0.495604	205.022	343.8	1
CCNA_02800	conditionnitrogen source	-0.280988	175.37	240.9	1
CCNA_02805	conditionnitrogen source	-0.338594	336.565	494	1
CCNA_02808	conditionnitrogen source	-0.480206	179.478	294.8	1
CCNA_02837	conditionnitrogen source	-0.509026	154.652	230.5	1
CCNA_02838	conditionnitrogen source	-0.314102	214.5	290.4	1
CCNA_02850	conditionnitrogen source	-0.274109	285.283	401.9	1
CCNA_02854	conditionnitrogen source	-0.0188528	157.217	204.8	1
CCNA_02860	conditionnitrogen source	-0.103829	190.391	231.9	1
CCNA_02866	conditionnitrogen source	-0.466757	184.739	299.8	1
CCNA_02875	conditionnitrogen source	-0.24167	197.109	273.1	1
CCNA_02883	conditionnitrogen source	-0.0692692	331.935	379.7	1
CCNA_02906	conditionnitrogen source	-0.0167386	630.196	693.6	1
CCNA_02913	conditionnitrogen source	-0.383422	552.087	791.1	1
CCNA_02930	conditionnitrogen source	-0.0659387	135.848	165.1	1
CCNA_02933	conditionnitrogen source	-0.29459	1324.3	1825.6	1
CCNA_02934	conditionnitrogen source	0.00268051	41.4565	24.3	1
CCNA_02942	conditionnitrogen source	-0.424445	104.87	167.9	1
CCNA_02945	conditionnitrogen source	-0.117667	908.804	1080	1
CCNA_02976	conditionnitrogen source	-0.368493	672.848	976.2	1
CCNA_02986	conditionnitrogen source	-0.253005	549.435	719.2	1
CCNA_03022	conditionnitrogen source	-0.183021	1088.8	1310.1	1
CCNA_03038	conditionnitrogen source	-0.107123	1394.26	1935.4	1
CCNA_03039	conditionnitrogen source	-0.0680425	474.652	659.8	1
CCNA_03040	conditionnitrogen source	-0.0128146	1567.76	2164.2	1
CCNA_03041	conditionnitrogen source	-0.339708	1008.7	1408.3	1
CCNA_03044	conditionnitrogen source	-0.374099	429.804	645.7	1
CCNA_03047	conditionnitrogen source	-0.193513	395.239	533.5	1
CCNA_03048	conditionnitrogen source	-0.0607651	771.652	933.2	1
CCNA_03077	conditionnitrogen source	-0.149294	107.891	122.4	1
CCNA_03079	conditionnitrogen source	-0.37301	375.283	553.7	1
CCNA_03100	conditionnitrogen source	-0.312201	334.37	462.5	1
CCNA_03105	conditionnitrogen source	-0.320977	432.326	661	1
CCNA_03107	conditionnitrogen source	-0.252558	365.804	531.7	1
CCNA_03108	conditionnitrogen source	-0.628727	7644.07	12732.1	1
CCNA_03119	conditionnitrogen source	-0.443126	229.609	346.6	1
CCNA_03120	conditionnitrogen source	-0.542404	525.913	860.8	1
CCNA_03127	conditionnitrogen source	-0.0853324	903.457	1030.5	1
CCNA_03146	conditionnitrogen source	-0.042951	942.022	989.2	1
CCNA_03149	conditionnitrogen source	-0.061498	575.5	720.2	1
CCNA_03152	conditionnitrogen source	-0.136797	533.065	624.9	1
CCNA_03163	conditionnitrogen source	-0.0977126	643.391	826.3	1
CCNA_03186	conditionnitrogen source	-0.256533	570.217	813.8	1
CCNA_03205	conditionnitrogen source	-0.137746	1383.11	1801.8	1
CCNA_03214	conditionnitrogen source	-0.497992	589.304	881.6	1
CCNA_03239	conditionnitrogen source	0.0240444	180.043	136.5	1
CCNA_03240	conditionnitrogen source	-0.128359	435.304	555.5	1
CCNA_03247	conditionnitrogen source	-0.0471598	1978.17	2311.4	1
CCNA_03249	conditionnitrogen source	-0.320184	860.717	1249.8	1
CCNA_03267	conditionnitrogen source	-0.00623566	402.543	497.8	1
CCNA_03300	conditionnitrogen source	-0.0674246	884.804	1039.8	1
CCNA_03302	conditionnitrogen source	-0.0315018	1296.8	1611.5	1
CCNA_03328	conditionnitrogen source	-0.206706	434.848	528.7	1
CCNA_03344	conditionnitrogen source	-0.364956	24.587	34.1	1
CCNA_03346	conditionnitrogen source	-0.123196	8.23913	12	1
CCNA_03352	conditionnitrogen source	-0.175835	257.239	334.8	1
CCNA_03356	conditionnitrogen source	-0.11358	160.848	194.2	1
CCNA_03357	conditionnitrogen source	-0.0684068	310	376.5	1
CCNA_03367	conditionnitrogen source	-0.521156	180.87	297.8	1
CCNA_03369	conditionnitrogen source	-0.261815	384.978	504.2	1
CCNA_03371	conditionnitrogen source	-0.662668	427.652	725.3	1
CCNA_03380	conditionnitrogen source	-0.297838	294.957	412.6	1
CCNA_03389	conditionnitrogen source	-0.142933	244.587	322.5	1
CCNA_03403	conditionnitrogen source	-0.0206527	117.196	139.5	1
CCNA_03404	conditionnitrogen source	-0.354427	337.283	493.9	1
CCNA_03413	conditionnitrogen source	-0.417393	171.217	265.5	1
CCNA_03415	conditionnitrogen source	-0.161103	58.0652	83.1	1
CCNA_03434	conditionnitrogen source	-0.492844	320.37	494.7	1
CCNA_03436	conditionnitrogen source	-0.109543	625.696	799.3	1
CCNA_03451	conditionnitrogen source	-0.232888	72.5	94.7	1
CCNA_03460	conditionnitrogen source	-0.133499	198.674	223.1	1
CCNA_03462	conditionnitrogen source	-0.627103	769.848	1257.6	1
CCNA_03463	conditionnitrogen source	-0.483902	572.196	919.9	1
CCNA_03465	conditionnitrogen source	-0.308559	859.5	1286.6	1
CCNA_03472	conditionnitrogen source	-0.546369	319.152	494	1
CCNA_03477	conditionnitrogen source	-0.0217374	213.935	259.8	1
CCNA_03478	conditionnitrogen source	-0.248395	987.435	1325.6	1
CCNA_03493	conditionnitrogen source	-0.0597507	66.413	79.1	1
CCNA_03495	conditionnitrogen source	-0.197566	820.109	979.8	1
CCNA_03496	conditionnitrogen source	-0.364329	183.826	260.8	1
CCNA_03497	conditionnitrogen source	-0.662388	665.043	1121.7	1
CCNA_03505	conditionnitrogen source	-0.403945	350.935	516.2	1
CCNA_03512	conditionnitrogen source	-0.452216	607.022	989.3	1
CCNA_03522	conditionnitrogen source	-0.0874015	1078.26	1408.7	1
CCNA_03535	conditionnitrogen source	-0.0249386	202.826	255.4	1
CCNA_03548	conditionnitrogen source	-0.248426	49.8913	73.9	1
CCNA_03552	conditionnitrogen source	-0.426575	1065.83	1574.6	1
CCNA_03555	conditionnitrogen source	-0.348031	529.413	746.2	1
CCNA_03556	conditionnitrogen source	-0.146846	296.848	396.1	1
CCNA_03564	conditionnitrogen source	-0.545582	151.826	242.1	1
CCNA_03572	conditionnitrogen source	-0.537681	179.174	286.1	1
CCNA_03576	conditionnitrogen source	-0.179583	410.87	505.6	1
CCNA_03577	conditionnitrogen source	-0.349141	557	810	1
CCNA_03595	conditionnitrogen source	-0.489406	459.717	675	1
CCNA_03601	conditionnitrogen source	-0.546615	851.652	1313.7	1
CCNA_03609	conditionnitrogen source	-0.264157	188.457	279.1	1
CCNA_03610	conditionnitrogen source	-0.145452	644.652	816.4	1
CCNA_03617	conditionnitrogen source	-0.438077	235.087	355.7	1
CCNA_03618	conditionnitrogen source	-0.502726	415.217	715.5	1
CCNA_03619	conditionnitrogen source	-0.459865	2393.37	3749.2	1
CCNA_03622	conditionnitrogen source	-0.67176	1053.33	1882.2	1
CCNA_03624	conditionnitrogen source	-0.187124	179.087	224.5	1
CCNA_03625	conditionnitrogen source	-0.589604	1164.76	1880.8	1
CCNA_03663	conditionnitrogen source	-0.0524568	1850.78	2533.2	1
CCNA_03665	conditionnitrogen source	-0.12211	1789	2295.9	1
CCNA_03666	conditionnitrogen source	-0.363448	41.2391	61.8	1
CCNA_03667	conditionnitrogen source	-0.542679	250.652	409.8	1
CCNA_03672	conditionnitrogen source	-0.585514	160.261	274.3	1
CCNA_03674	conditionnitrogen source	-0.671241	681.391	1246.4	1
CCNA_03682	conditionnitrogen source	-0.184888	444.891	565	1
CCNA_03684	conditionnitrogen source	-0.600612	241.152	391.4	1
CCNA_03690	conditionnitrogen source	-0.326959	602.957	862.7	1
CCNA_03700	conditionnitrogen source	-0.622973	74.3913	128.5	1
CCNA_03707	conditionnitrogen source	-0.226105	421.957	505.1	1
CCNA_03711	conditionnitrogen source	-0.126061	255.717	356.6	1
CCNA_03712	conditionnitrogen source	-0.161311	775.522	946.2	1
CCNA_03730	conditionnitrogen source	-0.150453	582.087	740.9	1
CCNA_03738	conditionnitrogen source	-0.19716	419.37	525	1
CCNA_03741	conditionnitrogen source	-0.256746	111.804	165.2	1
CCNA_03746	conditionnitrogen source	-0.105904	811.891	1002.3	1
CCNA_03747	conditionnitrogen source	-0.57019	65.3478	112	1
CCNA_03751	conditionnitrogen source	-0.0320628	597.783	667	1
CCNA_03758	conditionnitrogen source	-0.549015	2441.96	4188.4	1
CCNA_03762	conditionnitrogen source	-0.589862	72.1957	132.7	1
CCNA_03769	conditionnitrogen source	-0.113818	535.196	599.2	1
CCNA_03773	conditionnitrogen source	-0.264849	1243.22	1585.1	1
CCNA_03776	conditionnitrogen source	-0.0318357	319.261	368.2	1
CCNA_03786	conditionnitrogen source	-0.4696	170.022	265.4	1
CCNA_03790	conditionnitrogen source	-0.16881	216.848	290.8	1
CCNA_03791	conditionnitrogen source	-0.123217	520.739	655.1	1
CCNA_03792	conditionnitrogen source	-0.181031	263.978	323.6	1
CCNA_03799	conditionnitrogen source	-0.364989	164.5	224	1
CCNA_03802	conditionnitrogen source	-0.00813752	2398.98	2877.4	1
CCNA_03806	conditionnitrogen source	-0.11898	1082.76	1730.3	1
CCNA_03807	conditionnitrogen source	-0.194134	772.696	1243.3	1
CCNA_03808	conditionnitrogen source	-0.518922	968.957	1788.5	1
CCNA_03809	conditionnitrogen source	-0.201754	275.348	472.5	1
CCNA_03810	conditionnitrogen source	-0.363584	844.326	1322.5	1
CCNA_03813	conditionnitrogen source	-0.428237	1295.11	2026.9	1
CCNA_03815	conditionnitrogen source	-0.526822	734.109	1117.8	1
CCNA_03816	conditionnitrogen source	-0.087178	1643.02	2065.7	1
CCNA_03830	conditionnitrogen source	-0.481505	1495.11	2362.1	1
CCNA_03831	conditionnitrogen source	-0.134053	409.739	488.3	1
CCNA_03834	conditionnitrogen source	-0.122253	761	917.5	1
CCNA_03838	conditionnitrogen source	-0.317057	421.196	653.7	1
CCNA_03843	conditionnitrogen source	-0.154129	174.478	228.9	1
CCNA_03844	conditionnitrogen source	-0.146343	537.109	718.7	1
CCNA_03846	conditionnitrogen source	-0.149571	132.239	164.6	1
CCNA_03861	conditionnitrogen source	-0.621806	25.3043	46.2	1
CCNA_03863	conditionnitrogen source	-0.257675	256.196	493.7	1
CCNA_03870	conditionnitrogen source	-0.649317	613.761	1017.7	1
CCNA_03874	conditionnitrogen source	-0.398689	345.152	464.3	1
CCNA_03875	conditionnitrogen source	-0.468035	803.109	1174.4	1
CCNA_03881	conditionnitrogen source	-0.171553	80.1522	106.6	1
CCNA_03893	conditionnitrogen source	-0.216116	158.522	217.1	1
CCNA_03894	conditionnitrogen source	-0.248339	282	347.1	1
CCNA_03896	conditionnitrogen source	-0.315486	400.043	604.9	1
CCNA_03899	conditionnitrogen source	-0.256739	285.957	377.2	1
CCNA_03900	conditionnitrogen source	-0.287634	501.87	653.6	1
CCNA_03911	conditionnitrogen source	-0.0109056	98	118.9	1
CCNA_03919	conditionnitrogen source	-0.533733	74.2609	123.3	1
CCNA_03927	conditionnitrogen source	0.0252955	14.8478	9.1	1
CCNA_03933	conditionnitrogen source	-0.621891	127.217	243.1	1
CCNA_03936	conditionnitrogen source	-0.00132401	246.652	363.8	1
CCNA_03938	conditionnitrogen source	-0.677231	249.304	457.7	1
CCNA_03939	conditionnitrogen source	-0.488853	155.043	228.9	1
CCNA_03954	conditionnitrogen source	-0.129534	20.2174	28.7	1
CCNA_03964	conditionnitrogen source	-0.690866	63.8043	118	1
CCNA_03965	conditionnitrogen source	-0.143734	33.5	42.3	1
CCNA_03966	conditionnitrogen source	-0.352945	628.87	893	1
CCNA_03975	conditionnitrogen source	-0.261975	158.978	214	1
CCNA_03990	conditionnitrogen source	-0.357048	177.543	261.5	1
CCNA_R0054	conditionnitrogen source	-0.208108	35.5	50.8	1
CCNA_00012	conditionnitrogen source	NA	2872.17	3022	NA
CCNA_00014	conditionnitrogen source	NA	325.435	397	NA
CCNA_00015	conditionnitrogen source	NA	270.913	312.2	NA
CCNA_00016	conditionnitrogen source	NA	119.717	145.1	NA
CCNA_00017	conditionnitrogen source	NA	92.0217	96.6	NA
CCNA_00018	conditionnitrogen source	NA	478.109	583.7	NA
CCNA_00019	conditionnitrogen source	NA	182.913	190.7	NA
CCNA_00021	conditionnitrogen source	NA	897.022	866.7	NA
CCNA_00022	conditionnitrogen source	NA	149.348	140.4	NA
CCNA_00023	conditionnitrogen source	NA	27.8043	24	NA
CCNA_00026	conditionnitrogen source	NA	654.065	596.7	NA
CCNA_00027	conditionnitrogen source	NA	21.3043	23.1	NA
CCNA_00028	conditionnitrogen source	NA	65.6304	104.9	NA
CCNA_00029	conditionnitrogen source	NA	218.435	227.2	NA
CCNA_00030	conditionnitrogen source	NA	317.435	265.5	NA
CCNA_00037	conditionnitrogen source	NA	241.326	206.6	NA
CCNA_00039	conditionnitrogen source	NA	390.304	458.4	NA
CCNA_00040	conditionnitrogen source	NA	180.935	186.4	NA
CCNA_00044	conditionnitrogen source	NA	77.1087	100.4	NA
CCNA_00046	conditionnitrogen source	NA	161.217	151.9	NA
CCNA_00047	conditionnitrogen source	NA	282.957	352.2	NA
CCNA_00049	conditionnitrogen source	NA	59.6957	46.4	NA
CCNA_00050	conditionnitrogen source	NA	66.5	122.3	NA
CCNA_00051	conditionnitrogen source	NA	525.065	673.2	NA
CCNA_00054	conditionnitrogen source	NA	408.283	393.9	NA
CCNA_00056	conditionnitrogen source	NA	215.217	211.2	NA
CCNA_00058	conditionnitrogen source	NA	343.609	419.6	NA
CCNA_00059	conditionnitrogen source	NA	463.37	675.7	NA
CCNA_00061	conditionnitrogen source	NA	259.283	235.5	NA
CCNA_00066	conditionnitrogen source	NA	227.261	256.1	NA
CCNA_00073	conditionnitrogen source	NA	3765.24	5737.1	NA
CCNA_00074	conditionnitrogen source	NA	1009.24	1147	NA
CCNA_00075	conditionnitrogen source	NA	394.739	386.2	NA
CCNA_00077	conditionnitrogen source	NA	488.652	471.1	NA
CCNA_00078	conditionnitrogen source	NA	2089.63	2729.7	NA
CCNA_00081	conditionnitrogen source	NA	265.891	287.9	NA
CCNA_00083	conditionnitrogen source	NA	837.739	871.4	NA
CCNA_00085	conditionnitrogen source	NA	1087.61	1405.7	NA
CCNA_00087	conditionnitrogen source	NA	145.978	129.6	NA
CCNA_00088	conditionnitrogen source	NA	476.217	472.1	NA
CCNA_00089	conditionnitrogen source	NA	1621.11	1736.8	NA
CCNA_00090	conditionnitrogen source	NA	126.783	105.3	NA
CCNA_00091	conditionnitrogen source	NA	213.13	206.5	NA
CCNA_00092	conditionnitrogen source	NA	183.37	175.3	NA
CCNA_00093	conditionnitrogen source	NA	136.261	138.9	NA
CCNA_00094	conditionnitrogen source	NA	492.804	555.5	NA
CCNA_00095	conditionnitrogen source	NA	292.522	287.9	NA
CCNA_00096	conditionnitrogen source	NA	419.587	486.5	NA
CCNA_00097	conditionnitrogen source	NA	113.087	115.2	NA
CCNA_00098	conditionnitrogen source	NA	131.957	133.7	NA
CCNA_00099	conditionnitrogen source	NA	706.565	864.4	NA
CCNA_00101	conditionnitrogen source	NA	594.37	646.5	NA
CCNA_00102	conditionnitrogen source	NA	209.065	208.8	NA
CCNA_00103	conditionnitrogen source	NA	440.304	435.5	NA
CCNA_00107	conditionnitrogen source	NA	89.3478	119.7	NA
CCNA_00110	conditionnitrogen source	NA	146.435	130.7	NA
CCNA_00111	conditionnitrogen source	NA	239.478	224.2	NA
CCNA_00112	conditionnitrogen source	NA	100.152	89.8	NA
CCNA_00113	conditionnitrogen source	NA	100.87	106.3	NA
CCNA_00115	conditionnitrogen source	NA	1363.5	1341.1	NA
CCNA_00118	conditionnitrogen source	NA	625.043	757.7	NA
CCNA_00119	conditionnitrogen source	NA	310.391	312.9	NA
CCNA_00120	conditionnitrogen source	NA	409.891	393.2	NA
CCNA_00121	conditionnitrogen source	NA	496.13	550	NA
CCNA_00122	conditionnitrogen source	NA	51.913	53.9	NA
CCNA_00123	conditionnitrogen source	NA	146.5	141.3	NA
CCNA_00125	conditionnitrogen source	NA	329.696	328.5	NA
CCNA_00126	conditionnitrogen source	NA	154.609	155.9	NA
CCNA_00127	conditionnitrogen source	NA	76.3478	75.7	NA
CCNA_00132	conditionnitrogen source	NA	414.913	422.1	NA
CCNA_00134	conditionnitrogen source	NA	52.5652	44.6	NA
CCNA_00137	conditionnitrogen source	NA	149.674	139.3	NA
CCNA_00138	conditionnitrogen source	NA	1796.24	1999.6	NA
CCNA_00141	conditionnitrogen source	NA	1007.91	1100.6	NA
CCNA_00143	conditionnitrogen source	NA	18.6087	12.9	NA
CCNA_00145	conditionnitrogen source	NA	347.913	334.6	NA
CCNA_00146	conditionnitrogen source	NA	292.261	291.5	NA
CCNA_00152	conditionnitrogen source	NA	220.63	280.6	NA
CCNA_00156	conditionnitrogen source	NA	251.522	256.6	NA
CCNA_00157	conditionnitrogen source	NA	65.1087	57.1	NA
CCNA_00165	conditionnitrogen source	NA	384.174	410.7	NA
CCNA_00166	conditionnitrogen source	NA	576.348	691.1	NA
CCNA_00169	conditionnitrogen source	NA	391.239	377.6	NA
CCNA_00170	conditionnitrogen source	NA	743.022	755.7	NA
CCNA_00171	conditionnitrogen source	NA	99.2174	91.1	NA
CCNA_00172	conditionnitrogen source	NA	412.5	346.8	NA
CCNA_00173	conditionnitrogen source	NA	415.761	408	NA
CCNA_00174	conditionnitrogen source	NA	382.804	368.7	NA
CCNA_00175	conditionnitrogen source	NA	55.7826	48.1	NA
CCNA_00176	conditionnitrogen source	NA	198.304	180	NA
CCNA_00177	conditionnitrogen source	NA	80.7609	76.6	NA
CCNA_00178	conditionnitrogen source	NA	122.826	122.5	NA
CCNA_00179	conditionnitrogen source	NA	231.152	276.2	NA
CCNA_00180	conditionnitrogen source	NA	316.239	312.2	NA
CCNA_00181	conditionnitrogen source	NA	115.891	119	NA
CCNA_00182	conditionnitrogen source	NA	304.913	295	NA
CCNA_00183	conditionnitrogen source	NA	194.37	187.9	NA
CCNA_00184	conditionnitrogen source	NA	58.6522	49.7	NA
CCNA_00185	conditionnitrogen source	NA	441.087	372.1	NA
CCNA_00186	conditionnitrogen source	NA	492.348	496.1	NA
CCNA_00187	conditionnitrogen source	NA	421.674	458	NA
CCNA_00189	conditionnitrogen source	NA	31.9565	32.8	NA
CCNA_00190	conditionnitrogen source	NA	6.5	4.1	NA
CCNA_00191	conditionnitrogen source	NA	132.935	127.6	NA
CCNA_00192	conditionnitrogen source	NA	788.87	765.7	NA
CCNA_00194	conditionnitrogen source	NA	98.587	100.4	NA
CCNA_00201	conditionnitrogen source	NA	317.239	327.3	NA
CCNA_00202	conditionnitrogen source	NA	503.457	545.6	NA
CCNA_00203	conditionnitrogen source	NA	291.478	264.8	NA
CCNA_00204	conditionnitrogen source	NA	1072.33	1212	NA
CCNA_00205	conditionnitrogen source	NA	182.957	191.6	NA
CCNA_00206	conditionnitrogen source	NA	72.8478	90.5	NA
CCNA_00207	conditionnitrogen source	NA	301.022	447	NA
CCNA_00208	conditionnitrogen source	NA	467.696	467.4	NA
CCNA_00209	conditionnitrogen source	NA	22.5652	21.4	NA
CCNA_00213	conditionnitrogen source	NA	139.609	134.8	NA
CCNA_00214	conditionnitrogen source	NA	582.326	657.4	NA
CCNA_00217	conditionnitrogen source	NA	3.45652	3	NA
CCNA_00218	conditionnitrogen source	NA	543.065	561	NA
CCNA_00220	conditionnitrogen source	NA	386.761	462.3	NA
CCNA_00221	conditionnitrogen source	NA	265.891	249.5	NA
CCNA_00223	conditionnitrogen source	NA	652.957	728.1	NA
CCNA_00225	conditionnitrogen source	NA	29.2609	28.7	NA
CCNA_00226	conditionnitrogen source	NA	91.7826	92.3	NA
CCNA_00228	conditionnitrogen source	NA	134.522	122.5	NA
CCNA_00229	conditionnitrogen source	NA	337.696	302	NA
CCNA_00230	conditionnitrogen source	NA	539.565	567.1	NA
CCNA_00233	conditionnitrogen source	NA	871.609	1019.8	NA
CCNA_00234	conditionnitrogen source	NA	1014.91	1178.1	NA
CCNA_00235	conditionnitrogen source	NA	51.2609	45.8	NA
CCNA_00236	conditionnitrogen source	NA	808.13	820.2	NA
CCNA_00244	conditionnitrogen source	NA	183.109	158.4	NA
CCNA_00245	conditionnitrogen source	NA	109.326	94.6	NA
CCNA_00246	conditionnitrogen source	NA	323.283	374.8	NA
CCNA_00247	conditionnitrogen source	NA	812.022	819	NA
CCNA_00248	conditionnitrogen source	NA	699.761	727	NA
CCNA_00249	conditionnitrogen source	NA	439.739	401.1	NA
CCNA_00250	conditionnitrogen source	NA	579.978	662.1	NA
CCNA_00251	conditionnitrogen source	NA	396.37	446.9	NA
CCNA_00252	conditionnitrogen source	NA	233.87	240	NA
CCNA_00253	conditionnitrogen source	NA	504.935	453.4	NA
CCNA_00254	conditionnitrogen source	NA	502.609	613.1	NA
CCNA_00256	conditionnitrogen source	NA	879.5	859.7	NA
CCNA_00257	conditionnitrogen source	NA	67.3913	44.3	NA
CCNA_00259	conditionnitrogen source	NA	172.826	150.9	NA
CCNA_00262	conditionnitrogen source	NA	829.761	891.1	NA
CCNA_00263	conditionnitrogen source	NA	389.022	437.7	NA
CCNA_00266	conditionnitrogen source	NA	503.63	520.1	NA
CCNA_00271	conditionnitrogen source	NA	46.087	56.5	NA
CCNA_00272	conditionnitrogen source	NA	786.957	844.2	NA
CCNA_00274	conditionnitrogen source	NA	25.4348	19.3	NA
CCNA_00276	conditionnitrogen source	NA	154.587	173.6	NA
CCNA_00278	conditionnitrogen source	NA	308.935	330.1	NA
CCNA_00279	conditionnitrogen source	NA	299.761	290.6	NA
CCNA_00281	conditionnitrogen source	NA	1	1.5	NA
CCNA_00282	conditionnitrogen source	NA	131.739	141.7	NA
CCNA_00287	conditionnitrogen source	NA	385.826	415.9	NA
CCNA_00289	conditionnitrogen source	NA	54.1957	51.3	NA
CCNA_00292	conditionnitrogen source	NA	40.3478	31.1	NA
CCNA_00297	conditionnitrogen source	NA	609.478	665.3	NA
CCNA_00298	conditionnitrogen source	NA	169.891	138.7	NA
CCNA_00300	conditionnitrogen source	NA	214.348	212.8	NA
CCNA_00301	conditionnitrogen source	NA	282.109	253.5	NA
CCNA_00302	conditionnitrogen source	NA	224.261	218.6	NA
CCNA_00305	conditionnitrogen source	NA	734.609	792.3	NA
CCNA_00310	conditionnitrogen source	NA	337.109	383.6	NA
CCNA_00313	conditionnitrogen source	NA	723.804	649.4	NA
CCNA_00314	conditionnitrogen source	NA	195.609	182.6	NA
CCNA_00318	conditionnitrogen source	NA	325.478	347.8	NA
CCNA_00323	conditionnitrogen source	NA	764.065	960.4	NA
CCNA_00326	conditionnitrogen source	NA	652.739	690.8	NA
CCNA_00327	conditionnitrogen source	NA	204.348	169.7	NA
CCNA_00328	conditionnitrogen source	NA	289.609	245.3	NA
CCNA_00329	conditionnitrogen source	NA	176.13	168.6	NA
CCNA_00330	conditionnitrogen source	NA	261.348	272.5	NA
CCNA_00331	conditionnitrogen source	NA	754.696	969.4	NA
CCNA_00332	conditionnitrogen source	NA	216.826	244.8	NA
CCNA_00333	conditionnitrogen source	NA	202.239	192	NA
CCNA_00334	conditionnitrogen source	NA	137.239	105.8	NA
CCNA_00335	conditionnitrogen source	NA	60.0435	47.2	NA
CCNA_00336	conditionnitrogen source	NA	269.565	246.6	NA
CCNA_00338	conditionnitrogen source	NA	1424.52	1391.5	NA
CCNA_00339	conditionnitrogen source	NA	507.652	456.3	NA
CCNA_00345	conditionnitrogen source	NA	556.783	549.3	NA
CCNA_00348	conditionnitrogen source	NA	1774.09	2004.7	NA
CCNA_00349	conditionnitrogen source	NA	152.63	143.6	NA
CCNA_00350	conditionnitrogen source	NA	4.56522	4	NA
CCNA_00353	conditionnitrogen source	NA	580.152	530.1	NA
CCNA_00355	conditionnitrogen source	NA	1444.02	1649.3	NA
CCNA_00356	conditionnitrogen source	NA	249.565	251.8	NA
CCNA_00357	conditionnitrogen source	NA	708.174	769.8	NA
CCNA_00358	conditionnitrogen source	NA	163.217	154.8	NA
CCNA_00360	conditionnitrogen source	NA	257.565	283.6	NA
CCNA_00361	conditionnitrogen source	NA	612.435	643.8	NA
CCNA_00363	conditionnitrogen source	NA	345.739	347.8	NA
CCNA_00369	conditionnitrogen source	NA	1452.43	1956.2	NA
CCNA_00376	conditionnitrogen source	NA	402.739	416.2	NA
CCNA_00377	conditionnitrogen source	NA	1800.13	2060	NA
CCNA_00381	conditionnitrogen source	NA	367.87	314.3	NA
CCNA_00383	conditionnitrogen source	NA	619.957	703.2	NA
CCNA_00384	conditionnitrogen source	NA	316.261	353.2	NA
CCNA_00385	conditionnitrogen source	NA	694.065	727.9	NA
CCNA_00386	conditionnitrogen source	NA	119.174	112.4	NA
CCNA_00387	conditionnitrogen source	NA	244.304	283.5	NA
CCNA_00388	conditionnitrogen source	NA	774.891	838.3	NA
CCNA_00390	conditionnitrogen source	NA	423.174	468	NA
CCNA_00391	conditionnitrogen source	NA	609.174	703.8	NA
CCNA_00394	conditionnitrogen source	NA	168.022	189.4	NA
CCNA_00395	conditionnitrogen source	NA	712.739	850	NA
CCNA_00396	conditionnitrogen source	NA	192.13	180.2	NA
CCNA_00397	conditionnitrogen source	NA	599.609	616.4	NA
CCNA_00399	conditionnitrogen source	NA	203.326	182.9	NA
CCNA_00401	conditionnitrogen source	NA	412.696	430.5	NA
CCNA_00402	conditionnitrogen source	NA	123.435	104.4	NA
CCNA_00403	conditionnitrogen source	NA	352.826	310.3	NA
CCNA_00404	conditionnitrogen source	NA	91.8478	87.5	NA
CCNA_00405	conditionnitrogen source	NA	291.217	268.3	NA
CCNA_00406	conditionnitrogen source	NA	210.935	233.8	NA
CCNA_00407	conditionnitrogen source	NA	177.848	157.9	NA
CCNA_00408	conditionnitrogen source	NA	474.239	446.6	NA
CCNA_00409	conditionnitrogen source	NA	12.4565	14.2	NA
CCNA_00411	conditionnitrogen source	NA	218.217	246.5	NA
CCNA_00412	conditionnitrogen source	NA	359.043	395.1	NA
CCNA_00415	conditionnitrogen source	NA	283.935	273.7	NA
CCNA_00416	conditionnitrogen source	NA	116.543	120.3	NA
CCNA_00417	conditionnitrogen source	NA	181.761	198.1	NA
CCNA_00419	conditionnitrogen source	NA	330.13	326.5	NA
CCNA_00420	conditionnitrogen source	NA	493.13	533.1	NA
CCNA_00423	conditionnitrogen source	NA	233.717	264.4	NA
CCNA_00424	conditionnitrogen source	NA	1226.07	1609.5	NA
CCNA_00425	conditionnitrogen source	NA	24.8478	21.9	NA
CCNA_00426	conditionnitrogen source	NA	119.13	114.5	NA
CCNA_00427	conditionnitrogen source	NA	93.913	91.5	NA
CCNA_00428	conditionnitrogen source	NA	121.478	117	NA
CCNA_00429	conditionnitrogen source	NA	38.2609	49.6	NA
CCNA_00430	conditionnitrogen source	NA	60.3478	53.3	NA
CCNA_00431	conditionnitrogen source	NA	214.391	207.1	NA
CCNA_00432	conditionnitrogen source	NA	840.63	1028.6	NA
CCNA_00433	conditionnitrogen source	NA	442.739	475.6	NA
CCNA_00434	conditionnitrogen source	NA	466.848	441.5	NA
CCNA_00435	conditionnitrogen source	NA	1013.35	1158.3	NA
CCNA_00436	conditionnitrogen source	NA	598.37	615.1	NA
CCNA_00437	conditionnitrogen source	NA	433.5	454.7	NA
CCNA_00449	conditionnitrogen source	NA	498.913	643.6	NA
CCNA_00450	conditionnitrogen source	NA	369.978	425.6	NA
CCNA_00451	conditionnitrogen source	NA	903.326	918.2	NA
CCNA_00452	conditionnitrogen source	NA	850.543	925.1	NA
CCNA_00453	conditionnitrogen source	NA	467.283	453.2	NA
CCNA_00456	conditionnitrogen source	NA	490.609	491.9	NA
CCNA_00460	conditionnitrogen source	NA	102.826	83.5	NA
CCNA_00464	conditionnitrogen source	NA	96.2391	96.4	NA
CCNA_00468	conditionnitrogen source	NA	118.478	115.4	NA
CCNA_00470	conditionnitrogen source	NA	335.957	374.9	NA
CCNA_00472	conditionnitrogen source	NA	835.87	974.1	NA
CCNA_00473	conditionnitrogen source	NA	77.0217	81	NA
CCNA_00474	conditionnitrogen source	NA	717.978	646.2	NA
CCNA_00475	conditionnitrogen source	NA	591.435	560.1	NA
CCNA_00476	conditionnitrogen source	NA	53.4783	42.4	NA
CCNA_00477	conditionnitrogen source	NA	205.761	193.6	NA
CCNA_00478	conditionnitrogen source	NA	72.2609	58.4	NA
CCNA_00479	conditionnitrogen source	NA	147.304	126.2	NA
CCNA_00480	conditionnitrogen source	NA	330.022	283	NA
CCNA_00482	conditionnitrogen source	NA	451.174	398.4	NA
CCNA_00483	conditionnitrogen source	NA	839.174	1065.3	NA
CCNA_00484	conditionnitrogen source	NA	128.37	125.3	NA
CCNA_00486	conditionnitrogen source	NA	656.848	599	NA
CCNA_00487	conditionnitrogen source	NA	731.174	856.4	NA
CCNA_00488	conditionnitrogen source	NA	271.804	256.8	NA
CCNA_00490	conditionnitrogen source	NA	408.63	341.8	NA
CCNA_00493	conditionnitrogen source	NA	502.413	548.5	NA
CCNA_00498	conditionnitrogen source	NA	60.9348	57.2	NA
CCNA_00501	conditionnitrogen source	NA	122.152	118.2	NA
CCNA_00503	conditionnitrogen source	NA	206.196	231.5	NA
CCNA_00504	conditionnitrogen source	NA	299.435	262.1	NA
CCNA_00508	conditionnitrogen source	NA	634.957	716.3	NA
CCNA_00509	conditionnitrogen source	NA	199.022	209.9	NA
CCNA_00511	conditionnitrogen source	NA	394.783	431	NA
CCNA_00512	conditionnitrogen source	NA	66.9348	128.6	NA
CCNA_00514	conditionnitrogen source	NA	239.261	218.7	NA
CCNA_00516	conditionnitrogen source	NA	477.304	494.7	NA
CCNA_00522	conditionnitrogen source	NA	82.3043	88.9	NA
CCNA_00523	conditionnitrogen source	NA	557.065	656.6	NA
CCNA_00525	conditionnitrogen source	NA	1.86957	1.5	NA
CCNA_00529	conditionnitrogen source	NA	378.978	402.9	NA
CCNA_00532	conditionnitrogen source	NA	269.804	241	NA
CCNA_00533	conditionnitrogen source	NA	428.935	356.5	NA
CCNA_00535	conditionnitrogen source	NA	20.087	20	NA
CCNA_00538	conditionnitrogen source	NA	1031.7	1040.8	NA
CCNA_00541	conditionnitrogen source	NA	81.8261	93.2	NA
CCNA_00543	conditionnitrogen source	NA	49.1957	53.2	NA
CCNA_00544	conditionnitrogen source	NA	571.348	505.1	NA
CCNA_00545	conditionnitrogen source	NA	278.174	275	NA
CCNA_00547	conditionnitrogen source	NA	61.9783	60.1	NA
CCNA_00551	conditionnitrogen source	NA	139.413	128.1	NA
CCNA_00552	conditionnitrogen source	NA	307.522	311.7	NA
CCNA_00554	conditionnitrogen source	NA	577.63	578.9	NA
CCNA_00556	conditionnitrogen source	NA	590.304	732.4	NA
CCNA_00557	conditionnitrogen source	NA	278.913	231.1	NA
CCNA_00560	conditionnitrogen source	NA	74.6957	74.1	NA
CCNA_00561	conditionnitrogen source	NA	110.435	111.1	NA
CCNA_00563	conditionnitrogen source	NA	280.261	283.3	NA
CCNA_00566	conditionnitrogen source	NA	370.565	316.5	NA
CCNA_00567	conditionnitrogen source	NA	696.022	774.6	NA
CCNA_00568	conditionnitrogen source	NA	326	352.3	NA
CCNA_00569	conditionnitrogen source	NA	225.543	252.1	NA
CCNA_00574	conditionnitrogen source	NA	321.522	280.3	NA
CCNA_00575	conditionnitrogen source	NA	186.913	153.7	NA
CCNA_00576	conditionnitrogen source	NA	513.348	610.6	NA
CCNA_00578	conditionnitrogen source	NA	424.304	351.9	NA
CCNA_00579	conditionnitrogen source	NA	340.261	305.1	NA
CCNA_00580	conditionnitrogen source	NA	806.043	888	NA
CCNA_00582	conditionnitrogen source	NA	144.283	125.7	NA
CCNA_00583	conditionnitrogen source	NA	163.239	147.2	NA
CCNA_00585	conditionnitrogen source	NA	322.196	404.5	NA
CCNA_00586	conditionnitrogen source	NA	174.913	139.7	NA
CCNA_00587	conditionnitrogen source	NA	264.304	232	NA
CCNA_00588	conditionnitrogen source	NA	21.4565	15.1	NA
CCNA_00589	conditionnitrogen source	NA	85.8261	70.4	NA
CCNA_00590	conditionnitrogen source	NA	476.848	478.2	NA
CCNA_00591	conditionnitrogen source	NA	1498.89	1290.2	NA
CCNA_00592	conditionnitrogen source	NA	510.804	428.6	NA
CCNA_00593	conditionnitrogen source	NA	551.196	477.9	NA
CCNA_00594	conditionnitrogen source	NA	681	622.4	NA
CCNA_00596	conditionnitrogen source	NA	87.1087	73.2	NA
CCNA_00597	conditionnitrogen source	NA	968.674	1186.8	NA
CCNA_00600	conditionnitrogen source	NA	688.826	777.4	NA
CCNA_00601	conditionnitrogen source	NA	376.087	298.7	NA
CCNA_00602	conditionnitrogen source	NA	278.674	248.2	NA
CCNA_00603	conditionnitrogen source	NA	291.065	276.8	NA
CCNA_00605	conditionnitrogen source	NA	806.609	946.2	NA
CCNA_00607	conditionnitrogen source	NA	349.283	278.2	NA
CCNA_00608	conditionnitrogen source	NA	359.37	347.5	NA
CCNA_00609	conditionnitrogen source	NA	284.457	275.2	NA
CCNA_00610	conditionnitrogen source	NA	579.348	472.1	NA
CCNA_00612	conditionnitrogen source	NA	175.109	139.3	NA
CCNA_00613	conditionnitrogen source	NA	350.457	322.2	NA
CCNA_00614	conditionnitrogen source	NA	237.652	205.5	NA
CCNA_00615	conditionnitrogen source	NA	370.413	312.3	NA
CCNA_00616	conditionnitrogen source	NA	51.9565	44.1	NA
CCNA_00617	conditionnitrogen source	NA	560.283	638.7	NA
CCNA_00618	conditionnitrogen source	NA	1071	1191.9	NA
CCNA_00619	conditionnitrogen source	NA	815.043	915.8	NA
CCNA_00620	conditionnitrogen source	NA	1384.76	1559.2	NA
CCNA_00621	conditionnitrogen source	NA	120.674	118.5	NA
CCNA_00622	conditionnitrogen source	NA	66.9348	56.2	NA
CCNA_00623	conditionnitrogen source	NA	666.5	756.6	NA
CCNA_00624	conditionnitrogen source	NA	563.457	506.2	NA
CCNA_00626	conditionnitrogen source	NA	540.761	443.7	NA
CCNA_00627	conditionnitrogen source	NA	81.4565	61.7	NA
CCNA_00629	conditionnitrogen source	NA	450.522	407.7	NA
CCNA_00631	conditionnitrogen source	NA	144.522	151.3	NA
CCNA_00632	conditionnitrogen source	NA	82.8043	75.3	NA
CCNA_00633	conditionnitrogen source	NA	365.022	317.3	NA
CCNA_00634	conditionnitrogen source	NA	112.5	88	NA
CCNA_00635	conditionnitrogen source	NA	706.152	651.9	NA
CCNA_00636	conditionnitrogen source	NA	881.63	899.1	NA
CCNA_00637	conditionnitrogen source	NA	1561.93	1719.1	NA
CCNA_00638	conditionnitrogen source	NA	721.478	754	NA
CCNA_00639	conditionnitrogen source	NA	622.826	571.1	NA
CCNA_00641	conditionnitrogen source	NA	28.0217	19.7	NA
CCNA_00642	conditionnitrogen source	NA	74.413	55	NA
CCNA_00643	conditionnitrogen source	NA	18.4348	11.8	NA
CCNA_00644	conditionnitrogen source	NA	537.087	519.3	NA
CCNA_00645	conditionnitrogen source	NA	410.826	427	NA
CCNA_00646	conditionnitrogen source	NA	158.587	118.4	NA
CCNA_00648	conditionnitrogen source	NA	3913.72	3737.2	NA
CCNA_00649	conditionnitrogen source	NA	139.348	110.7	NA
CCNA_00650	conditionnitrogen source	NA	331.457	231.8	NA
CCNA_00651	conditionnitrogen source	NA	450.239	339.3	NA
CCNA_00652	conditionnitrogen source	NA	81.0652	69.5	NA
CCNA_00653	conditionnitrogen source	NA	758.826	730.6	NA
CCNA_00654	conditionnitrogen source	NA	225.326	158.1	NA
CCNA_00655	conditionnitrogen source	NA	300.587	243.3	NA
CCNA_00656	conditionnitrogen source	NA	1083.54	1010.5	NA
CCNA_00657	conditionnitrogen source	NA	383.761	331.5	NA
CCNA_00658	conditionnitrogen source	NA	443.065	556.7	NA
CCNA_00659	conditionnitrogen source	NA	1101.13	940.8	NA
CCNA_00663	conditionnitrogen source	NA	86.2826	83.8	NA
CCNA_00664	conditionnitrogen source	NA	277.609	243.7	NA
CCNA_00665	conditionnitrogen source	NA	467.522	468	NA
CCNA_00672	conditionnitrogen source	NA	151.261	129.1	NA
CCNA_00673	conditionnitrogen source	NA	206.674	179.2	NA
CCNA_00674	conditionnitrogen source	NA	597.196	674.8	NA
CCNA_00680	conditionnitrogen source	NA	140.37	121.6	NA
CCNA_00681	conditionnitrogen source	NA	179.304	155.6	NA
CCNA_00683	conditionnitrogen source	NA	347.717	287.2	NA
CCNA_00685	conditionnitrogen source	NA	80.8261	67.9	NA
CCNA_00686	conditionnitrogen source	NA	224.304	168.4	NA
CCNA_00687	conditionnitrogen source	NA	157.239	146.7	NA
CCNA_00688	conditionnitrogen source	NA	338.935	329.8	NA
CCNA_00689	conditionnitrogen source	NA	757.457	928.4	NA
CCNA_00692	conditionnitrogen source	NA	549.913	451.9	NA
CCNA_00694	conditionnitrogen source	NA	1386.2	1620.2	NA
CCNA_00695	conditionnitrogen source	NA	848.783	792.3	NA
CCNA_00696	conditionnitrogen source	NA	337.348	331.4	NA
CCNA_00698	conditionnitrogen source	NA	138.087	134.3	NA
CCNA_00700	conditionnitrogen source	NA	1162.54	1129.6	NA
CCNA_00701	conditionnitrogen source	NA	146.783	150.5	NA
CCNA_00703	conditionnitrogen source	NA	108.935	103.4	NA
CCNA_00704	conditionnitrogen source	NA	40.9783	35.2	NA
CCNA_00705	conditionnitrogen source	NA	226.87	285.2	NA
CCNA_00706	conditionnitrogen source	NA	106.413	98.5	NA
CCNA_00707	conditionnitrogen source	NA	691.739	810.6	NA
CCNA_00709	conditionnitrogen source	NA	139.978	127.7	NA
CCNA_00710	conditionnitrogen source	NA	387.783	390	NA
CCNA_00711	conditionnitrogen source	NA	448.196	396	NA
CCNA_00712	conditionnitrogen source	NA	317.065	337.2	NA
CCNA_00714	conditionnitrogen source	NA	238.826	211.6	NA
CCNA_00718	conditionnitrogen source	NA	540.37	549.7	NA
CCNA_00719	conditionnitrogen source	NA	173.13	166	NA
CCNA_00720	conditionnitrogen source	NA	188.457	209.8	NA
CCNA_00723	conditionnitrogen source	NA	90.5	86.8	NA
CCNA_00724	conditionnitrogen source	NA	280.826	266.3	NA
CCNA_00725	conditionnitrogen source	NA	129.543	132.7	NA
CCNA_00727	conditionnitrogen source	NA	402.239	501.9	NA
CCNA_00728	conditionnitrogen source	NA	465.435	425.2	NA
CCNA_00729	conditionnitrogen source	NA	793.63	809.3	NA
CCNA_00731	conditionnitrogen source	NA	1602.96	1587.9	NA
CCNA_00732	conditionnitrogen source	NA	622.543	670.8	NA
CCNA_00733	conditionnitrogen source	NA	1155.63	1215.8	NA
CCNA_00734	conditionnitrogen source	NA	403.109	419.5	NA
CCNA_00738	conditionnitrogen source	NA	557.196	552.5	NA
CCNA_00741	conditionnitrogen source	NA	419.391	445.1	NA
CCNA_00743	conditionnitrogen source	NA	221.848	199.6	NA
CCNA_00744	conditionnitrogen source	NA	163.304	164.3	NA
CCNA_00745	conditionnitrogen source	NA	39.8043	30.8	NA
CCNA_00746	conditionnitrogen source	NA	325.174	312.7	NA
CCNA_00747	conditionnitrogen source	NA	459.717	470.3	NA
CCNA_00751	conditionnitrogen source	NA	910.674	977.1	NA
CCNA_00753	conditionnitrogen source	NA	516.087	483.7	NA
CCNA_00754	conditionnitrogen source	NA	377.674	415.4	NA
CCNA_00755	conditionnitrogen source	NA	103.696	80.9	NA
CCNA_00757	conditionnitrogen source	NA	129.696	99.1	NA
CCNA_00759	conditionnitrogen source	NA	721.304	743.6	NA
CCNA_00760	conditionnitrogen source	NA	1071.2	1079.4	NA
CCNA_00765	conditionnitrogen source	NA	228.043	267.1	NA
CCNA_00766	conditionnitrogen source	NA	296.739	247.9	NA
CCNA_00767	conditionnitrogen source	NA	16.6957	13.9	NA
CCNA_00768	conditionnitrogen source	NA	124.283	141.9	NA
CCNA_00770	conditionnitrogen source	NA	278.196	314.3	NA
CCNA_00772	conditionnitrogen source	NA	105.478	113.3	NA
CCNA_00773	conditionnitrogen source	NA	691.826	707.1	NA
CCNA_00774	conditionnitrogen source	NA	396.239	287.2	NA
CCNA_00775	conditionnitrogen source	NA	417.043	507.8	NA
CCNA_00776	conditionnitrogen source	NA	893.652	822.7	NA
CCNA_00779	conditionnitrogen source	NA	134.739	120.8	NA
CCNA_00782	conditionnitrogen source	NA	649.717	639.6	NA
CCNA_00783	conditionnitrogen source	NA	313.13	274	NA
CCNA_00785	conditionnitrogen source	NA	702.935	700.9	NA
CCNA_00788	conditionnitrogen source	NA	441.022	403.2	NA
CCNA_00790	conditionnitrogen source	NA	113.239	110	NA
CCNA_00792	conditionnitrogen source	NA	230.87	191.3	NA
CCNA_00793	conditionnitrogen source	NA	598.696	714.4	NA
CCNA_00794	conditionnitrogen source	NA	308.435	292.2	NA
CCNA_00798	conditionnitrogen source	NA	120.522	116.4	NA
CCNA_00799	conditionnitrogen source	NA	40.1087	37.8	NA
CCNA_00800	conditionnitrogen source	NA	31.6522	28.9	NA
CCNA_00805	conditionnitrogen source	NA	15.913	17.5	NA
CCNA_00810	conditionnitrogen source	NA	298.152	251.5	NA
CCNA_00811	conditionnitrogen source	NA	436.435	590.4	NA
CCNA_00812	conditionnitrogen source	NA	209.326	175.9	NA
CCNA_00813	conditionnitrogen source	NA	238.196	203	NA
CCNA_00814	conditionnitrogen source	NA	287.043	310.2	NA
CCNA_00815	conditionnitrogen source	NA	550.152	650.4	NA
CCNA_00816	conditionnitrogen source	NA	73.3478	59.5	NA
CCNA_00817	conditionnitrogen source	NA	429.391	439.7	NA
CCNA_00818	conditionnitrogen source	NA	215.261	199.6	NA
CCNA_00820	conditionnitrogen source	NA	254	208.8	NA
CCNA_00821	conditionnitrogen source	NA	36.4348	29.2	NA
CCNA_00822	conditionnitrogen source	NA	638.109	709.2	NA
CCNA_00824	conditionnitrogen source	NA	584.674	673	NA
CCNA_00826	conditionnitrogen source	NA	437	367.3	NA
CCNA_00827	conditionnitrogen source	NA	522	496.9	NA
CCNA_00828	conditionnitrogen source	NA	226.217	179.1	NA
CCNA_00830	conditionnitrogen source	NA	326.761	292	NA
CCNA_00831	conditionnitrogen source	NA	456.587	417	NA
CCNA_00835	conditionnitrogen source	NA	509.717	582.5	NA
CCNA_00836	conditionnitrogen source	NA	136.848	127.2	NA
CCNA_00837	conditionnitrogen source	NA	251.261	217.7	NA
CCNA_00838	conditionnitrogen source	NA	357.63	307.3	NA
CCNA_00839	conditionnitrogen source	NA	723.261	651	NA
CCNA_00840	conditionnitrogen source	NA	451.5	418.2	NA
CCNA_00841	conditionnitrogen source	NA	411.087	395.7	NA
CCNA_00842	conditionnitrogen source	NA	555.478	501	NA
CCNA_00843	conditionnitrogen source	NA	403.13	358	NA
CCNA_00844	conditionnitrogen source	NA	109.174	106.1	NA
CCNA_00848	conditionnitrogen source	NA	21.913	19.4	NA
CCNA_00850	conditionnitrogen source	NA	1368.24	989.6	NA
CCNA_00852	conditionnitrogen source	NA	0.456522	77.6	NA
CCNA_00853	conditionnitrogen source	NA	72.0217	58.9	NA
CCNA_00854	conditionnitrogen source	NA	436.217	414.5	NA
CCNA_00855	conditionnitrogen source	NA	189.087	161.4	NA
CCNA_00856	conditionnitrogen source	NA	605.174	681.1	NA
CCNA_00857	conditionnitrogen source	NA	383.217	350.4	NA
CCNA_00859	conditionnitrogen source	NA	440.239	430.9	NA
CCNA_00861	conditionnitrogen source	NA	177.804	146	NA
CCNA_00863	conditionnitrogen source	NA	348.609	354.4	NA
CCNA_00864	conditionnitrogen source	NA	286.239	318.3	NA
CCNA_00865	conditionnitrogen source	NA	202.891	181.7	NA
CCNA_00866	conditionnitrogen source	NA	177.848	152.9	NA
CCNA_00867	conditionnitrogen source	NA	435.848	421.6	NA
CCNA_00869	conditionnitrogen source	NA	904.283	967.9	NA
CCNA_00870	conditionnitrogen source	NA	141.391	156.6	NA
CCNA_00871	conditionnitrogen source	NA	283.935	321.5	NA
CCNA_00872	conditionnitrogen source	NA	97.6087	111.2	NA
CCNA_00873	conditionnitrogen source	NA	207.761	173.5	NA
CCNA_00875	conditionnitrogen source	NA	59.9565	54	NA
CCNA_00876	conditionnitrogen source	NA	44.4565	40.1	NA
CCNA_00877	conditionnitrogen source	NA	101.348	84.1	NA
CCNA_00878	conditionnitrogen source	NA	126.283	134.9	NA
CCNA_00879	conditionnitrogen source	NA	578.609	596.5	NA
CCNA_00880	conditionnitrogen source	NA	356.739	293.2	NA
CCNA_00881	conditionnitrogen source	NA	195.435	185.5	NA
CCNA_00882	conditionnitrogen source	NA	168.174	141.8	NA
CCNA_00887	conditionnitrogen source	NA	121.826	109.4	NA
CCNA_00888	conditionnitrogen source	NA	94.6957	85.3	NA
CCNA_00889	conditionnitrogen source	NA	120.391	120.6	NA
CCNA_00890	conditionnitrogen source	NA	386.478	372.2	NA
CCNA_00891	conditionnitrogen source	NA	341.065	303.3	NA
CCNA_00892	conditionnitrogen source	NA	59.8261	81.8	NA
CCNA_00893	conditionnitrogen source	NA	101.065	131	NA
CCNA_00896	conditionnitrogen source	NA	134.457	146.8	NA
CCNA_00897	conditionnitrogen source	NA	32.1304	26.8	NA
CCNA_00900	conditionnitrogen source	NA	630.261	613.4	NA
CCNA_00901	conditionnitrogen source	NA	277.348	249.6	NA
CCNA_00902	conditionnitrogen source	NA	301.783	274.3	NA
CCNA_00903	conditionnitrogen source	NA	204.761	158.8	NA
CCNA_00904	conditionnitrogen source	NA	184.543	155.7	NA
CCNA_00905	conditionnitrogen source	NA	197.957	163.3	NA
CCNA_00906	conditionnitrogen source	NA	246.261	208.2	NA
CCNA_00907	conditionnitrogen source	NA	221.717	214.2	NA
CCNA_00908	conditionnitrogen source	NA	401.478	362.6	NA
CCNA_00909	conditionnitrogen source	NA	393.348	355.9	NA
CCNA_00910	conditionnitrogen source	NA	254.478	228.7	NA
CCNA_00911	conditionnitrogen source	NA	180.326	165.8	NA
CCNA_00912	conditionnitrogen source	NA	220.217	187.4	NA
CCNA_00913	conditionnitrogen source	NA	60.1304	56.5	NA
CCNA_00914	conditionnitrogen source	NA	98.1957	86	NA
CCNA_00915	conditionnitrogen source	NA	254.739	267.2	NA
CCNA_00916	conditionnitrogen source	NA	86.0217	67.7	NA
CCNA_00917	conditionnitrogen source	NA	182.391	195.9	NA
CCNA_00919	conditionnitrogen source	NA	259.043	308.6	NA
CCNA_00921	conditionnitrogen source	NA	290.848	280.6	NA
CCNA_00923	conditionnitrogen source	NA	291.391	268.8	NA
CCNA_00926	conditionnitrogen source	NA	454.565	551.4	NA
CCNA_00927	conditionnitrogen source	NA	274.478	310.2	NA
CCNA_00929	conditionnitrogen source	NA	1879.76	1803.5	NA
CCNA_00930	conditionnitrogen source	NA	1110.5	1287.4	NA
CCNA_00931	conditionnitrogen source	NA	1250.13	1316.4	NA
CCNA_00932	conditionnitrogen source	NA	653.261	660.8	NA
CCNA_00933	conditionnitrogen source	NA	430.152	408.6	NA
CCNA_00934	conditionnitrogen source	NA	255.065	264.3	NA
CCNA_00936	conditionnitrogen source	NA	164.261	164.3	NA
CCNA_00937	conditionnitrogen source	NA	94.6957	92.6	NA
CCNA_00938	conditionnitrogen source	NA	1618.91	1891.7	NA
CCNA_00940	conditionnitrogen source	NA	432.283	412	NA
CCNA_00942	conditionnitrogen source	NA	274	267.3	NA
CCNA_00943	conditionnitrogen source	NA	2405.65	3724.8	NA
CCNA_00949	conditionnitrogen source	NA	157.109	192.7	NA
CCNA_00950	conditionnitrogen source	NA	1412.67	1976.1	NA
CCNA_00951	conditionnitrogen source	NA	675.609	873.7	NA
CCNA_00952	conditionnitrogen source	NA	677.065	817.1	NA
CCNA_00953	conditionnitrogen source	NA	159.717	176.3	NA
CCNA_00956	conditionnitrogen source	NA	560.435	532.8	NA
CCNA_00957	conditionnitrogen source	NA	379.196	360.4	NA
CCNA_00958	conditionnitrogen source	NA	458.848	465.6	NA
CCNA_00959	conditionnitrogen source	NA	239.63	206.4	NA
CCNA_00961	conditionnitrogen source	NA	147.717	166.6	NA
CCNA_00962	conditionnitrogen source	NA	408.826	898.1	NA
CCNA_00963	conditionnitrogen source	NA	107.348	92.1	NA
CCNA_00964	conditionnitrogen source	NA	24.913	20.7	NA
CCNA_00967	conditionnitrogen source	NA	322.783	329.2	NA
CCNA_00968	conditionnitrogen source	NA	730.783	707.2	NA
CCNA_00969	conditionnitrogen source	NA	432.565	411.6	NA
CCNA_00970	conditionnitrogen source	NA	1679.5	1826.9	NA
CCNA_00972	conditionnitrogen source	NA	64.7826	53.9	NA
CCNA_00979	conditionnitrogen source	NA	288.587	237.7	NA
CCNA_00980	conditionnitrogen source	NA	290.109	275	NA
CCNA_00981	conditionnitrogen source	NA	82.5	69	NA
CCNA_00983	conditionnitrogen source	NA	657.957	601.7	NA
CCNA_00984	conditionnitrogen source	NA	400.848	393.4	NA
CCNA_00985	conditionnitrogen source	NA	1463.04	1498.9	NA
CCNA_00986	conditionnitrogen source	NA	112.717	88.5	NA
CCNA_00987	conditionnitrogen source	NA	450.565	499.6	NA
CCNA_00989	conditionnitrogen source	NA	302.891	243.5	NA
CCNA_00990	conditionnitrogen source	NA	109.522	94.9	NA
CCNA_00991	conditionnitrogen source	NA	180.978	166.5	NA
CCNA_00993	conditionnitrogen source	NA	289.609	286.7	NA
CCNA_00994	conditionnitrogen source	NA	208.152	176.2	NA
CCNA_00995	conditionnitrogen source	NA	129.522	111.6	NA
CCNA_00996	conditionnitrogen source	NA	153.935	123.1	NA
CCNA_00997	conditionnitrogen source	NA	422.435	387.7	NA
CCNA_01000	conditionnitrogen source	NA	106.674	92.4	NA
CCNA_01001	conditionnitrogen source	NA	305.174	275.2	NA
CCNA_01002	conditionnitrogen source	NA	358.957	364.2	NA
CCNA_01003	conditionnitrogen source	NA	159.891	162.7	NA
CCNA_01004	conditionnitrogen source	NA	98.3043	104.6	NA
CCNA_01007	conditionnitrogen source	NA	171.957	201.2	NA
CCNA_01011	conditionnitrogen source	NA	620.87	816.2	NA
CCNA_01012	conditionnitrogen source	NA	3.80435	2.6	NA
CCNA_01014	conditionnitrogen source	NA	91.2174	91.7	NA
CCNA_01015	conditionnitrogen source	NA	675.13	737.7	NA
CCNA_01016	conditionnitrogen source	NA	551.543	668.8	NA
CCNA_01017	conditionnitrogen source	NA	284.5	252.1	NA
CCNA_01018	conditionnitrogen source	NA	267.522	320.5	NA
CCNA_01019	conditionnitrogen source	NA	816.761	841.7	NA
CCNA_01022	conditionnitrogen source	NA	292.13	267.4	NA
CCNA_01023	conditionnitrogen source	NA	542.13	471.1	NA
CCNA_01026	conditionnitrogen source	NA	381.283	405.1	NA
CCNA_01028	conditionnitrogen source	NA	792.717	875.4	NA
CCNA_01029	conditionnitrogen source	NA	1004.87	1072	NA
CCNA_01030	conditionnitrogen source	NA	378.152	335.3	NA
CCNA_01031	conditionnitrogen source	NA	397.587	428	NA
CCNA_01035	conditionnitrogen source	NA	1015.76	1242.1	NA
CCNA_01036	conditionnitrogen source	NA	1057.04	951	NA
CCNA_01038	conditionnitrogen source	NA	200.891	189.5	NA
CCNA_01039	conditionnitrogen source	NA	704.696	772.3	NA
CCNA_01040	conditionnitrogen source	NA	299.63	260.8	NA
CCNA_01041	conditionnitrogen source	NA	112.457	121.3	NA
CCNA_01042	conditionnitrogen source	NA	1535.07	1648.9	NA
CCNA_01043	conditionnitrogen source	NA	36.5435	29.1	NA
CCNA_01045	conditionnitrogen source	NA	187.652	192.1	NA
CCNA_01046	conditionnitrogen source	NA	887.783	904.6	NA
CCNA_01049	conditionnitrogen source	NA	129.543	145.1	NA
CCNA_01050	conditionnitrogen source	NA	661.37	668	NA
CCNA_01051	conditionnitrogen source	NA	685.587	811.2	NA
CCNA_01052	conditionnitrogen source	NA	63.3696	52.1	NA
CCNA_01053	conditionnitrogen source	NA	368.522	333.9	NA
CCNA_01054	conditionnitrogen source	NA	343.522	351.7	NA
CCNA_01060	conditionnitrogen source	NA	130.978	128.1	NA
CCNA_01061	conditionnitrogen source	NA	171.022	181.1	NA
CCNA_01063	conditionnitrogen source	NA	412.174	2872.9	NA
CCNA_01069	conditionnitrogen source	NA	672.065	682.7	NA
CCNA_01070	conditionnitrogen source	NA	301.63	319.9	NA
CCNA_01071	conditionnitrogen source	NA	628.087	705.6	NA
CCNA_01072	conditionnitrogen source	NA	148.413	147.4	NA
CCNA_01073	conditionnitrogen source	NA	285.37	292	NA
CCNA_01075	conditionnitrogen source	NA	119.804	135.8	NA
CCNA_01076	conditionnitrogen source	NA	74.1304	67.1	NA
CCNA_01077	conditionnitrogen source	NA	525.413	486.7	NA
CCNA_01078	conditionnitrogen source	NA	73.9783	58.2	NA
CCNA_01079	conditionnitrogen source	NA	140.543	128.2	NA
CCNA_01080	conditionnitrogen source	NA	345.978	391.9	NA
CCNA_01081	conditionnitrogen source	NA	630.935	643.3	NA
CCNA_01082	conditionnitrogen source	NA	210.478	188.5	NA
CCNA_01083	conditionnitrogen source	NA	615.717	539.4	NA
CCNA_01084	conditionnitrogen source	NA	168.87	143.7	NA
CCNA_01085	conditionnitrogen source	NA	150.261	176.9	NA
CCNA_01088	conditionnitrogen source	NA	351.087	399.2	NA
CCNA_01089	conditionnitrogen source	NA	1117.37	1228.9	NA
CCNA_01090	conditionnitrogen source	NA	617.348	699.3	NA
CCNA_01091	conditionnitrogen source	NA	99.8478	76.5	NA
CCNA_01099	conditionnitrogen source	NA	310.957	267.4	NA
CCNA_01100	conditionnitrogen source	NA	729.891	683.5	NA
CCNA_01102	conditionnitrogen source	NA	88.9348	78.9	NA
CCNA_01103	conditionnitrogen source	NA	9.73913	6	NA
CCNA_01105	conditionnitrogen source	NA	261.913	198.4	NA
CCNA_01106	conditionnitrogen source	NA	186.065	166.9	NA
CCNA_01107	conditionnitrogen source	NA	104.5	97	NA
CCNA_01109	conditionnitrogen source	NA	1116.74	1155	NA
CCNA_01110	conditionnitrogen source	NA	606.783	647.3	NA
CCNA_01111	conditionnitrogen source	NA	64.1957	54.6	NA
CCNA_01112	conditionnitrogen source	NA	175.087	163.8	NA
CCNA_01117	conditionnitrogen source	NA	259.413	242.2	NA
CCNA_01118	conditionnitrogen source	NA	4.69565	2.9	NA
CCNA_01119	conditionnitrogen source	NA	29.7174	31.1	NA
CCNA_01120	conditionnitrogen source	NA	9.71739	8.7	NA
CCNA_01121	conditionnitrogen source	NA	533.826	488.1	NA
CCNA_01122	conditionnitrogen source	NA	735.652	758.3	NA
CCNA_01123	conditionnitrogen source	NA	672.283	722.9	NA
CCNA_01125	conditionnitrogen source	NA	75.3043	72.9	NA
CCNA_01128	conditionnitrogen source	NA	285.978	282.8	NA
CCNA_01129	conditionnitrogen source	NA	89.5435	89.5	NA
CCNA_01130	conditionnitrogen source	NA	310.696	282	NA
CCNA_01131	conditionnitrogen source	NA	264.739	245.4	NA
CCNA_01133	conditionnitrogen source	NA	234.413	218.1	NA
CCNA_01134	conditionnitrogen source	NA	90.7826	90.6	NA
CCNA_01135	conditionnitrogen source	NA	33.3261	24.9	NA
CCNA_01136	conditionnitrogen source	NA	320.478	379.8	NA
CCNA_01137	conditionnitrogen source	NA	139.413	150.5	NA
CCNA_01138	conditionnitrogen source	NA	45.5435	36.9	NA
CCNA_01139	conditionnitrogen source	NA	1082.02	1244.5	NA
CCNA_01140	conditionnitrogen source	NA	548.37	530.7	NA
CCNA_01141	conditionnitrogen source	NA	378.5	516.4	NA
CCNA_01143	conditionnitrogen source	NA	88.6087	94.3	NA
CCNA_01144	conditionnitrogen source	NA	114.152	107.6	NA
CCNA_01147	conditionnitrogen source	NA	78.5652	62.9	NA
CCNA_01148	conditionnitrogen source	NA	140.717	130.5	NA
CCNA_01149	conditionnitrogen source	NA	283.543	267.7	NA
CCNA_01151	conditionnitrogen source	NA	542.826	589.1	NA
CCNA_01152	conditionnitrogen source	NA	118.587	91.7	NA
CCNA_01154	conditionnitrogen source	NA	278.326	285.8	NA
CCNA_01156	conditionnitrogen source	NA	253.087	259.3	NA
CCNA_01157	conditionnitrogen source	NA	987.543	1081.7	NA
CCNA_01158	conditionnitrogen source	NA	649.304	565.1	NA
CCNA_01161	conditionnitrogen source	NA	492.326	577	NA
CCNA_01162	conditionnitrogen source	NA	278.348	242	NA
CCNA_01164	conditionnitrogen source	NA	1469.09	1916	NA
CCNA_01165	conditionnitrogen source	NA	890.348	996.3	NA
CCNA_01166	conditionnitrogen source	NA	90.6522	80.3	NA
CCNA_01167	conditionnitrogen source	NA	366.739	362.4	NA
CCNA_01168	conditionnitrogen source	NA	24.1304	32.5	NA
CCNA_01170	conditionnitrogen source	NA	344	341	NA
CCNA_01171	conditionnitrogen source	NA	73.8696	59.5	NA
CCNA_01172	conditionnitrogen source	NA	488.435	539.3	NA
CCNA_01180	conditionnitrogen source	NA	289.283	223.3	NA
CCNA_01182	conditionnitrogen source	NA	247.957	211.8	NA
CCNA_01183	conditionnitrogen source	NA	863.543	948.1	NA
CCNA_01185	conditionnitrogen source	NA	79.3261	81.4	NA
CCNA_01187	conditionnitrogen source	NA	191.478	179.2	NA
CCNA_01188	conditionnitrogen source	NA	567.348	606.3	NA
CCNA_01189	conditionnitrogen source	NA	450.478	406.2	NA
CCNA_01190	conditionnitrogen source	NA	319.087	320	NA
CCNA_01191	conditionnitrogen source	NA	184.13	164.2	NA
CCNA_01192	conditionnitrogen source	NA	500.239	555.8	NA
CCNA_01194	conditionnitrogen source	NA	1059.41	1106.5	NA
CCNA_01197	conditionnitrogen source	NA	36.6739	26.7	NA
CCNA_01198	conditionnitrogen source	NA	202.87	244.7	NA
CCNA_01200	conditionnitrogen source	NA	515.522	453	NA
CCNA_01201	conditionnitrogen source	NA	218.848	226.2	NA
CCNA_01202	conditionnitrogen source	NA	1540.3	1582.7	NA
CCNA_01204	conditionnitrogen source	NA	635	620.5	NA
CCNA_01205	conditionnitrogen source	NA	115.739	89.3	NA
CCNA_01206	conditionnitrogen source	NA	80.6522	66.9	NA
CCNA_01209	conditionnitrogen source	NA	245.522	225.5	NA
CCNA_01210	conditionnitrogen source	NA	13.4783	2.7	NA
CCNA_01215	conditionnitrogen source	NA	187.239	218	NA
CCNA_01219	conditionnitrogen source	NA	19.3696	9.7	NA
CCNA_01220	conditionnitrogen source	NA	272.913	437.9	NA
CCNA_01222	conditionnitrogen source	NA	154.326	87.5	NA
CCNA_01223	conditionnitrogen source	NA	407.043	295.1	NA
CCNA_01224	conditionnitrogen source	NA	4.04348	2.1	NA
CCNA_01225	conditionnitrogen source	NA	341	290.1	NA
CCNA_01227	conditionnitrogen source	NA	295.783	225.8	NA
CCNA_01228	conditionnitrogen source	NA	95.913	90	NA
CCNA_01230	conditionnitrogen source	NA	397.783	385.2	NA
CCNA_01231	conditionnitrogen source	NA	244.826	224.2	NA
CCNA_01232	conditionnitrogen source	NA	99.3261	76.1	NA
CCNA_01233	conditionnitrogen source	NA	97.2174	68.4	NA
CCNA_01234	conditionnitrogen source	NA	299.087	323.7	NA
CCNA_01236	conditionnitrogen source	NA	16.3478	16.2	NA
CCNA_01238	conditionnitrogen source	NA	70.2609	62.9	NA
CCNA_01239	conditionnitrogen source	NA	324.13	317.2	NA
CCNA_01240	conditionnitrogen source	NA	172.087	171.7	NA
CCNA_01241	conditionnitrogen source	NA	553	516.9	NA
CCNA_01243	conditionnitrogen source	NA	857.478	918.5	NA
CCNA_01244	conditionnitrogen source	NA	37.8043	29.2	NA
CCNA_01245	conditionnitrogen source	NA	309.065	336.1	NA
CCNA_01246	conditionnitrogen source	NA	266.196	303.4	NA
CCNA_01247	conditionnitrogen source	NA	179.326	143.1	NA
CCNA_01249	conditionnitrogen source	NA	103.196	62.1	NA
CCNA_01251	conditionnitrogen source	NA	114.891	78.7	NA
CCNA_01255	conditionnitrogen source	NA	95.1304	97.7	NA
CCNA_01256	conditionnitrogen source	NA	259.196	254.7	NA
CCNA_01257	conditionnitrogen source	NA	142.283	113.4	NA
CCNA_01258	conditionnitrogen source	NA	112	99.2	NA
CCNA_01259	conditionnitrogen source	NA	261.022	319.8	NA
CCNA_01260	conditionnitrogen source	NA	269.848	328.3	NA
CCNA_01261	conditionnitrogen source	NA	440.413	387.4	NA
CCNA_01262	conditionnitrogen source	NA	1434.85	1462.2	NA
CCNA_01263	conditionnitrogen source	NA	710.739	768.7	NA
CCNA_01266	conditionnitrogen source	NA	293.391	282.1	NA
CCNA_01267	conditionnitrogen source	NA	360.696	383.7	NA
CCNA_01268	conditionnitrogen source	NA	206.065	185	NA
CCNA_01269	conditionnitrogen source	NA	50.7609	44.9	NA
CCNA_01270	conditionnitrogen source	NA	31.913	29.7	NA
CCNA_01271	conditionnitrogen source	NA	110.63	100.8	NA
CCNA_01272	conditionnitrogen source	NA	95.6739	119.4	NA
CCNA_01273	conditionnitrogen source	NA	122.304	111.8	NA
CCNA_01274	conditionnitrogen source	NA	384	347	NA
CCNA_01276	conditionnitrogen source	NA	73	84.7	NA
CCNA_01277	conditionnitrogen source	NA	499.37	554.9	NA
CCNA_01279	conditionnitrogen source	NA	93.4783	109.5	NA
CCNA_01280	conditionnitrogen source	NA	205.913	178.3	NA
CCNA_01281	conditionnitrogen source	NA	337.826	338	NA
CCNA_01282	conditionnitrogen source	NA	83.3696	61.4	NA
CCNA_01283	conditionnitrogen source	NA	64.413	49.6	NA
CCNA_01284	conditionnitrogen source	NA	96.5217	81.3	NA
CCNA_01285	conditionnitrogen source	NA	418.565	480.5	NA
CCNA_01286	conditionnitrogen source	NA	100.413	87.1	NA
CCNA_01287	conditionnitrogen source	NA	150.674	108.9	NA
CCNA_01288	conditionnitrogen source	NA	294.152	267.5	NA
CCNA_01290	conditionnitrogen source	NA	326.196	295.5	NA
CCNA_01291	conditionnitrogen source	NA	132.565	113.2	NA
CCNA_01292	conditionnitrogen source	NA	94.4348	75.6	NA
CCNA_01297	conditionnitrogen source	NA	62.8478	52.8	NA
CCNA_01299	conditionnitrogen source	NA	288.674	258.3	NA
CCNA_01300	conditionnitrogen source	NA	318.826	335.2	NA
CCNA_01301	conditionnitrogen source	NA	1128.91	1274.8	NA
CCNA_01302	conditionnitrogen source	NA	218.935	192.3	NA
CCNA_01303	conditionnitrogen source	NA	346.152	401.4	NA
CCNA_01333	conditionnitrogen source	NA	116.565	108.5	NA
CCNA_01334	conditionnitrogen source	NA	366.848	368.6	NA
CCNA_01335	conditionnitrogen source	NA	413.457	408.7	NA
CCNA_01336	conditionnitrogen source	NA	153.891	129.5	NA
CCNA_01337	conditionnitrogen source	NA	258.717	245.7	NA
CCNA_01340	conditionnitrogen source	NA	179.022	156.9	NA
CCNA_01342	conditionnitrogen source	NA	351.174	326.4	NA
CCNA_01343	conditionnitrogen source	NA	140.217	122.5	NA
CCNA_01344	conditionnitrogen source	NA	256.543	289.5	NA
CCNA_01345	conditionnitrogen source	NA	91.5435	82.2	NA
CCNA_01348	conditionnitrogen source	NA	241.413	232.8	NA
CCNA_01351	conditionnitrogen source	NA	296.674	307.1	NA
CCNA_01352	conditionnitrogen source	NA	524.783	565.5	NA
CCNA_01353	conditionnitrogen source	NA	710.87	759.7	NA
CCNA_01354	conditionnitrogen source	NA	119.935	93.2	NA
CCNA_01356	conditionnitrogen source	NA	153.804	117.9	NA
CCNA_01357	conditionnitrogen source	NA	177	147.5	NA
CCNA_01358	conditionnitrogen source	NA	201.565	173.5	NA
CCNA_01359	conditionnitrogen source	NA	84.5217	73.7	NA
CCNA_01360	conditionnitrogen source	NA	280.63	282.1	NA
CCNA_01362	conditionnitrogen source	NA	164.13	151.2	NA
CCNA_01364	conditionnitrogen source	NA	319.891	364	NA
CCNA_01365	conditionnitrogen source	NA	259.652	253	NA
CCNA_01366	conditionnitrogen source	NA	32.9783	30	NA
CCNA_01367	conditionnitrogen source	NA	534.457	497.9	NA
CCNA_01368	conditionnitrogen source	NA	314.261	301.2	NA
CCNA_01369	conditionnitrogen source	NA	748.913	848.4	NA
CCNA_01372	conditionnitrogen source	NA	91.7826	76.7	NA
CCNA_01375	conditionnitrogen source	NA	183.087	176.2	NA
CCNA_01376	conditionnitrogen source	NA	308.326	344.5	NA
CCNA_01377	conditionnitrogen source	NA	62.1739	55.1	NA
CCNA_01379	conditionnitrogen source	NA	135.326	209	NA
CCNA_01382	conditionnitrogen source	NA	280.609	264.2	NA
CCNA_01383	conditionnitrogen source	NA	218.848	218.4	NA
CCNA_01384	conditionnitrogen source	NA	531.043	547.4	NA
CCNA_01385	conditionnitrogen source	NA	472.739	426.5	NA
CCNA_01387	conditionnitrogen source	NA	875.674	893.6	NA
CCNA_01388	conditionnitrogen source	NA	113.217	93.8	NA
CCNA_01389	conditionnitrogen source	NA	191.435	186.9	NA
CCNA_01391	conditionnitrogen source	NA	242.5	213.2	NA
CCNA_01392	conditionnitrogen source	NA	91.413	91.2	NA
CCNA_01396	conditionnitrogen source	NA	337.63	339.8	NA
CCNA_01398	conditionnitrogen source	NA	231.652	225.6	NA
CCNA_01399	conditionnitrogen source	NA	166.435	195	NA
CCNA_01400	conditionnitrogen source	NA	10.8696	10.1	NA
CCNA_01406	conditionnitrogen source	NA	929.413	1221	NA
CCNA_01407	conditionnitrogen source	NA	26.3913	19.6	NA
CCNA_01408	conditionnitrogen source	NA	65.3478	52.1	NA
CCNA_01410	conditionnitrogen source	NA	285.326	232.4	NA
CCNA_01414	conditionnitrogen source	NA	735.239	751.7	NA
CCNA_01416	conditionnitrogen source	NA	317.109	334	NA
CCNA_01418	conditionnitrogen source	NA	313.609	278.6	NA
CCNA_01420	conditionnitrogen source	NA	208.696	284.2	NA
CCNA_01424	conditionnitrogen source	NA	147.696	142.5	NA
CCNA_01425	conditionnitrogen source	NA	615.087	581.3	NA
CCNA_01426	conditionnitrogen source	NA	192.739	175.6	NA
CCNA_01430	conditionnitrogen source	NA	87.9783	120.3	NA
CCNA_01433	conditionnitrogen source	NA	79.3913	118.6	NA
CCNA_01434	conditionnitrogen source	NA	260.935	297.4	NA
CCNA_01437	conditionnitrogen source	NA	64.6087	70.9	NA
CCNA_01439	conditionnitrogen source	NA	242.391	202.9	NA
CCNA_01443	conditionnitrogen source	NA	122	113	NA
CCNA_01444	conditionnitrogen source	NA	177.63	199.4	NA
CCNA_01449	conditionnitrogen source	NA	17.0435	11.5	NA
CCNA_01451	conditionnitrogen source	NA	171.304	164.9	NA
CCNA_01452	conditionnitrogen source	NA	328.652	362.4	NA
CCNA_01457	conditionnitrogen source	NA	10.2174	8.1	NA
CCNA_01459	conditionnitrogen source	NA	73.0217	79.3	NA
CCNA_01460	conditionnitrogen source	NA	37.1522	28.8	NA
CCNA_01461	conditionnitrogen source	NA	50.9348	41.4	NA
CCNA_01462	conditionnitrogen source	NA	168.783	146.3	NA
CCNA_01465	conditionnitrogen source	NA	618.565	651.4	NA
CCNA_01466	conditionnitrogen source	NA	73.6957	61.7	NA
CCNA_01467	conditionnitrogen source	NA	252.022	215.6	NA
CCNA_01468	conditionnitrogen source	NA	187.348	189.2	NA
CCNA_01469	conditionnitrogen source	NA	23.087	22.1	NA
CCNA_01470	conditionnitrogen source	NA	154.217	136.5	NA
CCNA_01471	conditionnitrogen source	NA	178.174	143.8	NA
CCNA_01472	conditionnitrogen source	NA	45.2826	37.3	NA
CCNA_01473	conditionnitrogen source	NA	500.674	454.2	NA
CCNA_01474	conditionnitrogen source	NA	9.34783	6.3	NA
CCNA_01475	conditionnitrogen source	NA	148.63	138.9	NA
CCNA_01476	conditionnitrogen source	NA	187.761	201	NA
CCNA_01478	conditionnitrogen source	NA	136.217	117.7	NA
CCNA_01479	conditionnitrogen source	NA	605.609	569.2	NA
CCNA_01480	conditionnitrogen source	NA	59.6739	58	NA
CCNA_01481	conditionnitrogen source	NA	443.152	454.3	NA
CCNA_01483	conditionnitrogen source	NA	15.3478	15.7	NA
CCNA_01484	conditionnitrogen source	NA	65.1739	59.1	NA
CCNA_01485	conditionnitrogen source	NA	246.652	221.7	NA
CCNA_01486	conditionnitrogen source	NA	188.261	166.4	NA
CCNA_01487	conditionnitrogen source	NA	58.8478	42	NA
CCNA_01490	conditionnitrogen source	NA	625.826	674.1	NA
CCNA_01492	conditionnitrogen source	NA	227.196	246.5	NA
CCNA_01493	conditionnitrogen source	NA	227.935	223.7	NA
CCNA_01494	conditionnitrogen source	NA	84.913	58.5	NA
CCNA_01497	conditionnitrogen source	NA	6	3.4	NA
CCNA_01498	conditionnitrogen source	NA	122.652	108.5	NA
CCNA_01499	conditionnitrogen source	NA	160.348	161.4	NA
CCNA_01500	conditionnitrogen source	NA	281.891	334.3	NA
CCNA_01501	conditionnitrogen source	NA	36.6522	30.3	NA
CCNA_01502	conditionnitrogen source	NA	329.87	331.1	NA
CCNA_01503	conditionnitrogen source	NA	99.2174	84.1	NA
CCNA_01504	conditionnitrogen source	NA	374.891	379	NA
CCNA_01506	conditionnitrogen source	NA	330.587	208.5	NA
CCNA_01509	conditionnitrogen source	NA	332	334.3	NA
CCNA_01510	conditionnitrogen source	NA	35.413	32.4	NA
CCNA_01512	conditionnitrogen source	NA	153.587	130.4	NA
CCNA_01514	conditionnitrogen source	NA	43.3913	35.2	NA
CCNA_01515	conditionnitrogen source	NA	73.9565	58.6	NA
CCNA_01516	conditionnitrogen source	NA	145.978	127.9	NA
CCNA_01517	conditionnitrogen source	NA	438.022	505.4	NA
CCNA_01519	conditionnitrogen source	NA	372.891	362.6	NA
CCNA_01520	conditionnitrogen source	NA	52.8478	46.5	NA
CCNA_01523	conditionnitrogen source	NA	104.087	118.2	NA
CCNA_01524	conditionnitrogen source	NA	648	638.7	NA
CCNA_01529	conditionnitrogen source	NA	169.022	153	NA
CCNA_01532	conditionnitrogen source	NA	2072.48	2312.5	NA
CCNA_01534	conditionnitrogen source	NA	179.37	327.6	NA
CCNA_01536	conditionnitrogen source	NA	191	215.8	NA
CCNA_01537	conditionnitrogen source	NA	188.391	172.4	NA
CCNA_01539	conditionnitrogen source	NA	179.826	171.4	NA
CCNA_01542	conditionnitrogen source	NA	989.783	997	NA
CCNA_01546	conditionnitrogen source	NA	822.674	777.6	NA
CCNA_01548	conditionnitrogen source	NA	353.63	370.1	NA
CCNA_01554	conditionnitrogen source	NA	158.043	134.6	NA
CCNA_01555	conditionnitrogen source	NA	133.109	106.9	NA
CCNA_01556	conditionnitrogen source	NA	18.6087	34.8	NA
CCNA_01557	conditionnitrogen source	NA	129.696	103.1	NA
CCNA_01558	conditionnitrogen source	NA	241.891	208.7	NA
CCNA_01559	conditionnitrogen source	NA	101.522	83.8	NA
CCNA_01561	conditionnitrogen source	NA	67.6304	69.1	NA
CCNA_01563	conditionnitrogen source	NA	379.543	395.7	NA
CCNA_01566	conditionnitrogen source	NA	45.5652	45.2	NA
CCNA_01567	conditionnitrogen source	NA	176.804	138.3	NA
CCNA_01568	conditionnitrogen source	NA	193.37	161.2	NA
CCNA_01569	conditionnitrogen source	NA	108.848	109.3	NA
CCNA_01570	conditionnitrogen source	NA	177.065	193.2	NA
CCNA_01572	conditionnitrogen source	NA	152.761	141	NA
CCNA_01576	conditionnitrogen source	NA	490.457	509.5	NA
CCNA_01577	conditionnitrogen source	NA	52.6739	54.2	NA
CCNA_01579	conditionnitrogen source	NA	865.935	813.4	NA
CCNA_01581	conditionnitrogen source	NA	27.4783	23.2	NA
CCNA_01582	conditionnitrogen source	NA	20.1739	13.7	NA
CCNA_01583	conditionnitrogen source	NA	22.1522	6.1	NA
CCNA_01584	conditionnitrogen source	NA	1403.24	1275.6	NA
CCNA_01585	conditionnitrogen source	NA	144.978	117.3	NA
CCNA_01586	conditionnitrogen source	NA	91.2174	103.5	NA
CCNA_01587	conditionnitrogen source	NA	94.8696	66.4	NA
CCNA_01589	conditionnitrogen source	NA	238.13	231.2	NA
CCNA_01591	conditionnitrogen source	NA	60.5217	41.7	NA
CCNA_01592	conditionnitrogen source	NA	176.826	163.7	NA
CCNA_01595	conditionnitrogen source	NA	50.087	37.2	NA
CCNA_01596	conditionnitrogen source	NA	76.5217	81.2	NA
CCNA_01597	conditionnitrogen source	NA	65.9783	60.2	NA
CCNA_01598	conditionnitrogen source	NA	367.174	410	NA
CCNA_01599	conditionnitrogen source	NA	56.0435	42.4	NA
CCNA_01600	conditionnitrogen source	NA	162.717	138.4	NA
CCNA_01601	conditionnitrogen source	NA	75.5	57.1	NA
CCNA_01602	conditionnitrogen source	NA	122.935	101.1	NA
CCNA_01604	conditionnitrogen source	NA	172.283	153.4	NA
CCNA_01605	conditionnitrogen source	NA	104.609	91.4	NA
CCNA_01606	conditionnitrogen source	NA	37.1522	27.5	NA
CCNA_01609	conditionnitrogen source	NA	317.5	285.6	NA
CCNA_01611	conditionnitrogen source	NA	369.435	383.7	NA
CCNA_01614	conditionnitrogen source	NA	9.15217	9.1	NA
CCNA_01617	conditionnitrogen source	NA	106.261	82.2	NA
CCNA_01618	conditionnitrogen source	NA	39.087	31.4	NA
CCNA_01622	conditionnitrogen source	NA	83.8696	82.5	NA
CCNA_01625	conditionnitrogen source	NA	424.152	458.3	NA
CCNA_01628	conditionnitrogen source	NA	3.95652	2.7	NA
CCNA_01632	conditionnitrogen source	NA	68.4783	60.5	NA
CCNA_01634	conditionnitrogen source	NA	252.87	271.2	NA
CCNA_01635	conditionnitrogen source	NA	189.826	186.3	NA
CCNA_01636	conditionnitrogen source	NA	436.717	385.7	NA
CCNA_01638	conditionnitrogen source	NA	91.8913	85.8	NA
CCNA_01640	conditionnitrogen source	NA	102.174	88.1	NA
CCNA_01641	conditionnitrogen source	NA	186.543	195.8	NA
CCNA_01642	conditionnitrogen source	NA	91.413	76.1	NA
CCNA_01645	conditionnitrogen source	NA	273.391	266	NA
CCNA_01646	conditionnitrogen source	NA	183.37	170.4	NA
CCNA_01647	conditionnitrogen source	NA	89.413	77.8	NA
CCNA_01648	conditionnitrogen source	NA	210.696	195.1	NA
CCNA_01649	conditionnitrogen source	NA	254.761	265	NA
CCNA_01650	conditionnitrogen source	NA	119.783	114.1	NA
CCNA_01654	conditionnitrogen source	NA	285.674	330.1	NA
CCNA_01656	conditionnitrogen source	NA	137.196	132	NA
CCNA_01657	conditionnitrogen source	NA	43.9348	38.8	NA
CCNA_01658	conditionnitrogen source	NA	24.4565	18.8	NA
CCNA_01659	conditionnitrogen source	NA	29.8043	28.6	NA
CCNA_01660	conditionnitrogen source	NA	100.413	87.2	NA
CCNA_01663	conditionnitrogen source	NA	126.239	93.7	NA
CCNA_01664	conditionnitrogen source	NA	210.152	175.4	NA
CCNA_01665	conditionnitrogen source	NA	68.5217	64.1	NA
CCNA_01666	conditionnitrogen source	NA	584.587	522.9	NA
CCNA_01671	conditionnitrogen source	NA	7.76087	8	NA
CCNA_01672	conditionnitrogen source	NA	122.13	106	NA
CCNA_01673	conditionnitrogen source	NA	189.196	174.9	NA
CCNA_01674	conditionnitrogen source	NA	272.457	237.4	NA
CCNA_01677	conditionnitrogen source	NA	386.348	567.9	NA
CCNA_01682	conditionnitrogen source	NA	157.783	143.7	NA
CCNA_01683	conditionnitrogen source	NA	342.217	373.7	NA
CCNA_01685	conditionnitrogen source	NA	124.348	143	NA
CCNA_01688	conditionnitrogen source	NA	284.783	248.8	NA
CCNA_01695	conditionnitrogen source	NA	326.043	344.6	NA
CCNA_01696	conditionnitrogen source	NA	167.348	131.7	NA
CCNA_01697	conditionnitrogen source	NA	141.87	114.1	NA
CCNA_01698	conditionnitrogen source	NA	88.8261	72.9	NA
CCNA_01699	conditionnitrogen source	NA	284.261	293.3	NA
CCNA_01700	conditionnitrogen source	NA	61.9348	46.7	NA
CCNA_01702	conditionnitrogen source	NA	150.848	127	NA
CCNA_01704	conditionnitrogen source	NA	59.6304	56.6	NA
CCNA_01705	conditionnitrogen source	NA	85.5652	66.8	NA
CCNA_01706	conditionnitrogen source	NA	284.261	231.3	NA
CCNA_01707	conditionnitrogen source	NA	23.587	21.4	NA
CCNA_01708	conditionnitrogen source	NA	59.2391	56.6	NA
CCNA_01709	conditionnitrogen source	NA	54.413	46.2	NA
CCNA_01710	conditionnitrogen source	NA	129.283	111.8	NA
CCNA_01711	conditionnitrogen source	NA	238.935	206.9	NA
CCNA_01713	conditionnitrogen source	NA	80.087	73.8	NA
CCNA_01715	conditionnitrogen source	NA	62.7609	58.5	NA
[truncated: 1,308 more rows]

## Sheet: TC_stress_effect
locus_tag	effect	log2_coefficient	mean	controlmean	fdr
CCNA_00362	conditionstress	4.22686	1560.02	63.1	1.09919e-111
CCNA_02387	conditionstress	3.56436	42104.4	3929.4	4.16294e-80
CCNA_03577	conditionstress	2.96189	5801.45	810	1.05655e-56
CCNA_01219	conditionstress	2.70569	128.196	9.7	1.4711e-48
CCNA_00013	conditionstress	2.70562	7228.45	1197	1.54319e-48
CCNA_00284	conditionstress	2.68026	5807.6	982.9	2.52049e-47
CCNA_00367	conditionstress	2.50432	5996.62	1140.4	1.25917e-41
CCNA_00011	conditionstress	2.43353	10154.6	2017.9	6.96916e-40
CCNA_00366	conditionstress	2.1136	4270.59	950.1	2.03435e-30
CCNA_00001	conditionstress	1.93796	22.3043	5.5	6.19809e-26
CCNA_00368	conditionstress	1.8467	3596.05	844.9	9.91986e-24
CCNA_00296	conditionstress	1.84572	278.326	47.5	1.01318e-23
CCNA_01237	conditionstress	1.77433	252.891	77.3	7.28401e-22
CCNA_01622	conditionstress	1.7373	282.043	82.5	5.17653e-21
CCNA_02448	conditionstress	1.53678	35148.4	14425.8	5.7304e-17
CCNA_00389	conditionstress	1.50683	16.7935	4.9	2.68863e-16
CCNA_01061	conditionstress	1.44296	480.63	181.1	3.33544e-15
CCNA_03108	conditionstress	1.44271	32944.9	12732.1	3.35465e-15
CCNA_01060	conditionstress	1.44096	362.402	128.1	3.48654e-15
CCNA_01817	conditionstress	1.44035	226.402	83.4	3.53293e-15
CCNA_02250	conditionstress	1.2958	21.2826	7.4	1.36493e-12
CCNA_02028	conditionstress	1.23814	56.9348	30.4	1.6083e-11
CCNA_03824	conditionstress	1.15282	475.663	179.2	3.65068e-10
CCNA_03256	conditionstress	1.10211	6	3.3	2.34246e-09
CCNA_01815	conditionstress	1.06954	1616.89	799.8	5.84173e-09
CCNA_01059	conditionstress	1.03865	19860.9	11008.1	1.91417e-08
CCNA_00224	conditionstress	1.01183	1520.92	940.5	5.16458e-08
CCNA_01955	conditionstress	0.967693	72.9022	44	2.17504e-07
CCNA_01324	conditionstress	0.965382	324.022	173.6	2.36684e-07
CCNA_01525	conditionstress	0.941668	1122.86	650.3	4.33505e-07
CCNA_03858	conditionstress	0.927024	6381.32	3459.3	7.54094e-07
CCNA_02941	conditionstress	0.878004	168.217	111.4	3.48474e-06
CCNA_02447	conditionstress	0.849879	13565	8508.4	7.08494e-06
CCNA_00324	conditionstress	0.836604	198.152	101	1.12556e-05
CCNA_03705	conditionstress	0.829464	67.4565	42.7	1.45283e-05
CCNA_01618	conditionstress	0.765528	66.3043	31.4	7.95574e-05
CCNA_02252	conditionstress	0.76548	28.8804	14.7	7.96309e-05
CCNA_02171	conditionstress	0.711751	3714.78	1451.8	0.000297626
CCNA_02243	conditionstress	0.676544	12099.3	8051.5	0.000752379
CCNA_00684	conditionstress	0.661492	850.75	566.3	0.00098467
CCNA_00043	conditionstress	0.650978	247.054	165.5	0.00137754
CCNA_03475	conditionstress	0.643778	67.4565	44.2	0.00164659
CCNA_00769	conditionstress	0.62398	3827.28	1784	0.00238641
CCNA_01010	conditionstress	0.577415	3094.91	1709.2	0.00630638
CCNA_01217	conditionstress	0.569015	288.696	121.8	0.00738993
CCNA_00050	conditionstress	0.566628	147.913	122.3	0.00788945
CCNA_02328	conditionstress	0.5638	172.239	120.8	0.00848125
CCNA_03808	conditionstress	0.541753	2412.33	1788.5	0.0130946
CCNA_02242	conditionstress	0.531616	1802.79	1282.1	0.0152158
CCNA_00264	conditionstress	0.523582	425.337	249	0.0174901
CCNA_02030	conditionstress	0.522908	444.457	342.6	0.0177812
CCNA_00752	conditionstress	0.505416	861.761	665.7	0.0253419
CCNA_00392	conditionstress	0.497353	835.033	614.3	0.0288271
CCNA_02037	conditionstress	0.480147	506.522	262.8	0.0365231
CCNA_01250	conditionstress	0.475741	306.402	182.1	0.0400881
CCNA_03863	conditionstress	0.451775	583.293	493.7	0.0594769
CCNA_01447	conditionstress	0.434362	187.663	142.6	0.0741532
CCNA_01739	conditionstress	0.431375	308.326	260.9	0.0782211
CCNA_00471	conditionstress	0.428802	1469.79	1207.7	0.0817254
CCNA_00485	conditionstress	0.404927	382.641	262.3	0.114235
CCNA_01751	conditionstress	0.37613	640.446	505.1	0.16292
CCNA_01058	conditionstress	0.374777	538.022	423.3	0.165685
CCNA_00562	conditionstress	0.373881	577.348	460.8	0.167517
CCNA_03524	conditionstress	0.359865	163.75	111.4	0.19616
CCNA_03810	conditionstress	0.357828	1746.33	1322.5	0.200323
CCNA_01964	conditionstress	0.337761	292.522	240.1	0.24615
CCNA_02026	conditionstress	0.335147	550.457	462.7	0.253331
CCNA_02419	conditionstress	0.332215	1223.15	1096.7	0.261384
CCNA_03805	conditionstress	0.330643	3028.52	2525.2	0.2657
CCNA_03043	conditionstress	0.326781	653.196	556.4	0.276308
CCNA_03354	conditionstress	0.325644	72.25	46.8	0.279431
CCNA_02000	conditionstress	0.305963	73.2717	61.1	0.333486
CCNA_03806	conditionstress	0.286152	2274.26	1730.3	0.395511
CCNA_03744	conditionstress	0.270967	542.543	535.2	0.446064
CCNA_01430	conditionstress	0.260942	130.457	120.3	0.479441
CCNA_03689	conditionstress	0.25517	8289.79	7139	0.498658
CCNA_01553	conditionstress	0.247342	1151.03	995.9	0.526759
CCNA_03871	conditionstress	0.24121	31.2935	26.3	0.549111
CCNA_03807	conditionstress	0.23941	1595.28	1243.3	0.555669
CCNA_01814	conditionstress	0.238374	2871.12	2504.7	0.559447
CCNA_00497	conditionstress	0.231832	3354.41	2918.8	0.583293
CCNA_01968	conditionstress	0.228324	182.174	167.5	0.596078
CCNA_01624	conditionstress	0.220057	129.815	115	0.626212
CCNA_03129	conditionstress	0.212101	5419.97	4884.9	0.65521
CCNA_03375	conditionstress	0.200213	1095.83	1023.2	0.698157
CCNA_03680	conditionstress	0.196795	8848.2	8672.4	0.710456
CCNA_03557	conditionstress	0.192619	3381.84	3185.4	0.725483
CCNA_R0075	conditionstress	0.185797	23.0435	21.8	0.75003
CCNA_01086	conditionstress	0.182175	590.315	533.2	0.763063
CCNA_01603	conditionstress	0.180857	626.457	568.5	0.767804
CCNA_02966	conditionstress	0.180183	48.8696	44	0.770228
CCNA_02339	conditionstress	0.176497	6134.66	5673.9	0.783494
CCNA_02324	conditionstress	0.17572	1781	1678.8	0.786288
CCNA_01181	conditionstress	0.173965	1422.49	1305.5	0.792601
CCNA_01995	conditionstress	0.17262	6.32609	4.4	0.797444
CCNA_R0037	conditionstress	0.171504	257.348	233.2	0.801459
CCNA_00846	conditionstress	0.169566	16863.6	15779.5	0.808433
CCNA_00699	conditionstress	0.168351	555.511	517.9	0.812801
CCNA_01763	conditionstress	0.165104	781.685	721.2	0.824487
CCNA_00517	conditionstress	0.164658	14.6739	15.2	0.82609
CCNA_03718	conditionstress	0.161903	2750.39	2634.7	0.835548
CCNA_02526	conditionstress	0.148579	509.533	474.8	0.877913
CCNA_03681	conditionstress	0.146176	2001.47	1868.4	0.885555
CCNA_00161	conditionstress	0.145836	1397.43	1302.3	0.886634
CCNA_00778	conditionstress	0.144364	369.261	372.4	0.891316
CCNA_03722	conditionstress	0.143696	19868.3	18842.5	0.89344
CCNA_03201	conditionstress	0.138787	16.7174	16.7	0.909048
CCNA_01199	conditionstress	0.135258	1316.75	1223.5	0.92027
CCNA_01393	conditionstress	0.128753	6503.8	6274.6	0.940951
CCNA_00939	conditionstress	0.128491	1849.93	1731.4	0.941784
CCNA_02127	conditionstress	0.115393	4449.75	4264.9	0.977601
CCNA_03271	conditionstress	0.112783	12237.1	11932.7	0.978954
CCNA_00215	conditionstress	0.10847	2843.48	2814.7	0.981189
CCNA_03809	conditionstress	0.106306	592.033	472.5	0.982311
CCNA_02980	conditionstress	0.0969857	6485.93	6189.3	0.987142
CCNA_02488	conditionstress	0.0917617	119.685	119.7	0.989849
CCNA_00162	conditionstress	0.0909699	2385.23	2318	0.99026
CCNA_01593	conditionstress	0.0898484	394.533	334.8	0.990841
CCNA_01065	conditionstress	0.083645	1540.25	1504.1	0.994056
CCNA_03498	conditionstress	0.0819554	775.674	755.2	0.994932
CCNA_02054	conditionstress	0.0819095	1078	1038	0.994956
CCNA_00210	conditionstress	0.0804015	8036.4	7915.3	0.995737
CCNA_00255	conditionstress	0.0768232	18.3043	14.7	0.997592
CCNA_03612	conditionstress	0.0764147	1754.51	1704	0.997804
CCNA_00002	conditionstress	-0.12762	608.304	793.9	1
CCNA_00003	conditionstress	-0.357718	243.978	349	1
CCNA_00006	conditionstress	-0.173314	292.239	290.2	1
CCNA_00009	conditionstress	-0.410776	134.087	181.6	1
CCNA_00016	conditionstress	-0.293411	98.3478	145.1	1
CCNA_00017	conditionstress	-0.0454962	75.1522	96.6	1
CCNA_00018	conditionstress	-0.122709	438.848	583.7	1
CCNA_00019	conditionstress	-0.225045	140.75	190.7	1
CCNA_00020	conditionstress	-0.492801	13.8913	21.4	1
CCNA_00021	conditionstress	-0.35368	648.435	866.7	1
CCNA_00022	conditionstress	-0.361933	103.196	140.4	1
CCNA_00024	conditionstress	-0.187219	114.37	143.8	1
CCNA_00025	conditionstress	-0.0975302	1412.9	1730.4	1
CCNA_00026	conditionstress	-0.450495	441.054	596.7	1
CCNA_00030	conditionstress	-0.46979	209.641	265.5	1
CCNA_00032	conditionstress	0.032196	375.315	372.8	1
CCNA_00037	conditionstress	-0.51068	149.696	206.6	1
CCNA_00038	conditionstress	-0.298662	188.326	263.2	1
CCNA_00039	conditionstress	-0.117492	359.337	458.4	1
CCNA_00046	conditionstress	-0.11484	117.261	151.9	1
CCNA_00049	conditionstress	-0.424181	37.413	46.4	1
CCNA_00056	conditionstress	-0.218242	158.25	211.2	1
CCNA_00061	conditionstress	-0.374112	174.826	235.5	1
CCNA_00064	conditionstress	-0.085949	694.076	830	1
CCNA_00065	conditionstress	-0.216566	413.554	512.8	1
CCNA_00066	conditionstress	-0.204559	193.739	256.1	1
CCNA_00067	conditionstress	-0.0716927	241.576	298.6	1
CCNA_00075	conditionstress	-0.27196	295.391	386.2	1
CCNA_00076	conditionstress	-0.356864	157.054	213.1	1
CCNA_00077	conditionstress	-0.158765	359.804	471.1	1
CCNA_00080	conditionstress	-0.495416	3.59783	6.3	1
CCNA_00081	conditionstress	-0.299554	210.978	287.9	1
CCNA_00083	conditionstress	-0.327158	652.457	871.4	1
CCNA_00084	conditionstress	-0.0166919	1387.59	1574.7	1
CCNA_00087	conditionstress	-0.423432	98.4457	129.6	1
CCNA_00088	conditionstress	-0.420377	348.533	472.1	1
CCNA_00090	conditionstress	-0.528954	77.6087	105.3	1
CCNA_00091	conditionstress	-0.368214	147.924	206.5	1
CCNA_00093	conditionstress	-0.0280625	111.511	138.9	1
CCNA_00095	conditionstress	-0.241671	214.609	287.9	1
CCNA_00098	conditionstress	-0.222705	96.8261	133.7	1
CCNA_00099	conditionstress	-0.0393564	691.337	864.4	1
CCNA_00101	conditionstress	-0.292883	480.5	646.5	1
CCNA_00108	conditionstress	-0.364501	475.609	623	1
CCNA_00109	conditionstress	-0.168729	1258.95	1496.5	1
CCNA_00110	conditionstress	-0.487524	95.9891	130.7	1
CCNA_00111	conditionstress	-0.0293781	179.261	224.2	1
CCNA_00112	conditionstress	-0.314221	67.1848	89.8	1
CCNA_00113	conditionstress	-0.287905	80.4783	106.3	1
CCNA_00115	conditionstress	-0.272822	986.25	1341.1	1
CCNA_00119	conditionstress	-0.345386	228.772	312.9	1
CCNA_00120	conditionstress	-0.334365	291.207	393.2	1
CCNA_00122	conditionstress	-0.177496	40.7826	53.9	1
CCNA_00123	conditionstress	-0.37017	105.37	141.3	1
CCNA_00124	conditionstress	-0.282554	966.859	1247	1
CCNA_00125	conditionstress	-0.190575	254.576	328.5	1
CCNA_00129	conditionstress	-0.0904749	292.076	366.5	1
CCNA_00131	conditionstress	-0.263461	81.7065	111.5	1
CCNA_00134	conditionstress	-0.744031	28.1196	44.6	1
CCNA_00135	conditionstress	-0.980382	18.913	30.3	1
CCNA_00137	conditionstress	-0.140698	92.3696	139.3	1
CCNA_00138	conditionstress	-0.0665065	1518.21	1999.6	1
CCNA_00139	conditionstress	-0.269925	1005.63	1299.5	1
CCNA_00142	conditionstress	-0.219602	591.315	724	1
CCNA_00143	conditionstress	-0.206221	9.46739	12.9	1
CCNA_00144	conditionstress	-0.46376	428.783	614.8	1
CCNA_00145	conditionstress	-0.163715	257.478	334.6	1
CCNA_00146	conditionstress	-0.205412	219.326	291.5	1
CCNA_00147	conditionstress	-0.23932	24.5217	33.2	1
CCNA_00148	conditionstress	-0.226924	476.435	599.3	1
CCNA_00149	conditionstress	0.0366153	994.359	1006.8	1
CCNA_00151	conditionstress	-0.467679	753.685	1103.9	1
CCNA_00154	conditionstress	-0.311514	233.652	324.5	1
CCNA_00156	conditionstress	-0.200905	193.696	256.6	1
CCNA_00157	conditionstress	-0.401401	44.2065	57.1	1
CCNA_00158	conditionstress	-0.440971	827.891	1206	1
CCNA_00164	conditionstress	-0.0020313	2691.79	3150.7	1
CCNA_00165	conditionstress	-0.263058	307.5	410.7	1
CCNA_00167	conditionstress	-0.0625109	1019.46	1308.8	1
CCNA_00168	conditionstress	-0.0273346	2204.55	2560.4	1
CCNA_00169	conditionstress	-0.340427	269.163	377.6	1
CCNA_00171	conditionstress	-0.137829	69.4022	91.1	1
CCNA_00172	conditionstress	-0.498473	262.674	346.8	1
CCNA_00173	conditionstress	-0.236865	306.402	408	1
CCNA_00174	conditionstress	-0.079355	276.804	368.7	1
CCNA_00175	conditionstress	-0.12081	37.25	48.1	1
CCNA_00176	conditionstress	-0.0433414	142.739	180	1
CCNA_00177	conditionstress	-0.482	52.75	76.6	1
CCNA_00178	conditionstress	-0.293069	91.3913	122.5	1
CCNA_00180	conditionstress	-0.373908	230.12	312.2	1
CCNA_00181	conditionstress	-0.342789	83.8478	119	1
CCNA_00182	conditionstress	-0.444079	207.402	295	1
CCNA_00183	conditionstress	-0.405706	133.359	187.9	1
CCNA_00184	conditionstress	-0.435983	35.163	49.7	1
CCNA_00185	conditionstress	-0.531207	276.054	372.1	1
CCNA_00186	conditionstress	-0.346404	360.293	496.1	1
CCNA_00187	conditionstress	-0.178354	346.12	458	1
CCNA_00188	conditionstress	-0.252235	706.207	934.2	1
CCNA_00190	conditionstress	-0.48081	3.16304	4.1	1
CCNA_00191	conditionstress	-0.506449	87.4783	127.6	1
CCNA_00192	conditionstress	-0.421843	559.12	765.7	1
CCNA_00193	conditionstress	-0.212232	641.957	829.6	1
CCNA_00194	conditionstress	-0.339823	70.7283	100.4	1
CCNA_00195	conditionstress	-0.225259	346.935	455.4	1
CCNA_00196	conditionstress	-0.190284	889.207	1137.4	1
CCNA_00199	conditionstress	0.0164017	2201.77	2392.4	1
CCNA_00200	conditionstress	-0.205882	975.696	1230.6	1
CCNA_00201	conditionstress	-0.387539	237.163	327.3	1
CCNA_00202	conditionstress	-0.0266683	397.043	545.6	1
CCNA_00203	conditionstress	-0.425215	192.25	264.8	1
CCNA_00204	conditionstress	-0.200283	907.511	1212	1
CCNA_00205	conditionstress	-0.392733	135.359	191.6	1
CCNA_00208	conditionstress	-0.135452	362.283	467.4	1
CCNA_00213	conditionstress	-0.358862	99.0326	134.8	1
CCNA_00216	conditionstress	-0.0598718	221.283	275.8	1
CCNA_00218	conditionstress	-0.252756	423.348	561	1
CCNA_00221	conditionstress	-0.374021	181.793	249.5	1
CCNA_00223	conditionstress	-0.181585	562.522	728.1	1
CCNA_00226	conditionstress	-0.239276	64.9783	92.3	1
CCNA_00227	conditionstress	-0.40764	197.283	291.3	1
CCNA_00228	conditionstress	-0.226667	94.087	122.5	1
CCNA_00229	conditionstress	-0.395683	226.75	302	1
CCNA_00232	conditionstress	-0.376558	202.065	266.9	1
CCNA_00235	conditionstress	-0.428602	32.3152	45.8	1
CCNA_00236	conditionstress	-0.302493	620.826	820.2	1
CCNA_00237	conditionstress	-0.384454	431.652	668.8	1
CCNA_00238	conditionstress	-0.496891	179.913	286.5	1
CCNA_00243	conditionstress	-0.435055	79.1739	109.1	1
CCNA_00244	conditionstress	-0.364452	121.304	158.4	1
CCNA_00245	conditionstress	-0.340996	76.4239	94.6	1
CCNA_00246	conditionstress	-0.128795	296.076	374.8	1
CCNA_00247	conditionstress	-0.114273	625.185	819	1
CCNA_00248	conditionstress	-0.126651	564.391	727	1
CCNA_00249	conditionstress	-0.272232	300.402	401.1	1
CCNA_00251	conditionstress	-0.197566	344.565	446.9	1
CCNA_00252	conditionstress	-0.486619	148.185	240	1
CCNA_00254	conditionstress	-0.0928166	468.011	613.1	1
CCNA_00259	conditionstress	-0.261795	123.88	150.9	1
CCNA_00260	conditionstress	-0.0317513	341.717	424.9	1
CCNA_00262	conditionstress	-0.218019	688.25	891.1	1
CCNA_00263	conditionstress	-0.133839	341.043	437.7	1
CCNA_00267	conditionstress	-0.165666	1137.93	1430.9	1
CCNA_00269	conditionstress	-0.00225291	946.859	1136.2	1
CCNA_00270	conditionstress	-0.196667	371.283	521.5	1
CCNA_00272	conditionstress	-0.397688	597.272	844.2	1
CCNA_00274	conditionstress	-0.372668	15.0652	19.3	1
CCNA_00276	conditionstress	-0.116948	136.793	173.6	1
CCNA_00278	conditionstress	-0.417248	228.674	330.1	1
CCNA_00279	conditionstress	-0.325342	205.12	290.6	1
CCNA_00282	conditionstress	-0.271381	97.7717	141.7	1
CCNA_00286	conditionstress	-0.124287	433.25	560.9	1
CCNA_00287	conditionstress	-0.178375	302.076	415.9	1
CCNA_00288	conditionstress	-0.215287	392.663	507.7	1
CCNA_00290	conditionstress	-0.247277	6378.74	8301.9	1
CCNA_00291	conditionstress	-0.182987	284.163	288.7	1
CCNA_00298	conditionstress	-0.558714	103.12	138.7	1
CCNA_00299	conditionstress	-0.237485	152.261	208.6	1
CCNA_00300	conditionstress	-0.524586	143.12	212.8	1
CCNA_00301	conditionstress	-0.313357	182.272	253.5	1
CCNA_00302	conditionstress	-0.36526	158.685	218.6	1
CCNA_00310	conditionstress	-0.208752	287.62	383.6	1
CCNA_00311	conditionstress	-0.180601	759.424	952.9	1
CCNA_00313	conditionstress	-0.390185	505	649.4	1
CCNA_00314	conditionstress	-0.0369681	130.739	182.6	1
CCNA_00316	conditionstress	-0.163506	616.109	805.6	1
CCNA_00318	conditionstress	-0.225834	264.163	347.8	1
CCNA_00319	conditionstress	-0.433088	291.065	413.3	1
CCNA_00322	conditionstress	-0.105563	1656.62	1925.1	1
CCNA_00326	conditionstress	-0.121451	542.043	690.8	1
CCNA_00327	conditionstress	-0.350644	133.533	169.7	1
CCNA_00328	conditionstress	-0.576753	175.804	245.3	1
CCNA_00329	conditionstress	-0.336134	125.848	168.6	1
CCNA_00331	conditionstress	-0.0530495	737.837	969.4	1
CCNA_00332	conditionstress	-0.199661	183.652	244.8	1
CCNA_00333	conditionstress	-0.234115	139.348	192	1
CCNA_00334	conditionstress	-0.305796	75.3587	105.8	1
CCNA_00335	conditionstress	-0.512603	35.3043	47.2	1
CCNA_00336	conditionstress	-0.304737	197.685	246.6	1
CCNA_00337	conditionstress	-0.470808	306.13	408.3	1
CCNA_00338	conditionstress	-0.0137099	1082.87	1391.5	1
CCNA_00339	conditionstress	-0.36446	347	456.3	1
CCNA_00344	conditionstress	-0.271684	221.174	294.1	1
CCNA_00345	conditionstress	-0.306642	408.587	549.3	1
CCNA_00348	conditionstress	-0.175858	1537.33	2004.7	1
CCNA_00349	conditionstress	-0.534086	97.5978	143.6	1
CCNA_00352	conditionstress	-0.0138258	2766.08	2988.3	1
CCNA_00353	conditionstress	-0.391928	400.511	530.1	1
CCNA_00354	conditionstress	-0.120264	3281.78	4044.1	1
CCNA_00355	conditionstress	-0.075492	1314.07	1649.3	1
CCNA_00357	conditionstress	-0.0148582	580.326	769.8	1
CCNA_00358	conditionstress	-0.244194	114.174	154.8	1
CCNA_00359	conditionstress	-0.179531	417.283	535.9	1
CCNA_00360	conditionstress	-0.0886939	216.989	283.6	1
CCNA_00361	conditionstress	-0.290565	482.402	643.8	1
CCNA_00363	conditionstress	-0.356084	258.033	347.8	1
CCNA_00376	conditionstress	-0.0835323	310.913	416.2	1
CCNA_00377	conditionstress	-0.228697	1534.8	2060	1
CCNA_00378	conditionstress	-0.0778055	623.293	750.4	1
CCNA_00381	conditionstress	-0.528194	227.293	314.3	1
CCNA_00383	conditionstress	-0.108634	537.663	703.2	1
CCNA_00384	conditionstress	-0.136613	271.283	353.2	1
CCNA_00385	conditionstress	-0.108274	539.163	727.9	1
CCNA_00386	conditionstress	-0.296796	85.1413	112.4	1
CCNA_00387	conditionstress	-0.0685695	223.565	283.5	1
CCNA_00388	conditionstress	-0.199961	641.891	838.3	1
CCNA_00390	conditionstress	-0.198428	341.011	468	1
CCNA_00391	conditionstress	-0.202365	524.489	703.8	1
CCNA_00393	conditionstress	-0.134866	678.152	878	1
CCNA_00394	conditionstress	-0.223474	139.62	189.4	1
CCNA_00396	conditionstress	-0.426568	130.891	180.2	1
CCNA_00399	conditionstress	-0.443073	133.185	182.9	1
CCNA_00401	conditionstress	-0.207577	316.913	430.5	1
CCNA_00402	conditionstress	-0.477218	76.0543	104.4	1
CCNA_00403	conditionstress	-0.446096	221.652	310.3	1
CCNA_00404	conditionstress	-0.600464	56.2609	87.5	1
CCNA_00405	conditionstress	-0.402225	188.576	268.3	1
CCNA_00407	conditionstress	-0.30926	118.424	157.9	1
CCNA_00408	conditionstress	-0.346112	332.783	446.6	1
CCNA_00412	conditionstress	-0.227105	295.13	395.1	1
CCNA_00414	conditionstress	-0.346222	506.913	667.8	1
CCNA_00415	conditionstress	-0.248037	208.141	273.7	1
CCNA_00416	conditionstress	-0.507512	79.2609	120.3	1
CCNA_00417	conditionstress	-0.260086	144.435	198.1	1
CCNA_00419	conditionstress	-0.346135	241.804	326.5	1
CCNA_00420	conditionstress	-0.0176518	412.543	533.1	1
CCNA_00423	conditionstress	-0.156002	206.685	264.4	1
CCNA_00425	conditionstress	-0.620895	13.6087	21.9	1
CCNA_00426	conditionstress	-0.282898	83.4565	114.5	1
CCNA_00427	conditionstress	-0.330497	63.2174	91.5	1
CCNA_00428	conditionstress	-0.0374103	88.1522	117	1
CCNA_00431	conditionstress	-0.148448	157.489	207.1	1
CCNA_00432	conditionstress	-0.097965	793.38	1028.6	1
CCNA_00433	conditionstress	-0.335006	336.815	475.6	1
CCNA_00434	conditionstress	-0.365855	320.804	441.5	1
CCNA_00436	conditionstress	-0.242623	461.891	615.1	1
CCNA_00438	conditionstress	0.0198622	595.75	645.2	1
CCNA_00441	conditionstress	-0.0228562	1345.33	1461.3	1
CCNA_00442	conditionstress	-0.0243853	7808.88	8474.7	1
CCNA_00453	conditionstress	-0.00209487	344.609	453.2	1
CCNA_00454	conditionstress	-0.353917	482.207	648.3	1
CCNA_00459	conditionstress	-0.385575	1429.2	2265.8	1
CCNA_00460	conditionstress	-0.405433	67.1413	83.5	1
CCNA_00464	conditionstress	-0.133432	76.9891	96.4	1
CCNA_00468	conditionstress	-0.131177	88.5	115.4	1
CCNA_00470	conditionstress	-0.276124	271.924	374.9	1
CCNA_00474	conditionstress	-0.293188	501.359	646.2	1
CCNA_00475	conditionstress	-0.354835	434.935	560.1	1
CCNA_00476	conditionstress	-0.459069	32.1848	42.4	1
CCNA_00477	conditionstress	-0.306311	139.554	193.6	1
CCNA_00479	conditionstress	-0.26427	96.5435	126.2	1
CCNA_00480	conditionstress	-0.43374	215.652	283	1
CCNA_00481	conditionstress	-0.485881	32.9891	51	1
CCNA_00482	conditionstress	-0.3439	301.946	398.4	1
CCNA_00484	conditionstress	-0.0794649	95.0326	125.3	1
CCNA_00486	conditionstress	-0.22295	468.783	599	1
CCNA_00487	conditionstress	-0.0409654	710.424	856.4	1
CCNA_00488	conditionstress	-0.214391	189.772	256.8	1
CCNA_00489	conditionstress	-0.287827	189.967	260.6	1
CCNA_00490	conditionstress	-0.420256	245.913	341.8	1
CCNA_00495	conditionstress	-0.30434	132.087	193.6	1
CCNA_00498	conditionstress	-0.287786	42.5326	57.2	1
CCNA_00499	conditionstress	-0.392733	129.283	180	1
CCNA_00501	conditionstress	-0.574945	69.4674	118.2	1
CCNA_00504	conditionstress	-0.422983	191.783	262.1	1
CCNA_00505	conditionstress	0.0509303	847.522	833.5	1
CCNA_00506	conditionstress	-0.21771	474.141	597.2	1
CCNA_00507	conditionstress	-0.356768	164.033	228.9	1
CCNA_00508	conditionstress	-0.226095	546.63	716.3	1
CCNA_00509	conditionstress	-0.196895	150.783	209.9	1
CCNA_00510	conditionstress	-0.244031	182.174	244.1	1
CCNA_00511	conditionstress	-0.195033	327.489	431	1
CCNA_00514	conditionstress	-0.294403	164.304	218.7	1
CCNA_00515	conditionstress	-0.380508	964.283	1411.1	1
CCNA_00518	conditionstress	0.00481384	1217.12	1238.1	1
CCNA_00519	conditionstress	-0.420035	287.837	411.3	1
CCNA_00522	conditionstress	-0.24067	67.1087	88.9	1
CCNA_00523	conditionstress	-0.0895214	499.685	656.6	1
CCNA_00528	conditionstress	-0.138169	683.337	861	1
CCNA_00532	conditionstress	-0.339049	181.13	241	1
CCNA_00533	conditionstress	-0.454675	268.761	356.5	1
CCNA_00535	conditionstress	-0.569619	12.2174	20	1
CCNA_00538	conditionstress	-0.237421	792.576	1040.8	1
CCNA_00539	conditionstress	-0.00180406	907.957	1037	1
CCNA_00541	conditionstress	-0.317017	64.8587	93.2	1
CCNA_00542	conditionstress	-0.0876727	98.4022	118.5	1
CCNA_00544	conditionstress	-0.140081	412.446	505.1	1
CCNA_00547	conditionstress	-0.227819	41.1848	60.1	1
CCNA_00550	conditionstress	-0.0582375	703.283	769.4	1
CCNA_00551	conditionstress	-0.322731	93.8261	128.1	1
CCNA_00552	conditionstress	-0.0599737	234.75	311.7	1
CCNA_00553	conditionstress	-0.00571732	307.978	356.1	1
CCNA_00557	conditionstress	-0.481528	179.804	231.1	1
CCNA_00558	conditionstress	-0.147688	410.272	508.2	1
CCNA_00559	conditionstress	-0.17861	1128.98	1454.1	1
CCNA_00563	conditionstress	-0.0943721	216.076	283.3	1
CCNA_00565	conditionstress	-0.175108	1393.22	1819.3	1
CCNA_00566	conditionstress	-0.148657	260.522	316.5	1
CCNA_00567	conditionstress	-0.00103692	602.196	774.6	1
CCNA_00570	conditionstress	-0.638209	44.6848	55.7	1
CCNA_00573	conditionstress	-0.239371	147.446	167.7	1
CCNA_00574	conditionstress	-0.301076	231.065	280.3	1
CCNA_00575	conditionstress	-0.494413	117.783	153.7	1
CCNA_00576	conditionstress	-0.103548	480.674	610.6	1
CCNA_00578	conditionstress	-0.337746	274.152	351.9	1
CCNA_00579	conditionstress	-0.169003	238.228	305.1	1
CCNA_00580	conditionstress	-0.0596026	725.957	888	1
CCNA_00582	conditionstress	-0.496702	93.0326	125.7	1
CCNA_00583	conditionstress	-0.2506	106.891	147.2	1
CCNA_00586	conditionstress	-0.466684	106.37	139.7	1
CCNA_00587	conditionstress	-0.293365	187.228	232	1
CCNA_00588	conditionstress	-0.734871	10.6739	15.1	1
CCNA_00589	conditionstress	-0.661331	46.837	70.4	1
CCNA_00590	conditionstress	-0.173809	359.75	478.2	1
CCNA_00591	conditionstress	-0.509968	928.859	1290.2	1
CCNA_00592	conditionstress	-0.467283	317.826	428.6	1
CCNA_00593	conditionstress	-0.452318	359.011	477.9	1
CCNA_00594	conditionstress	-0.212837	473.674	622.4	1
CCNA_00596	conditionstress	-0.494597	52.837	73.2	1
CCNA_00598	conditionstress	-0.53074	249.12	316.6	1
CCNA_00600	conditionstress	-0.129886	599.424	777.4	1
CCNA_00601	conditionstress	-0.536351	215.054	298.7	1
CCNA_00602	conditionstress	-0.326773	179.924	248.2	1
CCNA_00603	conditionstress	-0.429714	191.522	276.8	1
CCNA_00604	conditionstress	-0.583625	86.6087	108	1
CCNA_00605	conditionstress	-0.126392	744.12	946.2	1
CCNA_00607	conditionstress	-0.506427	217.859	278.2	1
CCNA_00608	conditionstress	-0.0412603	279.228	347.5	1
CCNA_00609	conditionstress	-0.274456	207.196	275.2	1
CCNA_00610	conditionstress	-0.412933	374.228	472.1	1
CCNA_00611	conditionstress	-0.586248	170.543	220.8	1
CCNA_00612	conditionstress	-0.56324	103.228	139.3	1
CCNA_00613	conditionstress	-0.36212	237.391	322.2	1
CCNA_00614	conditionstress	-0.386109	165.304	205.5	1
CCNA_00615	conditionstress	-0.463602	237.446	312.3	1
CCNA_00616	conditionstress	-0.322274	33.6087	44.1	1
CCNA_00617	conditionstress	-0.301965	454.576	638.7	1
CCNA_00618	conditionstress	-0.378425	823.957	1191.9	1
CCNA_00619	conditionstress	-0.219165	656.478	915.8	1
CCNA_00620	conditionstress	-0.283838	1131.01	1559.2	1
CCNA_00621	conditionstress	-0.195066	90.337	118.5	1
CCNA_00622	conditionstress	-0.6085	41.087	56.2	1
CCNA_00624	conditionstress	-0.379543	389.609	506.2	1
CCNA_00625	conditionstress	-0.12354	791.261	1002.8	1
CCNA_00626	conditionstress	-0.531642	332.293	443.7	1
CCNA_00627	conditionstress	-0.56654	48.8261	61.7	1
CCNA_00629	conditionstress	-0.444644	287.587	407.7	1
CCNA_00631	conditionstress	-0.327664	110.467	151.3	1
CCNA_00632	conditionstress	-0.142643	53.9239	75.3	1
CCNA_00633	conditionstress	-0.486588	235.543	317.3	1
CCNA_00634	conditionstress	-0.373701	68.7826	88	1
CCNA_00635	conditionstress	-0.266888	505.435	651.9	1
CCNA_00636	conditionstress	-0.109943	724.967	899.1	1
CCNA_00637	conditionstress	-0.184422	1346.95	1719.1	1
CCNA_00639	conditionstress	-0.326429	438.696	571.1	1
CCNA_00641	conditionstress	-0.4838	16.1087	19.7	1
CCNA_00642	conditionstress	-0.617157	40.1087	55	1
CCNA_00646	conditionstress	-0.38136	94.6957	118.4	1
CCNA_00647	conditionstress	-0.69845	80.8478	106.2	1
CCNA_00649	conditionstress	-0.551756	82.1196	110.7	1
CCNA_00650	conditionstress	-0.410197	182.402	231.8	1
CCNA_00651	conditionstress	-0.496965	257.609	339.3	1
CCNA_00653	conditionstress	-0.20935	564.891	730.6	1
CCNA_00654	conditionstress	-0.524052	118.043	158.1	1
CCNA_00655	conditionstress	-0.438288	183.326	243.3	1
CCNA_00656	conditionstress	-0.278335	778.641	1010.5	1
CCNA_00657	conditionstress	-0.468583	248.413	331.5	1
CCNA_00659	conditionstress	-0.467225	701.609	940.8	1
CCNA_00662	conditionstress	-0.365947	185.467	254.9	1
CCNA_00663	conditionstress	-0.286697	64.6957	83.8	1
CCNA_00664	conditionstress	-0.381191	183.337	243.7	1
CCNA_00665	conditionstress	-0.259876	335.435	468	1
CCNA_00666	conditionstress	-0.0207174	1053.84	1139.8	1
CCNA_00667	conditionstress	-0.180954	96.913	126.7	1
CCNA_00669	conditionstress	-0.196696	1301.27	1647.8	1
CCNA_00670	conditionstress	-0.272785	17.5652	27.7	1
CCNA_00672	conditionstress	-0.338095	99.6196	129.1	1
CCNA_00673	conditionstress	-0.448074	128.913	179.2	1
CCNA_00675	conditionstress	-0.143459	316.924	381.3	1
CCNA_00676	conditionstress	-0.20262	274	331.3	1
CCNA_00680	conditionstress	-0.500153	90.2935	121.6	1
CCNA_00681	conditionstress	-0.353728	115.848	155.6	1
CCNA_00682	conditionstress	-0.137203	721.141	877.4	1
CCNA_00683	conditionstress	-0.534693	219.457	287.2	1
CCNA_00685	conditionstress	-0.22282	52.337	67.9	1
CCNA_00686	conditionstress	-0.632303	130.837	168.4	1
CCNA_00687	conditionstress	-0.466323	103.543	146.7	1
CCNA_00688	conditionstress	-0.334248	247.88	329.8	1
CCNA_00692	conditionstress	-0.564161	338.174	451.9	1
CCNA_00693	conditionstress	-0.38517	49.3478	67.2	1
CCNA_00694	conditionstress	-0.241028	1172.24	1620.2	1
CCNA_00695	conditionstress	-0.351551	576.935	792.3	1
CCNA_00696	conditionstress	-0.365035	237.174	331.4	1
CCNA_00698	conditionstress	-0.223822	88.1522	134.3	1
CCNA_00700	conditionstress	-0.429148	807.011	1129.6	1
CCNA_00701	conditionstress	-0.236881	114.065	150.5	1
CCNA_00703	conditionstress	-0.398085	75.25	103.4	1
CCNA_00704	conditionstress	-0.608427	23.9022	35.2	1
CCNA_00706	conditionstress	-0.233302	76.7065	98.5	1
CCNA_00708	conditionstress	-0.153136	15.3587	15.9	1
CCNA_00709	conditionstress	-0.34653	95.6957	127.7	1
CCNA_00710	conditionstress	-0.246747	282.891	390	1
CCNA_00711	conditionstress	-0.331973	291.293	396	1
CCNA_00712	conditionstress	-0.30076	244.707	337.2	1
CCNA_00714	conditionstress	-0.194536	161.315	211.6	1
CCNA_00718	conditionstress	-0.437463	391.272	549.7	1
CCNA_00723	conditionstress	-0.0714194	64.3913	86.8	1
CCNA_00724	conditionstress	-0.425015	188.957	266.3	1
CCNA_00725	conditionstress	-0.393855	92.3478	132.7	1
CCNA_00726	conditionstress	-0.120256	1611.18	1964.7	1
CCNA_00727	conditionstress	-0.00315922	400.022	501.9	1
CCNA_00728	conditionstress	-0.448066	309.489	425.2	1
CCNA_00732	conditionstress	-0.160769	501.793	670.8	1
CCNA_00733	conditionstress	-0.192412	910.913	1215.8	1
CCNA_00734	conditionstress	-0.278803	308.859	419.5	1
CCNA_00735	conditionstress	-0.387502	85.2391	144.4	1
CCNA_00738	conditionstress	-0.355604	403.043	552.5	1
CCNA_00741	conditionstress	-0.171347	335.065	445.1	1
CCNA_00742	conditionstress	-0.423272	135.435	207.3	1
CCNA_00743	conditionstress	-0.397926	146	199.6	1
CCNA_00744	conditionstress	-0.286089	118.902	164.3	1
CCNA_00745	conditionstress	-0.634299	22.5	30.8	1
CCNA_00746	conditionstress	-0.306754	224.13	312.7	1
CCNA_00747	conditionstress	-0.38228	327.163	470.3	1
CCNA_00750	conditionstress	-0.101533	1449.04	1745.4	1
CCNA_00751	conditionstress	-0.220919	736.163	977.1	1
CCNA_00754	conditionstress	-0.21386	311.38	415.4	1
CCNA_00755	conditionstress	-0.574747	60.8804	80.9	1
CCNA_00759	conditionstress	-0.0703179	564.554	743.6	1
CCNA_00760	conditionstress	-0.0365368	807.804	1079.4	1
CCNA_00762	conditionstress	-0.384585	160.848	218.2	1
CCNA_00765	conditionstress	-0.136995	206.543	267.1	1
CCNA_00770	conditionstress	-0.253037	226.62	314.3	1
CCNA_00772	conditionstress	-0.27735	82.7935	113.3	1
CCNA_00773	conditionstress	-0.111852	481.217	707.1	1
CCNA_00774	conditionstress	-0.754971	212.565	287.2	1
CCNA_00776	conditionstress	-0.292167	625.174	822.7	1
CCNA_00777	conditionstress	-0.125527	2499.99	2868.5	1
CCNA_00779	conditionstress	-0.438443	85.9565	120.8	1
CCNA_00780	conditionstress	-0.474821	499.793	721	1
CCNA_00781	conditionstress	0.0216212	3693.53	3803.4	1
CCNA_00782	conditionstress	-0.481697	451.739	639.6	1
CCNA_00783	conditionstress	-0.455806	196.076	274	1
CCNA_00785	conditionstress	-0.452615	493.598	700.9	1
CCNA_00787	conditionstress	-0.300006	628.065	866.2	1
CCNA_00788	conditionstress	-0.501311	286.304	403.2	1
CCNA_00789	conditionstress	-0.00482061	3.61957	3.1	1
CCNA_00792	conditionstress	-0.513387	140.13	191.3	1
CCNA_00794	conditionstress	-0.10224	224.391	292.2	1
CCNA_00795	conditionstress	-0.415818	3.61957	3.5	1
CCNA_00796	conditionstress	-0.582066	13.6957	14	1
CCNA_00798	conditionstress	-0.201628	85.7065	116.4	1
CCNA_00799	conditionstress	-0.491348	25.8913	37.8	1
CCNA_00801	conditionstress	-0.555452	5.19565	5.4	1
CCNA_00802	conditionstress	-0.291661	140.185	180.7	1
CCNA_00803	conditionstress	-0.136511	780.185	911.1	1
CCNA_00804	conditionstress	-0.194795	315.228	410.9	1
CCNA_00807	conditionstress	-0.153646	41.4022	51.9	1
CCNA_00809	conditionstress	-0.0918455	876.859	1113.5	1
CCNA_00810	conditionstress	-0.609112	179.793	251.5	1
CCNA_00812	conditionstress	-0.489681	129.967	175.9	1
CCNA_00813	conditionstress	-0.239987	156.63	203	1
CCNA_00814	conditionstress	-0.187763	233.75	310.2	1
CCNA_00815	conditionstress	-0.0191305	538.424	650.4	1
CCNA_00816	conditionstress	-0.465765	45.7935	59.5	1
CCNA_00818	conditionstress	-0.279001	147.152	199.6	1
CCNA_00820	conditionstress	-0.615751	155.011	208.8	1
CCNA_00824	conditionstress	-0.156751	526.435	673	1
CCNA_00826	conditionstress	-0.485595	277.043	367.3	1
CCNA_00827	conditionstress	-0.122055	406.065	496.9	1
CCNA_00828	conditionstress	-0.6055	129.478	179.1	1
CCNA_00830	conditionstress	-0.0295021	222.674	292	1
CCNA_00831	conditionstress	-0.193534	338.848	417	1
CCNA_00832	conditionstress	-0.164656	1663.34	2086.7	1
CCNA_00833	conditionstress	-0.690878	20.0217	30.3	1
CCNA_00835	conditionstress	-0.159763	450.022	582.5	1
CCNA_00836	conditionstress	-0.505331	89.8696	127.2	1
CCNA_00837	conditionstress	-0.371626	162.272	217.7	1
CCNA_00838	conditionstress	-0.493835	230.489	307.3	1
CCNA_00839	conditionstress	-0.429039	474.37	651	1
CCNA_00840	conditionstress	-0.36769	294.402	418.2	1
CCNA_00841	conditionstress	-0.369154	291.761	395.7	1
CCNA_00842	conditionstress	-0.279172	372.174	501	1
CCNA_00843	conditionstress	-0.397127	259.924	358	1
CCNA_00844	conditionstress	-0.00747949	80.3043	106.1	1
CCNA_00845	conditionstress	-0.118498	216.033	265.6	1
CCNA_00847	conditionstress	-0.0483313	287.946	273.3	1
CCNA_00848	conditionstress	-0.385303	14.413	19.4	1
CCNA_00849	conditionstress	-0.18379	743.478	774.5	1
CCNA_00850	conditionstress	-0.499299	872.174	989.6	1
CCNA_00851	conditionstress	-0.0941119	417.185	429.4	1
CCNA_00853	conditionstress	-0.25874	44.2283	58.9	1
CCNA_00854	conditionstress	-0.323509	297.728	414.5	1
CCNA_00855	conditionstress	-0.496701	116.424	161.4	1
CCNA_00857	conditionstress	-0.290591	267.272	350.4	1
CCNA_00858	conditionstress	-0.295693	1566.77	2017.2	1
CCNA_00859	conditionstress	-0.135466	316.783	430.9	1
CCNA_00860	conditionstress	-0.0292133	93.6957	117.6	1
CCNA_00861	conditionstress	-0.449345	107.152	146	1
CCNA_00862	conditionstress	-0.288652	630.696	811	1
CCNA_00863	conditionstress	-0.102108	266.457	354.4	1
CCNA_00864	conditionstress	-0.338262	220.924	318.3	1
CCNA_00865	conditionstress	-0.33535	139.902	181.7	1
CCNA_00867	conditionstress	-0.393822	303.772	421.6	1
CCNA_00869	conditionstress	-0.128654	749.261	967.9	1
CCNA_00870	conditionstress	-0.187464	117.598	156.6	1
CCNA_00871	conditionstress	-0.2669	236.641	321.5	1
CCNA_00873	conditionstress	-0.5093	126.75	173.5	1
CCNA_00875	conditionstress	-0.399205	37.0326	54	1
CCNA_00876	conditionstress	-0.271941	30.3913	40.1	1
CCNA_00877	conditionstress	-0.395098	64.6848	84.1	1
CCNA_00878	conditionstress	-0.173318	101.5	134.9	1
CCNA_00879	conditionstress	-0.151431	455.13	596.5	1
CCNA_00880	conditionstress	-0.572638	215.62	293.2	1
CCNA_00881	conditionstress	-0.259051	138.185	185.5	1
CCNA_00882	conditionstress	-0.580042	100.641	141.8	1
CCNA_00884	conditionstress	-0.636496	15.0761	18.4	1
CCNA_00887	conditionstress	-0.339652	79.0978	109.4	1
CCNA_00888	conditionstress	-0.310316	65.5	85.3	1
CCNA_00889	conditionstress	-0.421826	87.5	120.6	1
CCNA_00890	conditionstress	-0.406665	270.337	372.2	1
CCNA_00891	conditionstress	-0.382851	224.12	303.3	1
CCNA_00893	conditionstress	-0.287244	82.663	131	1
CCNA_00896	conditionstress	-0.34601	105.293	146.8	1
CCNA_00897	conditionstress	-0.274635	22.2283	26.8	1
CCNA_00898	conditionstress	-0.165925	747.315	937	1
CCNA_00900	conditionstress	-0.428442	438.272	613.4	1
CCNA_00901	conditionstress	-0.450769	182.511	249.6	1
CCNA_00902	conditionstress	-0.391969	204.424	274.3	1
CCNA_00903	conditionstress	-0.626023	117.913	158.8	1
CCNA_00904	conditionstress	-0.36208	116.391	155.7	1
CCNA_00905	conditionstress	-0.514947	118.098	163.3	1
CCNA_00906	conditionstress	-0.560829	147.489	208.2	1
CCNA_00907	conditionstress	-0.39738	155.728	214.2	1
CCNA_00908	conditionstress	-0.423169	265.457	362.6	1
CCNA_00909	conditionstress	-0.423158	261.87	355.9	1
CCNA_00910	conditionstress	-0.260259	171.815	228.7	1
CCNA_00911	conditionstress	-0.427943	122.207	165.8	1
CCNA_00912	conditionstress	-0.410611	141.641	187.4	1
CCNA_00913	conditionstress	-0.30204	41.8261	56.5	1
CCNA_00914	conditionstress	-0.431658	60.5	86	1
CCNA_00915	conditionstress	-0.260413	204.902	267.2	1
CCNA_00916	conditionstress	-0.434546	52.4783	67.7	1
CCNA_00917	conditionstress	-0.262856	145.75	195.9	1
CCNA_00920	conditionstress	0.0645163	814.685	827.3	1
CCNA_00921	conditionstress	-0.395931	200.848	280.6	1
CCNA_00922	conditionstress	-0.112812	2727.98	3249.9	1
CCNA_00923	conditionstress	-0.316926	200.75	268.8	1
CCNA_00925	conditionstress	-0.335051	459.304	609.1	1
CCNA_00926	conditionstress	-0.105007	424.543	551.4	1
CCNA_00927	conditionstress	-0.0796007	244.815	310.2	1
CCNA_00928	conditionstress	0.0330473	52.337	43.1	1
CCNA_00933	conditionstress	-0.387566	298.848	408.6	1
CCNA_00934	conditionstress	-0.149893	203.761	264.3	1
CCNA_00935	conditionstress	-0.0827957	472.565	582.7	1
CCNA_00936	conditionstress	-0.277391	122.935	164.3	1
CCNA_00937	conditionstress	-0.548553	62.3696	92.6	1
CCNA_00938	conditionstress	-0.0980909	1526.53	1891.7	1
CCNA_00940	conditionstress	-0.264544	308.946	412	1
CCNA_00942	conditionstress	-0.104702	203.239	267.3	1
CCNA_00944	conditionstress	-0.0856225	4087.66	4671.5	1
CCNA_00946	conditionstress	-0.0707859	1289.73	1528.5	1
CCNA_00947	conditionstress	-0.0719019	7271.12	8178.1	1
CCNA_00954	conditionstress	-0.189888	3358.76	4192.4	1
CCNA_00956	conditionstress	-0.275544	391.674	532.8	1
CCNA_00957	conditionstress	-0.36899	267.25	360.4	1
CCNA_00958	conditionstress	-0.274687	344.326	465.6	1
CCNA_00959	conditionstress	-0.448832	155.272	206.4	1
CCNA_00961	conditionstress	-0.209569	122.337	166.6	1
CCNA_00963	conditionstress	-0.549223	66.913	92.1	1
CCNA_00964	conditionstress	-0.107638	15	20.7	1
CCNA_00965	conditionstress	-0.38083	491.478	651.5	1
CCNA_00967	conditionstress	-0.388961	237.565	329.2	1
CCNA_00969	conditionstress	-0.439611	296.88	411.6	1
CCNA_00970	conditionstress	-0.271073	1357.02	1826.9	1
CCNA_00971	conditionstress	-0.305515	136.62	159.1	1
CCNA_00972	conditionstress	-0.20538	43.9891	53.9	1
CCNA_00973	conditionstress	-0.136703	470.935	569.2	1
CCNA_00974	conditionstress	-0.238353	2039.64	2520.6	1
CCNA_00976	conditionstress	-0.431516	3.41304	5.2	1
CCNA_00979	conditionstress	-0.388057	179.935	237.7	1
CCNA_00980	conditionstress	-0.256857	221.315	275	1
CCNA_00981	conditionstress	-0.292112	53.6739	69	1
CCNA_00982	conditionstress	-0.324043	644.25	849.5	1
CCNA_00983	conditionstress	-0.312316	461.283	601.7	1
CCNA_00984	conditionstress	-0.333362	296.652	393.4	1
CCNA_00986	conditionstress	-0.51605	68.7935	88.5	1
CCNA_00987	conditionstress	-0.1045	390.25	499.6	1
CCNA_00988	conditionstress	-0.0598415	309.435	378.2	1
CCNA_00989	conditionstress	-0.561718	180.12	243.5	1
CCNA_00990	conditionstress	-0.472374	65.0652	94.9	1
CCNA_00991	conditionstress	-0.3029	127.967	166.5	1
CCNA_00992	conditionstress	-0.0143888	2784.65	3241.4	1
CCNA_00994	conditionstress	-0.303199	136.076	176.2	1
CCNA_00995	conditionstress	-0.517621	79.1196	111.6	1
CCNA_00997	conditionstress	-0.542741	268.935	387.7	1
CCNA_01000	conditionstress	-0.225177	71.9348	92.4	1
CCNA_01001	conditionstress	-0.513623	184.533	275.2	1
CCNA_01003	conditionstress	-0.0842169	126.761	162.7	1
CCNA_01005	conditionstress	-0.025836	1100.3	1342.1	1
CCNA_01006	conditionstress	-0.0889811	489.359	572.3	1
CCNA_01009	conditionstress	-0.230707	963.707	1200.8	1
CCNA_01013	conditionstress	-0.365091	515.13	701.1	1
CCNA_01015	conditionstress	-0.119368	522.022	737.7	1
CCNA_01016	conditionstress	-0.119168	486.511	668.8	1
CCNA_01017	conditionstress	-0.483478	183.348	252.1	1
CCNA_01022	conditionstress	-0.387837	196.554	267.4	1
CCNA_01023	conditionstress	-0.487951	348.315	471.1	1
CCNA_01024	conditionstress	-0.173014	1049.68	1305.5	1
CCNA_01027	conditionstress	-0.173469	171.815	213.1	1
CCNA_01029	conditionstress	-0.00955873	877.935	1072	1
CCNA_01030	conditionstress	-0.243383	246.87	335.3	1
CCNA_01032	conditionstress	-0.508263	138.435	170	1
CCNA_01033	conditionstress	-0.326221	1258.96	1682.8	1
CCNA_01034	conditionstress	-0.623385	664.076	846	1
CCNA_01035	conditionstress	-0.0205123	1007.48	1242.1	1
CCNA_01036	conditionstress	-0.404118	707.576	951	1
CCNA_01037	conditionstress	-0.635726	87.8587	121.4	1
CCNA_01038	conditionstress	-0.427169	137.783	189.5	1
CCNA_01040	conditionstress	-0.403433	191.272	260.8	1
CCNA_01041	conditionstress	-0.0994005	90.7935	121.3	1
CCNA_01042	conditionstress	-0.0323179	1278.64	1648.9	1
CCNA_01043	conditionstress	-0.531605	21.6413	29.1	1
CCNA_01045	conditionstress	-0.20056	144.859	192.1	1
CCNA_01047	conditionstress	-0.537771	195.967	251.6	1
CCNA_01048	conditionstress	-0.136809	967.304	1187.4	1
CCNA_01049	conditionstress	-0.199047	111.772	145.1	1
CCNA_01050	conditionstress	-0.385703	484.272	668	1
CCNA_01051	conditionstress	-0.0126882	673.62	811.2	1
CCNA_01052	conditionstress	-0.429876	38.9565	52.1	1
CCNA_01053	conditionstress	-0.414845	244.946	333.9	1
CCNA_01055	conditionstress	0.00306788	735.109	744.5	1
CCNA_01056	conditionstress	0.0223665	1176.63	1173.2	1
CCNA_01066	conditionstress	0.0193141	2243.52	2251	1
CCNA_01068	conditionstress	0.0210745	986.152	1019.3	1
CCNA_01069	conditionstress	-0.166174	516.022	682.7	1
CCNA_01071	conditionstress	-0.146497	556.207	705.6	1
CCNA_01072	conditionstress	-0.417015	105.315	147.4	1
CCNA_01074	conditionstress	-0.0429628	104.185	127.3	1
CCNA_01078	conditionstress	-0.48222	42.1304	58.2	1
CCNA_01079	conditionstress	-0.385895	93.0978	128.2	1
CCNA_01081	conditionstress	-0.350348	473.946	643.3	1
CCNA_01082	conditionstress	-0.395295	136.772	188.5	1
CCNA_01083	conditionstress	-0.425961	400.13	539.4	1
CCNA_01084	conditionstress	-0.436272	106.717	143.7	1
CCNA_01087	conditionstress	-0.477999	601.533	912.8	1
CCNA_01088	conditionstress	-0.289387	289.13	399.2	1
CCNA_01089	conditionstress	-0.207501	931.087	1228.9	1
CCNA_01090	conditionstress	-0.242773	515.88	699.3	1
CCNA_01091	conditionstress	-0.607915	55.4457	76.5	1
CCNA_01092	conditionstress	-0.461868	35.6196	54.7	1
CCNA_01093	conditionstress	-0.57833	26.4891	42.8	1
CCNA_01094	conditionstress	0.0588865	733.902	741.6	1
CCNA_01099	conditionstress	-0.511131	197.739	267.4	1
CCNA_01100	conditionstress	-0.309745	503.38	683.5	1
CCNA_01102	conditionstress	-0.573337	51.2391	78.9	1
CCNA_01105	conditionstress	-0.623289	143.62	198.4	1
CCNA_01106	conditionstress	-0.363967	125.217	166.9	1
CCNA_01107	conditionstress	-0.24911	68.75	97	1
CCNA_01108	conditionstress	-0.273332	564	772.1	1
CCNA_01109	conditionstress	-0.269021	845.196	1155	1
CCNA_01110	conditionstress	-0.244938	499.196	647.3	1
CCNA_01111	conditionstress	-0.36494	41.337	54.6	1
CCNA_01112	conditionstress	-0.512423	114.696	163.8	1
CCNA_01116	conditionstress	-0.37763	362.12	548.9	1
CCNA_01117	conditionstress	-0.291525	177.272	242.2	1
CCNA_01118	conditionstress	-0.615774	1.95652	2.9	1
CCNA_01119	conditionstress	-0.0421463	23.4565	31.1	1
CCNA_01120	conditionstress	-0.308765	5.78261	8.7	1
CCNA_01122	conditionstress	-0.262465	550.663	758.3	1
CCNA_01124	conditionstress	-0.210522	465.13	573.6	1
CCNA_01125	conditionstress	-0.610567	47.4457	72.9	1
CCNA_01130	conditionstress	-0.292607	209.946	282	1
CCNA_01131	conditionstress	-0.264035	177.304	245.4	1
CCNA_01133	conditionstress	-0.449212	159.011	218.1	1
CCNA_01135	conditionstress	-0.307384	20.9239	24.9	1
CCNA_01137	conditionstress	-0.350836	104.533	150.5	1
CCNA_01138	conditionstress	-0.475455	24.837	36.9	1
CCNA_01139	conditionstress	-0.125262	975.946	1244.5	1
CCNA_01140	conditionstress	-0.247188	400.185	530.7	1
CCNA_01142	conditionstress	-0.0319767	186.12	221.4	1
CCNA_01143	conditionstress	-0.435537	63.7174	94.3	1
CCNA_01144	conditionstress	-0.224153	81.6087	107.6	1
CCNA_01145	conditionstress	-0.11655	641.87	754.7	1
CCNA_01147	conditionstress	-0.450264	47.4457	62.9	1
CCNA_01148	conditionstress	-0.231928	96.4674	130.5	1
CCNA_01149	conditionstress	-0.0730001	216.37	267.7	1
CCNA_01151	conditionstress	-0.225337	447.185	589.1	1
CCNA_01152	conditionstress	-0.426195	72.163	91.7	1
CCNA_01153	conditionstress	-0.0987528	997.141	1255.3	1
CCNA_01154	conditionstress	-0.153394	212.043	285.8	1
CCNA_01155	conditionstress	-0.162928	1590.79	2044.1	1
CCNA_01156	conditionstress	-0.0593309	191.891	259.3	1
CCNA_01157	conditionstress	-0.195697	849.12	1081.7	1
CCNA_01158	conditionstress	-0.433299	415.783	565.1	1
CCNA_01161	conditionstress	-0.0717958	470.402	577	1
CCNA_01162	conditionstress	-0.837837	140.065	242	1
CCNA_01163	conditionstress	-0.0470255	17349.9	20934.7	1
CCNA_01165	conditionstress	-0.131585	793.435	996.3	1
CCNA_01166	conditionstress	-0.41897	60.4783	80.3	1
CCNA_01167	conditionstress	-0.186724	273.359	362.4	1
CCNA_01169	conditionstress	-0.00452695	172.826	192.2	1
CCNA_01171	conditionstress	-0.612904	43.25	59.5	1
CCNA_01172	conditionstress	-0.271405	402.283	539.3	1
CCNA_01173	conditionstress	-0.175738	622.913	781	1
CCNA_01174	conditionstress	-0.148804	93.2174	117	1
CCNA_01175	conditionstress	-0.314568	103.707	143.2	1
CCNA_01177	conditionstress	-0.250029	148.261	196.5	1
CCNA_01178	conditionstress	-0.351432	63.1196	89.5	1
CCNA_01179	conditionstress	-0.18162	68.5543	85.6	1
CCNA_01180	conditionstress	-0.554282	174.402	223.3	1
CCNA_01182	conditionstress	-0.401272	161.663	211.8	1
CCNA_01184	conditionstress	-0.0680721	767.576	926.2	1
CCNA_01185	conditionstress	-0.229727	59.75	81.4	1
CCNA_01187	conditionstress	-0.413289	129.38	179.2	1
CCNA_01188	conditionstress	-0.199154	454.315	606.3	1
CCNA_01189	conditionstress	-0.29398	305.793	406.2	1
CCNA_01190	conditionstress	-0.327583	229.696	320	1
CCNA_01191	conditionstress	-0.431346	121.674	164.2	1
CCNA_01192	conditionstress	-0.14861	433.641	555.8	1
CCNA_01195	conditionstress	-0.538449	149.565	196.6	1
CCNA_01196	conditionstress	-0.0950262	1308.04	1616	1
CCNA_01197	conditionstress	-0.581246	21.3587	26.7	1
CCNA_01200	conditionstress	-0.373464	323.815	453	1
CCNA_01201	conditionstress	-0.0208711	165.815	226.2	1
CCNA_01202	conditionstress	-0.271143	1182.38	1582.7	1
CCNA_01203	conditionstress	-0.0639854	706.88	838.7	1
CCNA_01205	conditionstress	-0.477899	68.3478	89.3	1
CCNA_01206	conditionstress	-0.396866	50.5217	66.9	1
CCNA_01208	conditionstress	-0.516115	60.3261	73.5	1
CCNA_01209	conditionstress	-0.432343	167.522	225.5	1
CCNA_01216	conditionstress	-0.434001	102.783	127	1
CCNA_01218	conditionstress	0.063927	51.2609	34.1	1
CCNA_01223	conditionstress	-0.319216	295.924	295.1	1
CCNA_01225	conditionstress	-0.446462	215.12	290.1	1
CCNA_01226	conditionstress	-0.186145	49.9565	51.3	1
CCNA_01227	conditionstress	-0.486263	185.859	225.8	1
CCNA_01228	conditionstress	-0.353783	66.2065	90	1
CCNA_01229	conditionstress	-0.15161	457.739	574.3	1
CCNA_01231	conditionstress	-0.151899	184.293	224.2	1
CCNA_01232	conditionstress	-0.452747	57.4239	76.1	1
CCNA_01233	conditionstress	-0.648227	55.3804	68.4	1
CCNA_01235	conditionstress	-0.0907305	1331.84	1526.7	1
CCNA_01236	conditionstress	-0.000201124	11.413	16.2	1
CCNA_01238	conditionstress	-0.453579	44.9348	62.9	1
CCNA_01239	conditionstress	-0.384152	223.413	317.2	1
CCNA_01240	conditionstress	-0.00913216	129.924	171.7	1
CCNA_01241	conditionstress	-0.327805	375.554	516.9	1
CCNA_01243	conditionstress	-0.27825	679.598	918.5	1
CCNA_01244	conditionstress	-0.317366	22.3696	29.2	1
CCNA_01246	conditionstress	-0.115952	236.859	303.4	1
CCNA_01247	conditionstress	-0.46703	107.239	143.1	1
CCNA_01252	conditionstress	-0.107598	4941.14	5786.3	1
CCNA_01256	conditionstress	-0.323052	185.717	254.7	1
CCNA_01257	conditionstress	-0.591358	85.3478	113.4	1
CCNA_01258	conditionstress	-0.450399	71.087	99.2	1
CCNA_01259	conditionstress	-0.0689834	241.717	319.8	1
CCNA_01261	conditionstress	-0.569827	270.924	387.4	1
CCNA_01262	conditionstress	-0.137472	1049.8	1462.2	1
CCNA_01263	conditionstress	-0.130027	569.402	768.7	1
CCNA_01266	conditionstress	-0.268891	222.793	282.1	1
CCNA_01267	conditionstress	-0.278217	279.446	383.7	1
CCNA_01268	conditionstress	-0.0927483	147.783	185	1
CCNA_01269	conditionstress	-0.61114	29.5109	44.9	1
CCNA_01271	conditionstress	-0.272213	72.4674	100.8	1
CCNA_01272	conditionstress	-0.177087	82.1739	119.4	1
CCNA_01273	conditionstress	-0.349577	85.1739	111.8	1
CCNA_01274	conditionstress	-0.462135	253.054	347	1
CCNA_01276	conditionstress	-0.234289	62.5435	84.7	1
CCNA_01277	conditionstress	-0.0996217	427.707	554.9	1
CCNA_01278	conditionstress	-0.348921	347.141	475.9	1
CCNA_01280	conditionstress	-0.659995	120.946	178.3	1
CCNA_01281	conditionstress	-0.259354	238.011	338	1
CCNA_01282	conditionstress	-0.710481	44	61.4	1
CCNA_01283	conditionstress	-0.412444	35.2174	49.6	1
CCNA_01284	conditionstress	-0.445451	57.6957	81.3	1
CCNA_01285	conditionstress	-0.248056	355.565	480.5	1
CCNA_01286	conditionstress	-0.497015	61	87.1	1
CCNA_01287	conditionstress	-0.771217	79.7826	108.9	1
CCNA_01288	conditionstress	-0.438898	197.413	267.5	1
CCNA_01289	conditionstress	-0.757721	22.0435	30.2	1
CCNA_01290	conditionstress	-0.37241	216.859	295.5	1
CCNA_01291	conditionstress	-0.400779	81.6413	113.2	1
CCNA_01292	conditionstress	-0.493351	57	75.6	1
CCNA_01296	conditionstress	-0.190618	1791.72	2295.4	1
CCNA_01297	conditionstress	-0.293465	38.9565	52.8	1
CCNA_01299	conditionstress	-0.389334	191	258.3	1
CCNA_01300	conditionstress	-0.294522	246.359	335.2	1
CCNA_01301	conditionstress	-0.0558649	963.946	1274.8	1
CCNA_01302	conditionstress	-0.418319	136.5	192.3	1
CCNA_01333	conditionstress	-0.276462	80.2609	108.5	1
CCNA_01334	conditionstress	-0.242482	267.272	368.6	1
CCNA_01336	conditionstress	-0.44403	95.587	129.5	1
CCNA_01337	conditionstress	-0.491566	176.446	245.7	1
CCNA_01340	conditionstress	-0.476389	114.75	156.9	1
CCNA_01341	conditionstress	-0.233582	645.435	827.6	1
CCNA_01342	conditionstress	-0.528517	228.207	326.4	1
CCNA_01343	conditionstress	-0.517981	91.0543	122.5	1
CCNA_01344	conditionstress	-0.23744	207.783	289.5	1
CCNA_01345	conditionstress	-0.54078	56.337	82.2	1
CCNA_01346	conditionstress	-0.196567	215.37	273.6	1
CCNA_01347	conditionstress	-0.114007	546.228	693.7	1
CCNA_01348	conditionstress	-0.0302856	184.37	232.8	1
CCNA_01352	conditionstress	-0.281062	416.043	565.5	1
CCNA_01354	conditionstress	-0.220964	70.5217	93.2	1
CCNA_01355	conditionstress	-0.320514	80.2717	112.1	1
CCNA_01357	conditionstress	-0.538467	102.511	147.5	1
CCNA_01358	conditionstress	-0.225524	136.848	173.5	1
CCNA_01359	conditionstress	-0.260931	55.8261	73.7	1
CCNA_01360	conditionstress	-0.238991	216	282.1	1
CCNA_01362	conditionstress	-0.347752	106.565	151.2	1
CCNA_01363	conditionstress	-0.228927	386.739	490.1	1
CCNA_01366	conditionstress	-0.106118	22.2717	30	1
CCNA_01367	conditionstress	-0.341212	368.467	497.9	1
CCNA_01369	conditionstress	-0.225349	636.533	848.4	1
CCNA_01371	conditionstress	-0.418954	79.3152	111.6	1
CCNA_01372	conditionstress	-0.554671	54.8152	76.7	1
CCNA_01373	conditionstress	-0.209278	68.9783	73.1	1
CCNA_01374	conditionstress	-0.194212	967.315	1248.5	1
CCNA_01376	conditionstress	-0.286097	252.457	344.5	1
CCNA_01377	conditionstress	-0.251691	40.9239	55.1	1
CCNA_01382	conditionstress	-0.366453	192.174	264.2	1
CCNA_01383	conditionstress	-0.435747	153.109	218.4	1
CCNA_01384	conditionstress	-0.144193	415.315	547.4	1
CCNA_01385	conditionstress	-0.200155	334.989	426.5	1
CCNA_01386	conditionstress	-0.356952	774.152	1093.2	1
CCNA_01387	conditionstress	-0.225211	678.196	893.6	1
CCNA_01388	conditionstress	-0.346285	66.4891	93.8	1
CCNA_01389	conditionstress	-0.211562	137.391	186.9	1
CCNA_01390	conditionstress	-0.124295	432.707	512.4	1
CCNA_01391	conditionstress	-0.410638	158.283	213.2	1
CCNA_01392	conditionstress	-0.439897	61.5326	91.2	1
CCNA_01396	conditionstress	-0.474107	226.022	339.8	1
CCNA_01398	conditionstress	-0.208457	177.185	225.6	1
CCNA_01399	conditionstress	-0.0884604	136.489	195	1
CCNA_01405	conditionstress	-0.322586	203.022	280.2	1
CCNA_01407	conditionstress	-0.396807	15.75	19.6	1
CCNA_01408	conditionstress	-0.553983	39.6087	52.1	1
CCNA_01410	conditionstress	-0.547359	169.478	232.4	1
CCNA_01413	conditionstress	-0.220353	465.565	586	1
CCNA_01415	conditionstress	-0.246519	1712.65	2151.3	1
CCNA_01416	conditionstress	-0.0961511	250.533	334	1
CCNA_01418	conditionstress	-0.122811	201.38	278.6	1
CCNA_01424	conditionstress	-0.320201	107.75	142.5	1
CCNA_01425	conditionstress	-0.294188	434.804	581.3	1
CCNA_01426	conditionstress	-0.411301	124.478	175.6	1
CCNA_01427	conditionstress	-0.366776	19.4783	29.4	1
CCNA_01429	conditionstress	-0.378552	393.228	538.4	1
CCNA_01435	conditionstress	-0.422318	145.391	209.5	1
CCNA_01438	conditionstress	-0.428249	154.141	228.8	1
CCNA_01439	conditionstress	-0.355898	162.109	202.9	1
CCNA_01443	conditionstress	-0.220192	87.75	113	1
CCNA_01445	conditionstress	0.0298638	214.946	217.2	1
CCNA_01446	conditionstress	-0.297244	483.772	645.6	1
CCNA_01448	conditionstress	-0.298747	603.554	790	1
CCNA_01451	conditionstress	-0.240515	120.902	164.9	1
CCNA_01452	conditionstress	-0.318266	261.543	362.4	1
CCNA_01457	conditionstress	-0.105543	6.51087	8.1	1
CCNA_01458	conditionstress	-0.00286338	210.663	262.4	1
CCNA_01460	conditionstress	-0.345757	23.1196	28.8	1
CCNA_01461	conditionstress	-0.557635	27.8043	41.4	1
CCNA_01462	conditionstress	-0.466896	103.696	146.3	1
CCNA_01463	conditionstress	-0.345788	193.457	269.6	1
CCNA_01464	conditionstress	-0.2197	191.565	243.1	1
CCNA_01465	conditionstress	-0.230798	484.772	651.4	1
CCNA_01466	conditionstress	-0.248061	45.9022	61.7	1
CCNA_01467	conditionstress	-0.639248	150.109	215.6	1
CCNA_01468	conditionstress	-0.394196	134.239	189.2	1
CCNA_01469	conditionstress	-0.318125	15.1087	22.1	1
CCNA_01470	conditionstress	-0.469527	99.8261	136.5	1
CCNA_01471	conditionstress	-0.458502	103.13	143.8	1
CCNA_01472	conditionstress	-0.230217	28.3804	37.3	1
CCNA_01473	conditionstress	-0.48487	321.011	454.2	1
CCNA_01474	conditionstress	-0.473432	4.81522	6.3	1
CCNA_01477	conditionstress	-0.136217	429.848	524.1	1
CCNA_01478	conditionstress	-0.192453	89.4565	117.7	1
CCNA_01479	conditionstress	-0.419618	412.75	569.2	1
CCNA_01481	conditionstress	-0.271221	326.315	454.3	1
CCNA_01483	conditionstress	-0.0418516	9.82609	15.7	1
CCNA_01484	conditionstress	-0.191834	45.1413	59.1	1
CCNA_01485	conditionstress	-0.157369	170.054	221.7	1
CCNA_01486	conditionstress	-0.160396	126.522	166.4	1
CCNA_01488	conditionstress	-0.276622	418.793	532.8	1
CCNA_01489	conditionstress	-0.28942	40.2065	46.7	1
CCNA_01490	conditionstress	-0.0757953	546.587	674.1	1
CCNA_01491	conditionstress	-0.321781	300.5	399.6	1
CCNA_01492	conditionstress	-0.207333	183.011	246.5	1
CCNA_01493	conditionstress	-0.257131	163	223.7	1
CCNA_01494	conditionstress	-0.607284	45.1413	58.5	1
CCNA_01498	conditionstress	-0.276763	78.9783	108.5	1
CCNA_01499	conditionstress	-0.100839	121.13	161.4	1
CCNA_01500	conditionstress	-0.307836	223.272	334.3	1
CCNA_01501	conditionstress	-0.228687	21	30.3	1
CCNA_01502	conditionstress	-0.435908	236.935	331.1	1
CCNA_01503	conditionstress	-0.530612	63.413	84.1	1
CCNA_01504	conditionstress	-0.364623	276.696	379	1
CCNA_01507	conditionstress	-0.728583	152.946	216.9	1
CCNA_01508	conditionstress	-0.458117	172.196	225	1
CCNA_01509	conditionstress	-0.235127	265.033	334.3	1
CCNA_01510	conditionstress	-0.0443069	23.0543	32.4	1
CCNA_01511	conditionstress	-0.686176	61.4239	80	1
CCNA_01512	conditionstress	-0.545158	94.913	130.4	1
CCNA_01513	conditionstress	-0.499511	68.75	93.2	1
CCNA_01514	conditionstress	-0.596751	23.7609	35.2	1
CCNA_01515	conditionstress	-0.670984	42.1522	58.6	1
CCNA_01516	conditionstress	-0.39439	93.2283	127.9	1
CCNA_01519	conditionstress	-0.342931	253.696	362.6	1
CCNA_01520	conditionstress	-0.485946	30.4891	46.5	1
CCNA_01522	conditionstress	-0.130617	681.467	808	1
CCNA_01523	conditionstress	-0.136947	91.9457	118.2	1
CCNA_01524	conditionstress	-0.261691	474.88	638.7	1
CCNA_01527	conditionstress	-0.128972	1036.93	1289	1
CCNA_01529	conditionstress	-0.267436	118.663	153	1
CCNA_01530	conditionstress	-0.0192873	1537.4	1838.2	1
CCNA_01531	conditionstress	-0.194845	710.935	942.1	1
CCNA_01532	conditionstress	-0.186303	1812.05	2312.5	1
CCNA_01533	conditionstress	-0.375002	352.946	480.4	1
CCNA_01536	conditionstress	-0.258888	159.957	215.8	1
CCNA_01537	conditionstress	-0.315098	120.935	172.4	1
CCNA_01539	conditionstress	-0.483605	122.522	171.4	1
CCNA_01541	conditionstress	-0.0493462	1502.3	1901.7	1
CCNA_01542	conditionstress	-0.377513	718.402	997	1
CCNA_01543	conditionstress	-0.342059	833.228	1103.3	1
CCNA_01545	conditionstress	-0.121777	482.13	570.1	1
CCNA_01548	conditionstress	-0.351588	259.207	370.1	1
CCNA_01549	conditionstress	-0.203961	193.674	250.2	1
CCNA_01550	conditionstress	-0.249983	167.62	220.2	1
CCNA_01551	conditionstress	-0.400611	26.6957	33.1	1
CCNA_01552	conditionstress	-0.409965	1246.74	1752.5	1
CCNA_01554	conditionstress	-0.462681	95.7283	134.6	1
CCNA_01555	conditionstress	-0.410973	80.2283	106.9	1
CCNA_01557	conditionstress	-0.491808	75	103.1	1
CCNA_01558	conditionstress	-0.361571	152.533	208.7	1
CCNA_01559	conditionstress	-0.417351	60.5326	83.8	1
CCNA_01560	conditionstress	-0.243607	393.185	537.9	1
CCNA_01562	conditionstress	-0.384856	46.4239	74.9	1
CCNA_01563	conditionstress	-0.373923	287.565	395.7	1
CCNA_01566	conditionstress	-0.0588604	33.5652	45.2	1
CCNA_01567	conditionstress	-0.646487	101.228	138.3	1
CCNA_01568	conditionstress	-0.462792	117.935	161.2	1
CCNA_01569	conditionstress	-0.522066	71.7609	109.3	1
CCNA_01570	conditionstress	-0.291599	143.946	193.2	1
CCNA_01571	conditionstress	-0.553692	36.663	56.1	1
CCNA_01572	conditionstress	-0.119007	108.772	141	1
CCNA_01573	conditionstress	-0.06295	1470.34	1651.2	1
CCNA_01574	conditionstress	-0.0926356	259.337	317.8	1
CCNA_01575	conditionstress	-0.178323	1371.43	1765.5	1
CCNA_01577	conditionstress	-0.268547	39.413	54.2	1
CCNA_01578	conditionstress	-0.570265	441.685	716.8	1
CCNA_01579	conditionstress	-0.534123	563.652	813.4	1
CCNA_01580	conditionstress	-0.216218	357.576	443.2	1
CCNA_01581	conditionstress	-0.56194	15.9674	23.2	1
CCNA_01582	conditionstress	-0.343239	11.163	13.7	1
CCNA_01584	conditionstress	-0.198341	1096.61	1275.6	1
CCNA_01585	conditionstress	-0.500193	85.7065	117.3	1
CCNA_01586	conditionstress	-0.294036	74.6957	103.5	1
CCNA_01587	conditionstress	-0.632259	53.6522	66.4	1
CCNA_01588	conditionstress	-0.253065	167.761	214.8	1
CCNA_01591	conditionstress	-0.685731	30.9565	41.7	1
CCNA_01592	conditionstress	-0.379124	116.804	163.7	1
CCNA_01594	conditionstress	-0.230517	191.652	261.1	1
CCNA_01595	conditionstress	-0.588021	28.5652	37.2	1
CCNA_01597	conditionstress	-0.536283	39.6848	60.2	1
CCNA_01599	conditionstress	-0.553733	31.3478	42.4	1
CCNA_01600	conditionstress	-0.283268	101.511	138.4	1
CCNA_01601	conditionstress	-0.295475	44.6522	57.1	1
CCNA_01602	conditionstress	-0.584766	76.2391	101.1	1
CCNA_01604	conditionstress	-0.600954	105.685	153.4	1
CCNA_01606	conditionstress	-0.602258	21.9674	27.5	1
CCNA_01608	conditionstress	-0.0495108	612.293	749.5	1
CCNA_01610	conditionstress	-0.452021	292.511	430.4	1
CCNA_01611	conditionstress	-0.00621368	304.13	383.7	1
CCNA_01617	conditionstress	-0.557588	63.7065	82.2	1
CCNA_01619	conditionstress	-0.0732299	571.837	695.8	1
CCNA_01623	conditionstress	-0.356886	245.087	330.7	1
CCNA_01629	conditionstress	-0.225902	488.957	614	1
CCNA_01632	conditionstress	-0.372838	44.7935	60.5	1
CCNA_01634	conditionstress	-0.419207	189.511	271.2	1
CCNA_01635	conditionstress	-0.536219	127.152	186.3	1
CCNA_01636	conditionstress	-0.44896	284.967	385.7	1
CCNA_01638	conditionstress	-0.784955	49.5326	85.8	1
CCNA_01639	conditionstress	-0.178721	117.609	151.8	1
CCNA_01640	conditionstress	-0.173463	62.413	88.1	1
CCNA_01641	conditionstress	-0.378557	138.804	195.8	1
CCNA_01642	conditionstress	-0.366459	57.913	76.1	1
CCNA_01643	conditionstress	-0.162728	967.609	1228.8	1
CCNA_01644	conditionstress	-0.183306	451.293	576.2	1
CCNA_01645	conditionstress	-0.491165	187.522	266	1
CCNA_01646	conditionstress	-0.228501	128.533	170.4	1
CCNA_01647	conditionstress	-0.248222	57.1848	77.8	1
CCNA_01648	conditionstress	-0.577877	132.033	195.1	1
CCNA_01649	conditionstress	-0.457059	185.543	265	1
CCNA_01650	conditionstress	-0.125195	83.5652	114.1	1
CCNA_01653	conditionstress	-0.0846582	337.337	420.1	1
CCNA_01654	conditionstress	-0.189759	241.913	330.1	1
CCNA_01655	conditionstress	-0.150588	763.446	901.3	1
CCNA_01656	conditionstress	-0.497435	89.8478	132	1
CCNA_01657	conditionstress	-0.306533	27.6413	38.8	1
CCNA_01658	conditionstress	-0.332678	13.3043	18.8	1
CCNA_01660	conditionstress	-0.363732	59.9674	87.2	1
CCNA_01663	conditionstress	-0.643594	71.9022	93.7	1
CCNA_01664	conditionstress	-0.345483	125.489	175.4	1
CCNA_01665	conditionstress	-0.357385	44.3043	64.1	1
CCNA_01666	conditionstress	-0.359546	395.87	522.9	1
CCNA_01667	conditionstress	-0.0281998	390.315	458.6	1
CCNA_01668	conditionstress	-0.105235	331.848	401	1
CCNA_01669	conditionstress	-0.223407	164.054	214.4	1
CCNA_01670	conditionstress	-0.12944	157.728	193.6	1
CCNA_01672	conditionstress	-0.438146	80.2283	106	1
CCNA_01673	conditionstress	-0.270051	116.457	174.9	1
CCNA_01674	conditionstress	-0.215598	184.435	237.4	1
CCNA_01678	conditionstress	-0.216483	1780.47	2220.7	1
CCNA_01679	conditionstress	-0.234169	1004.35	1342.8	1
CCNA_01680	conditionstress	-0.0512701	930.391	1178.3	1
CCNA_01681	conditionstress	-0.26411	172.5	231.4	1
CCNA_01682	conditionstress	-0.280466	103.641	143.7	1
CCNA_01685	conditionstress	-0.141491	111.217	143	1
CCNA_01686	conditionstress	-0.638447	137.609	234.3	1
CCNA_01688	conditionstress	-0.567373	177.87	248.8	1
CCNA_01690	conditionstress	-0.154167	212.5	264.1	1
CCNA_01691	conditionstress	-0.335149	395.196	523.7	1
CCNA_01693	conditionstress	-0.490697	22.5109	27.2	1
CCNA_01694	conditionstress	-0.495017	129.87	178.4	1
CCNA_01696	conditionstress	-0.626073	94.8261	131.7	1
CCNA_01697	conditionstress	-0.478375	84.1087	114.1	1
CCNA_01698	conditionstress	-0.258863	52.8804	72.9	1
CCNA_01699	conditionstress	-0.344876	205.261	293.3	1
CCNA_01700	conditionstress	-0.474766	33.4565	46.7	1
CCNA_01702	conditionstress	-0.142835	90.4457	127	1
CCNA_01703	conditionstress	-0.442793	209.859	288.6	1
CCNA_01704	conditionstress	-0.275998	40.3043	56.6	1
CCNA_01705	conditionstress	-0.211375	49.9022	66.8	1
CCNA_01706	conditionstress	-0.582468	164.043	231.3	1
CCNA_01707	conditionstress	-0.382579	14.4348	21.4	1
CCNA_01709	conditionstress	-0.330592	32.4022	46.2	1
CCNA_01710	conditionstress	-0.498488	83.7826	111.8	1
CCNA_01711	conditionstress	-0.552325	146.293	206.9	1
CCNA_01713	conditionstress	-0.496472	52.337	73.8	1
CCNA_01714	conditionstress	-0.314403	129.576	175.7	1
CCNA_01715	conditionstress	-0.713114	36.2174	58.5	1
CCNA_01716	conditionstress	-0.292835	15.337	22	1
CCNA_01718	conditionstress	-0.476193	95.6304	129.2	1
CCNA_01721	conditionstress	-0.286325	52.8261	73.7	1
CCNA_01722	conditionstress	-0.0142704	108.261	128.9	1
CCNA_01727	conditionstress	-0.36115	292.337	412.5	1
CCNA_01728	conditionstress	-0.332318	340.239	451.9	1
CCNA_01730	conditionstress	-0.228517	501.087	691.6	1
CCNA_01731	conditionstress	-0.232412	227.12	307.1	1
CCNA_01733	conditionstress	-0.426744	298.761	417.1	1
CCNA_01734	conditionstress	-0.790695	53.587	71.4	1
CCNA_01735	conditionstress	-0.351716	20.1739	24.7	1
CCNA_01736	conditionstress	-0.425308	110.163	150.4	1
CCNA_01738	conditionstress	-0.287271	520.522	737.4	1
CCNA_01742	conditionstress	-0.00890222	674.239	819.5	1
CCNA_01743	conditionstress	-0.395946	58.337	78.5	1
CCNA_01744	conditionstress	-0.468015	223.598	315	1
CCNA_01745	conditionstress	-0.336249	211.37	293.6	1
CCNA_01748	conditionstress	-0.272977	691.707	912.1	1
CCNA_01752	conditionstress	-0.172909	450.587	578.9	1
CCNA_01754	conditionstress	-0.482965	17.1957	25.2	1
CCNA_01755	conditionstress	-0.187452	391.446	505.2	1
CCNA_01765	conditionstress	-0.507271	76.6196	110.4	1
CCNA_01766	conditionstress	-0.524625	210.207	303.3	1
CCNA_01767	conditionstress	-0.445694	97.5326	142.3	1
CCNA_01768	conditionstress	-0.265771	54.163	73.9	1
CCNA_01769	conditionstress	-0.45822	129.38	191.1	1
CCNA_01772	conditionstress	-0.493004	28.1957	44.5	1
CCNA_01773	conditionstress	-0.370159	116.826	162.8	1
CCNA_01774	conditionstress	-0.555112	7.15217	12.3	1
CCNA_01775	conditionstress	-0.489525	95.1848	156.5	1
CCNA_01777	conditionstress	-0.182227	892.12	1151.8	1
CCNA_01778	conditionstress	-0.316343	580.109	767.2	1
CCNA_01779	conditionstress	-0.490014	73.3804	107.4	1
CCNA_01781	conditionstress	-0.415545	62.2717	88.2	1
CCNA_01786	conditionstress	-0.25517	198.272	267.9	1
CCNA_01788	conditionstress	-0.331093	27.75	39.9	1
CCNA_01789	conditionstress	-0.477471	71.0326	99.3	1
CCNA_01790	conditionstress	-0.131596	580.478	691.9	1
CCNA_01793	conditionstress	-0.252062	85.3261	112.2	1
CCNA_01794	conditionstress	-0.703027	42.6413	55.5	1
CCNA_01801	conditionstress	-0.014559	384.859	463	1
CCNA_01804	conditionstress	-0.118284	865.902	1063.9	1
CCNA_01806	conditionstress	-0.354807	464.533	660.5	1
CCNA_01807	conditionstress	-0.496346	112.717	148.2	1
CCNA_01808	conditionstress	-0.0120306	96.5978	116.9	1
CCNA_01811	conditionstress	-0.166039	32.9891	40.5	1
CCNA_01813	conditionstress	-0.149673	794.75	963.8	1
CCNA_01818	conditionstress	-0.240419	256.174	329.8	1
CCNA_01820	conditionstress	-0.181547	813.185	1051.3	1
CCNA_01821	conditionstress	-0.566087	104.185	158.9	1
CCNA_01822	conditionstress	-0.402323	266.522	379.2	1
CCNA_01824	conditionstress	-0.410213	110.283	155.4	1
CCNA_01827	conditionstress	-0.0951773	614.413	773.3	1
CCNA_01828	conditionstress	-0.137335	55.6522	74.3	1
CCNA_01829	conditionstress	-0.335982	199.489	264.8	1
CCNA_01830	conditionstress	-0.513462	203.88	284.6	1
CCNA_01831	conditionstress	-0.36475	111.011	144.8	1
CCNA_01832	conditionstress	-0.0415118	686.391	819	1
CCNA_01833	conditionstress	-0.413785	103.891	136	1
CCNA_01834	conditionstress	-0.328647	651.772	906	1
CCNA_01835	conditionstress	-0.405124	113.522	160.8	1
CCNA_01836	conditionstress	-0.385597	24.5217	37.3	1
CCNA_01837	conditionstress	-0.313549	69.8152	98.1	1
CCNA_01841	conditionstress	-0.497035	123.87	172.6	1
CCNA_01842	conditionstress	-0.535671	43.1739	64	1
CCNA_01844	conditionstress	-0.817901	34.6304	53.1	1
CCNA_01845	conditionstress	-0.524309	66.6196	83.2	1
CCNA_01846	conditionstress	-0.309508	361.13	505.8	1
CCNA_01847	conditionstress	-0.219287	1344.25	1853.8	1
CCNA_01852	conditionstress	-0.596262	142.435	191.4	1
CCNA_01853	conditionstress	-0.111214	202.12	247.9	1
CCNA_01854	conditionstress	-0.523707	35.25	50.9	1
CCNA_01855	conditionstress	-0.0701021	85.8152	120.1	1
CCNA_01856	conditionstress	-0.091905	227.75	329.6	1
CCNA_01857	conditionstress	-0.149445	153.5	211.3	1
CCNA_01858	conditionstress	-0.46997	128.739	188.9	1
CCNA_01860	conditionstress	-0.217	90.7065	134.8	1
CCNA_01861	conditionstress	-0.146076	615.141	714.1	1
CCNA_01865	conditionstress	-0.105616	727.87	820.4	1
CCNA_01866	conditionstress	-0.156569	171.587	226.2	1
CCNA_01868	conditionstress	-0.474311	61.3043	80.1	1
CCNA_01869	conditionstress	-0.353907	170.685	225.6	1
CCNA_01870	conditionstress	-0.294307	61.0543	85.3	1
CCNA_01873	conditionstress	-0.71119	3.67391	4.6	1
CCNA_01875	conditionstress	-0.496434	33.2935	43.1	1
CCNA_01877	conditionstress	-0.557076	69.4565	90.8	1
CCNA_01878	conditionstress	-0.111402	683.13	809.6	1
CCNA_01879	conditionstress	-0.0267678	67.8696	90.8	1
CCNA_01881	conditionstress	-0.610988	40.6848	60.1	1
CCNA_01882	conditionstress	-0.44136	46.2283	62.2	1
CCNA_01883	conditionstress	-0.379194	57.0761	73.9	1
CCNA_01884	conditionstress	-0.361485	61.0435	82.9	1
CCNA_01886	conditionstress	-0.464046	145.185	185.3	1
CCNA_01888	conditionstress	-0.244428	92.0978	121.3	1
CCNA_01891	conditionstress	-0.236643	71.9565	97.7	1
CCNA_01892	conditionstress	-0.390635	80.1522	109.8	1
CCNA_01893	conditionstress	-0.451453	10.1196	10.5	1
CCNA_01894	conditionstress	-0.416865	114.359	151.9	1
CCNA_01895	conditionstress	-0.627062	56.2609	68.1	1
CCNA_01897	conditionstress	-0.50838	37.0435	50.5	1
CCNA_01898	conditionstress	-0.496267	53.8587	64	1
CCNA_01901	conditionstress	-0.0896588	67.3478	85.9	1
CCNA_01904	conditionstress	-0.100266	363.065	432.9	1
CCNA_01905	conditionstress	-0.217167	391	511.8	1
CCNA_01906	conditionstress	-0.0882199	597.696	726.8	1
CCNA_01907	conditionstress	-0.514931	25.0978	33.5	1
CCNA_01908	conditionstress	-0.474845	22.7283	34.3	1
CCNA_01911	conditionstress	-0.487367	21.1739	27.5	1
CCNA_01912	conditionstress	-0.207058	99.7826	121.7	1
CCNA_01913	conditionstress	-0.0349093	1906.6	2196.5	1
CCNA_01915	conditionstress	-0.325577	64.8152	92.6	1
CCNA_01916	conditionstress	-0.298975	82.3043	105.2	1
CCNA_01917	conditionstress	-0.420618	122.837	163.5	1
CCNA_01919	conditionstress	-0.139871	611.435	782.5	1
CCNA_01920	conditionstress	-0.372492	508.87	761.4	1
CCNA_01922	conditionstress	-0.70646	13.2717	16.7	1
CCNA_01924	conditionstress	-0.546679	129.609	185.3	1
CCNA_01925	conditionstress	-0.322864	194.315	271.3	1
CCNA_01926	conditionstress	-0.016315	1048.5	1199.9	1
CCNA_01927	conditionstress	-0.470147	48.9022	69.3	1
CCNA_01928	conditionstress	-0.404495	43.7174	65.4	1
CCNA_01929	conditionstress	-0.474224	24.837	35.1	1
CCNA_01930	conditionstress	-0.420054	153.391	212.6	1
CCNA_01931	conditionstress	-0.0082552	1829.55	2095.4	1
CCNA_01932	conditionstress	-0.396649	41.8261	57.2	1
CCNA_01933	conditionstress	-0.390599	86.6522	120.7	1
CCNA_01939	conditionstress	-0.27139	104.641	142.6	1
CCNA_01942	conditionstress	-0.145797	1210.29	1459.7	1
CCNA_01944	conditionstress	-0.299016	56.4891	79.4	1
CCNA_01945	conditionstress	-0.232129	346.25	417.6	1
CCNA_01947	conditionstress	-0.235812	38.3152	52.4	1
CCNA_01948	conditionstress	-0.0643426	259.38	350.8	1
CCNA_01949	conditionstress	-0.14122	148.848	185.7	1
CCNA_01951	conditionstress	-0.416413	286.424	402.5	1
CCNA_01956	conditionstress	-0.24398	574.87	841.3	1
CCNA_01959	conditionstress	-0.342331	81.0543	112.4	1
CCNA_01962	conditionstress	-0.359198	82.6196	112.5	1
CCNA_01963	conditionstress	-0.263854	152.783	216.8	1
CCNA_01966	conditionstress	-0.00592585	1149.37	1447.9	1
CCNA_01967	conditionstress	-0.581092	21.7826	31	1
CCNA_01971	conditionstress	-0.420938	5.20652	8.4	1
CCNA_01972	conditionstress	-0.165161	1021.73	1294.7	1
CCNA_01973	conditionstress	-0.476748	40.0652	58.3	1
CCNA_01974	conditionstress	-0.263792	288.859	388.6	1
CCNA_01975	conditionstress	-0.259648	347.728	470.9	1
CCNA_01976	conditionstress	-0.204641	399.272	521.6	1
CCNA_01977	conditionstress	-0.153076	26.2065	33.5	1
CCNA_01978	conditionstress	-0.452828	80.9783	109.8	1
CCNA_01979	conditionstress	0.0387052	1155.67	1160.3	1
CCNA_01980	conditionstress	-0.0944027	401.37	468.1	1
CCNA_01984	conditionstress	-0.071896	221.717	272.3	1
CCNA_01985	conditionstress	-0.481766	284.261	417.5	1
CCNA_01993	conditionstress	-0.273149	472.674	618.6	1
CCNA_02001	conditionstress	-0.207594	79.6957	117.2	1
CCNA_02002	conditionstress	-0.63232	76.3478	96.1	1
CCNA_02004	conditionstress	-0.143173	76.9348	103.2	1
CCNA_02005	conditionstress	-0.500804	101.326	139.4	1
CCNA_02010	conditionstress	-0.0767651	27.2609	35	1
CCNA_02034	conditionstress	-0.233651	392.663	526.3	1
CCNA_02035	conditionstress	-0.337826	223.033	303.1	1
CCNA_02042	conditionstress	-0.330718	721.196	1014.9	1
CCNA_02043	conditionstress	-0.0494324	380.924	443.3	1
CCNA_02044	conditionstress	-0.0560925	1096.28	1210.7	1
CCNA_02045	conditionstress	-0.109128	565.783	640.2	1
CCNA_02048	conditionstress	-0.0276071	2393.55	2925	1
CCNA_02050	conditionstress	-0.321865	523.489	719.2	1
CCNA_02051	conditionstress	-0.211191	878.467	1137	1
CCNA_02053	conditionstress	-0.332913	47.2826	69.2	1
CCNA_02055	conditionstress	-0.302338	106.946	148.6	1
CCNA_02058	conditionstress	-0.377561	309.543	426.1	1
CCNA_02060	conditionstress	-0.570549	18.0217	26.2	1
CCNA_02061	conditionstress	-0.181363	381.663	509.3	1
CCNA_02062	conditionstress	-0.282058	342.663	456.8	1
CCNA_02063	conditionstress	-0.19539	290.935	356.2	1
CCNA_02065	conditionstress	-0.159923	739.696	944.9	1
CCNA_02067	conditionstress	-0.218788	676.446	829.4	1
CCNA_02068	conditionstress	-0.123466	422.815	537.8	1
CCNA_02071	conditionstress	-0.473738	16.9348	27.4	1
CCNA_02072	conditionstress	-0.471448	47.2283	58.8	1
CCNA_02074	conditionstress	-0.431006	38.0435	52.4	1
CCNA_02081	conditionstress	-0.165661	569.185	711.1	1
CCNA_02083	conditionstress	-0.42185	198.163	280.5	1
CCNA_02084	conditionstress	-0.257574	441.815	572.8	1
CCNA_02085	conditionstress	-0.0818888	11.8696	14.7	1
CCNA_02087	conditionstress	-0.286151	567.207	694.4	1
CCNA_02089	conditionstress	-0.516743	125.674	188.8	1
CCNA_02091	conditionstress	-0.435952	277.293	402.2	1
CCNA_02092	conditionstress	-0.194574	188.587	248.4	1
CCNA_02093	conditionstress	-0.471874	371.685	532.1	1
CCNA_02095	conditionstress	-0.39142	105.13	140	1
CCNA_02096	conditionstress	-0.0383346	51.9457	78.4	1
CCNA_02098	conditionstress	-0.362566	1285.09	1755.3	1
CCNA_02099	conditionstress	-0.375669	860.62	1213.3	1
CCNA_02100	conditionstress	-0.250418	193.272	258.6	1
CCNA_02101	conditionstress	-0.521294	8.42391	11.5	1
CCNA_02102	conditionstress	-0.45636	84.0109	112.4	1
CCNA_02104	conditionstress	-0.307691	75.8261	106.7	1
CCNA_02105	conditionstress	-0.232934	89.3152	111.8	1
CCNA_02106	conditionstress	-0.38218	423.152	577.6	1
CCNA_02108	conditionstress	-0.473007	288.435	403.4	1
CCNA_02109	conditionstress	0.0250188	16.8152	18.1	1
CCNA_02110	conditionstress	-0.231097	102.348	136.1	1
CCNA_02111	conditionstress	-0.53008	94.7935	148.7	1
CCNA_02112	conditionstress	-0.441442	295.141	411.4	1
CCNA_02113	conditionstress	-0.386513	237.87	328.1	1
CCNA_02115	conditionstress	-0.236292	68.9239	87.6	1
CCNA_02117	conditionstress	-0.685836	57.9674	87.7	1
CCNA_02118	conditionstress	-0.270107	525.391	682	1
CCNA_02119	conditionstress	-0.248128	246.043	339	1
CCNA_02120	conditionstress	-0.071109	106.946	134.3	1
CCNA_02121	conditionstress	-0.536562	225.391	343	1
CCNA_02122	conditionstress	-0.51167	47.7609	73.1	1
CCNA_02125	conditionstress	-0.0291583	4369.52	4935.4	1
CCNA_02126	conditionstress	-0.13814	2.94565	3.3	1
CCNA_02128	conditionstress	-0.536888	67.3587	91.7	1
CCNA_02129	conditionstress	-0.515395	207.663	290.5	1
CCNA_02130	conditionstress	-0.124361	713.989	928.1	1
CCNA_02131	conditionstress	-0.550777	161.978	223.8	1
CCNA_02134	conditionstress	-0.210554	2614.12	3539.6	1
CCNA_02135	conditionstress	-0.0654937	658.413	842	1
CCNA_02137	conditionstress	-0.19283	1913.98	2563.9	1
CCNA_02139	conditionstress	-0.331979	276.967	383.2	1
CCNA_02140	conditionstress	-0.0127749	210.207	275.3	1
CCNA_02141	conditionstress	-0.201428	174.065	233.9	1
CCNA_02142	conditionstress	-0.292623	290.5	399	1
CCNA_02143	conditionstress	-0.388537	524.761	741.9	1
CCNA_02144	conditionstress	-0.354831	883.098	1250.9	1
CCNA_02145	conditionstress	-0.334683	537.196	752.9	1
CCNA_02146	conditionstress	-0.379872	67.163	95	1
CCNA_02147	conditionstress	-0.536415	59.087	82.9	1
CCNA_02148	conditionstress	-0.192125	95.3043	128.4	1
CCNA_02152	conditionstress	-0.365961	87.0652	122.9	1
CCNA_02153	conditionstress	-0.486876	149.239	213.6	1
CCNA_02156	conditionstress	-0.0897075	1691.75	2135.4	1
CCNA_02157	conditionstress	-0.261031	279.011	376.9	1
CCNA_02160	conditionstress	-0.449759	26.8152	39.7	1
CCNA_02161	conditionstress	-0.387893	154.652	213.6	1
CCNA_02163	conditionstress	-0.1917	388.185	511.4	1
CCNA_02165	conditionstress	-0.254854	281.761	377.8	1
CCNA_02166	conditionstress	-0.519166	86.7717	123.7	1
CCNA_02167	conditionstress	-0.476553	116.326	162.6	1
CCNA_02169	conditionstress	-0.102898	66.5652	87.5	1
CCNA_02170	conditionstress	-0.35116	72.4022	101.7	1
CCNA_02172	conditionstress	-0.432325	646.348	1026.4	1
CCNA_02173	conditionstress	-0.53546	935.957	1441.1	1
CCNA_02174	conditionstress	-0.524233	1291.46	1966.4	1
CCNA_02175	conditionstress	-0.202461	161.457	214.1	1
CCNA_02178	conditionstress	-0.0225781	404.989	506.8	1
CCNA_02179	conditionstress	-0.383711	276.467	387.6	1
CCNA_02180	conditionstress	-0.0749857	33.087	41.9	1
CCNA_02181	conditionstress	-0.389491	194.478	283.1	1
CCNA_02182	conditionstress	-0.28146	248.12	337.2	1
CCNA_02184	conditionstress	-0.581264	43.0109	56.8	1
CCNA_02185	conditionstress	-0.283114	241.522	335.3	1
CCNA_02187	conditionstress	-0.300073	305.207	403.4	1
CCNA_02189	conditionstress	-0.0340561	161.565	210.2	1
CCNA_02190	conditionstress	-0.379639	467.88	642.1	1
CCNA_02191	conditionstress	-0.393898	82.6739	118.4	1
CCNA_02192	conditionstress	-0.460353	79.9783	108.7	1
CCNA_02193	conditionstress	-0.557431	29.413	41.5	1
CCNA_02195	conditionstress	-0.281897	351.022	492.8	1
CCNA_02196	conditionstress	-0.382636	207.054	291.2	1
CCNA_02197	conditionstress	-0.219997	673.054	876.1	1
CCNA_02199	conditionstress	-0.252452	2241.21	2896.1	1
CCNA_02200	conditionstress	-0.411002	55.2065	81.6	1
CCNA_02202	conditionstress	-0.481777	314.63	418.5	1
CCNA_02203	conditionstress	-0.4666	85.4022	119.5	1
CCNA_02205	conditionstress	-0.166384	319.587	441.3	1
CCNA_02206	conditionstress	-0.457276	220.978	304	1
CCNA_02207	conditionstress	-0.196094	1779.49	2322.1	1
CCNA_02209	conditionstress	-0.505372	141.554	197.9	1
CCNA_02211	conditionstress	-0.273042	244.967	349.1	1
CCNA_02212	conditionstress	-0.487441	103.946	146.1	1
CCNA_02214	conditionstress	-0.441494	71.3043	96.7	1
CCNA_02215	conditionstress	-0.150407	276.87	367.7	1
CCNA_02216	conditionstress	-0.287649	23.6848	30.8	1
CCNA_02217	conditionstress	-0.158411	51.5326	70.3	1
CCNA_02219	conditionstress	-0.0572285	172.62	222.7	1
CCNA_02220	conditionstress	-0.615954	126.446	161.2	1
CCNA_02221	conditionstress	-0.279903	984.533	1261.9	1
CCNA_02223	conditionstress	-0.469657	266.152	387.4	1
CCNA_02224	conditionstress	-0.351876	349.37	499.6	1
CCNA_02225	conditionstress	0.0683781	1492.38	1525.5	1
CCNA_02226	conditionstress	-0.698636	62.913	83.6	1
CCNA_02227	conditionstress	-0.231069	526.054	705.6	1
CCNA_02228	conditionstress	-0.78017	29.0543	46.6	1
CCNA_02229	conditionstress	-0.211303	21.1957	28.6	1
CCNA_02230	conditionstress	-0.32158	113.283	164.3	1
CCNA_02232	conditionstress	-0.0188443	123.62	166.1	1
CCNA_02233	conditionstress	-0.0878935	98.9783	132.3	1
CCNA_02235	conditionstress	-0.106155	566.13	638.8	1
CCNA_02236	conditionstress	-0.483001	43.5435	63.9	1
CCNA_02238	conditionstress	-0.0398987	60.0978	84.4	1
CCNA_02239	conditionstress	-0.458044	220.826	314.5	1
CCNA_02240	conditionstress	-0.499507	71.2609	99.8	1
CCNA_02241	conditionstress	0.0339175	106.174	119.4	1
CCNA_02244	conditionstress	-0.0388153	794.304	968.2	1
CCNA_02245	conditionstress	-0.293232	332.663	446.9	1
CCNA_02249	conditionstress	-0.275082	85.9239	118.9	1
CCNA_02259	conditionstress	-0.259823	73.4457	104.2	1
CCNA_02262	conditionstress	-0.226242	361.707	467.9	1
CCNA_02263	conditionstress	-0.254474	23.6848	25.6	1
CCNA_02264	conditionstress	-0.547387	25.0543	37.2	1
CCNA_02265	conditionstress	-0.2463	103.152	130.9	1
CCNA_02267	conditionstress	-0.608436	56.4348	73.9	1
CCNA_02268	conditionstress	-0.502691	155.88	227.6	1
CCNA_02269	conditionstress	-0.484388	195.065	272.5	1
CCNA_02271	conditionstress	-0.340479	135.457	196.8	1
CCNA_02272	conditionstress	-0.0569343	319.554	424.6	1
CCNA_02273	conditionstress	-0.105223	545.37	659.7	1
CCNA_02274	conditionstress	-0.467376	81.6848	119.7	1
CCNA_02275	conditionstress	-0.225438	340.598	447	1
CCNA_02277	conditionstress	-0.0645689	696.011	950.6	1
CCNA_02278	conditionstress	-0.366536	459.38	643.1	1
CCNA_02282	conditionstress	-0.34912	44.1957	63.9	1
CCNA_02283	conditionstress	-0.529709	135.174	193.3	1
CCNA_02284	conditionstress	-0.636483	51.6739	80	1
CCNA_02285	conditionstress	-0.28119	294.543	417.9	1
CCNA_02286	conditionstress	-0.341702	3.41304	4.9	1
CCNA_02288	conditionstress	-0.334214	122.185	165.3	1
CCNA_02289	conditionstress	-0.0998879	975.141	1194.8	1
CCNA_02290	conditionstress	-0.295534	156	211.7	1
CCNA_02291	conditionstress	-0.150885	396.717	484	1
CCNA_02292	conditionstress	-0.264226	206.783	290.5	1
CCNA_02295	conditionstress	-0.293751	106.946	138.9	1
CCNA_02298	conditionstress	-0.228269	433.283	548.9	1
CCNA_02299	conditionstress	-0.399866	3.77174	6.3	1
CCNA_02301	conditionstress	-0.397621	195.652	275.6	1
CCNA_02303	conditionstress	-0.422729	103.022	136.5	1
CCNA_02304	conditionstress	-0.610745	162.87	239.7	1
CCNA_02305	conditionstress	-0.0737924	380.076	447.1	1
CCNA_02306	conditionstress	-0.27309	353.457	481.5	1
CCNA_02307	conditionstress	-0.229804	231.924	292.6	1
CCNA_02308	conditionstress	-0.108809	113.37	157.4	1
CCNA_02309	conditionstress	-0.29173	124.196	170.9	1
CCNA_02310	conditionstress	-0.451814	248.446	334.5	1
CCNA_02311	conditionstress	-0.368214	11.9348	19	1
CCNA_02312	conditionstress	-0.157474	606.826	772.6	1
CCNA_02313	conditionstress	-0.28765	336.022	451.8	1
CCNA_02315	conditionstress	-0.0621369	84.3913	108.6	1
CCNA_02316	conditionstress	-0.221029	1210.66	1561.4	1
CCNA_02317	conditionstress	-0.285651	56.9565	78.2	1
CCNA_02318	conditionstress	-0.283072	37.8804	52	1
CCNA_02319	conditionstress	-0.715202	45.6522	72.5	1
CCNA_02321	conditionstress	-0.290204	347.652	482.3	1
CCNA_02322	conditionstress	-0.102511	141.457	177	1
CCNA_02327	conditionstress	-0.265344	949.62	1269	1
CCNA_02329	conditionstress	-0.558259	62.8913	89.5	1
CCNA_02331	conditionstress	-0.29536	216.043	284.5	1
CCNA_02332	conditionstress	-0.193869	125.054	172.7	1
CCNA_02336	conditionstress	-0.307431	154.391	214.6	1
CCNA_02338	conditionstress	-0.0469324	950.424	1153.3	1
CCNA_02340	conditionstress	-0.116207	631.098	752.1	1
CCNA_02341	conditionstress	-0.0879827	554.935	658.5	1
CCNA_02342	conditionstress	-0.0394171	1173.95	1491	1
CCNA_02343	conditionstress	-0.311424	600.25	792.8	1
CCNA_02349	conditionstress	-0.360911	228.141	315.3	1
CCNA_02350	conditionstress	-0.288035	83.9022	113.2	1
CCNA_02351	conditionstress	-0.234624	287.543	379.6	1
CCNA_02352	conditionstress	-0.307937	2308.53	3061.2	1
CCNA_02353	conditionstress	-0.322507	291.533	399.9	1
CCNA_02354	conditionstress	-0.394984	165.109	238.3	1
CCNA_02355	conditionstress	-0.357059	133.457	187.5	1
CCNA_02356	conditionstress	-0.533149	173.261	248.9	1
CCNA_02357	conditionstress	-0.109985	782.152	956.4	1
CCNA_02359	conditionstress	-0.481519	192.489	271.7	1
CCNA_02360	conditionstress	-0.495067	146.88	197.2	1
CCNA_02361	conditionstress	-0.352012	219.228	299	1
CCNA_02362	conditionstress	-0.26946	191.609	250.3	1
CCNA_02363	conditionstress	-0.0107902	440.793	540.6	1
CCNA_02365	conditionstress	-0.462592	166.783	213.6	1
CCNA_02366	conditionstress	-0.305582	103.141	134.1	1
CCNA_02369	conditionstress	-0.397204	196	248.7	1
CCNA_02370	conditionstress	-0.604471	226.467	304.9	1
CCNA_02371	conditionstress	-0.153928	318.087	413.2	1
CCNA_02372	conditionstress	-0.0921804	18.3804	23.9	1
CCNA_02377	conditionstress	-0.344959	31.1304	42.8	1
CCNA_02378	conditionstress	-0.409402	167.761	221.6	1
CCNA_02381	conditionstress	-0.600015	61.3261	82.2	1
CCNA_02382	conditionstress	-0.468495	92.4565	130.5	1
CCNA_02383	conditionstress	-0.298466	229.717	315.2	1
CCNA_02385	conditionstress	-0.372917	531.62	742.9	1
CCNA_02386	conditionstress	-0.508691	130.902	208.7	1
CCNA_02391	conditionstress	-0.12008	105.598	135.6	1
CCNA_02392	conditionstress	-0.6143	24.2065	32.1	1
CCNA_02394	conditionstress	-0.358751	198.728	266.1	1
CCNA_02395	conditionstress	-0.0241201	464.359	558.3	1
CCNA_02396	conditionstress	-0.49299	85.087	113	1
CCNA_02397	conditionstress	-0.612074	55.1087	78.6	1
CCNA_02399	conditionstress	-0.414422	83.3913	107.7	1
CCNA_02400	conditionstress	-0.295086	109.38	153	1
CCNA_02401	conditionstress	-0.245809	656.663	862.4	1
CCNA_02402	conditionstress	-0.230236	1065.6	1411.4	1
CCNA_02403	conditionstress	-0.697136	192.5	259	1
CCNA_02404	conditionstress	-0.664994	225.087	286	1
CCNA_02405	conditionstress	-0.431789	456.348	582.6	1
CCNA_02406	conditionstress	-0.510143	251.467	338.7	1
CCNA_02407	conditionstress	-0.567077	127.315	181.5	1
CCNA_02411	conditionstress	-0.299742	401.891	540.2	1
CCNA_02415	conditionstress	-0.480517	102.674	148.5	1
CCNA_02417	conditionstress	-0.470717	166.815	229.1	1
CCNA_02418	conditionstress	-0.147784	517.674	684.8	1
CCNA_02422	conditionstress	-0.206635	218.217	284.2	1
CCNA_02424	conditionstress	-0.115178	328.554	424.8	1
CCNA_02426	conditionstress	-0.216459	264.489	362	1
CCNA_02429	conditionstress	-0.179208	82.913	111.3	1
CCNA_02430	conditionstress	-0.15735	144.543	202.2	1
CCNA_02431	conditionstress	-0.265382	961.957	1266.5	1
CCNA_02432	conditionstress	-0.428433	258.891	336.6	1
CCNA_02433	conditionstress	-0.363547	115.163	159.9	1
CCNA_02434	conditionstress	-0.29641	155.228	217.8	1
CCNA_02438	conditionstress	-0.307516	259.772	327.7	1
CCNA_02439	conditionstress	-0.474873	157.652	206.3	1
CCNA_02440	conditionstress	-0.337426	211.261	279.7	1
CCNA_02441	conditionstress	-0.292503	22.837	31.1	1
CCNA_02442	conditionstress	-0.101312	141.272	174.5	1
CCNA_02443	conditionstress	-0.31345	253.793	339.6	1
CCNA_02444	conditionstress	-0.623006	70.9239	91.4	1
CCNA_02446	conditionstress	-0.277272	216.109	260.1	1
CCNA_02449	conditionstress	-0.217413	8.59783	9.8	1
CCNA_02450	conditionstress	-0.626017	70.3587	87.7	1
CCNA_02451	conditionstress	-0.333447	54.4022	66.2	1
CCNA_02452	conditionstress	-0.311532	66.1739	87.9	1
CCNA_02453	conditionstress	-0.547203	20.3152	29.7	1
CCNA_02454	conditionstress	-0.227915	473.141	647.4	1
CCNA_02455	conditionstress	-0.599444	39.8152	55.7	1
CCNA_02456	conditionstress	-0.294987	73.9348	94.1	1
CCNA_02457	conditionstress	-0.388832	170.663	239.5	1
CCNA_02460	conditionstress	-0.107194	193.391	259.1	1
CCNA_02461	conditionstress	-0.362294	193.75	265.8	1
CCNA_02462	conditionstress	-0.533002	37.0543	46.9	1
CCNA_02464	conditionstress	-0.388296	12.3261	13.7	1
CCNA_02465	conditionstress	0.0275242	727.543	736.9	1
CCNA_02466	conditionstress	-0.695409	63.9457	91.2	1
CCNA_02468	conditionstress	-0.296874	8.08696	12.2	1
CCNA_02469	conditionstress	-0.758441	15.6957	19.7	1
CCNA_02470	conditionstress	-0.12736	52.8261	67.3	1
CCNA_02471	conditionstress	-0.58986	132.891	202.6	1
CCNA_02472	conditionstress	-0.564249	88.2174	125.1	1
CCNA_02473	conditionstress	-0.469394	494.022	680.6	1
CCNA_02474	conditionstress	-0.220964	84.0109	118.6	1
CCNA_02475	conditionstress	-0.0961711	1706.11	2134.8	1
CCNA_02476	conditionstress	-0.090874	151.38	195.1	1
CCNA_02477	conditionstress	-0.340841	79.0761	101.4	1
CCNA_02478	conditionstress	-0.211774	26.5761	29.4	1
CCNA_02479	conditionstress	-0.101661	93.0326	120	1
CCNA_02480	conditionstress	-0.480308	107.859	152.6	1
CCNA_02481	conditionstress	-0.592769	126.37	163.1	1
CCNA_02483	conditionstress	-0.336062	72.2283	98.4	1
CCNA_02484	conditionstress	-0.235685	95.9783	123.9	1
CCNA_02486	conditionstress	-0.355232	138	185.6	1
CCNA_02487	conditionstress	-0.507479	53.1739	69.6	1
CCNA_02489	conditionstress	-0.443454	71.8043	90.9	1
CCNA_02490	conditionstress	-0.0886577	17.0652	20.9	1
CCNA_02491	conditionstress	-0.603116	54.25	70.4	1
CCNA_02492	conditionstress	-0.548634	75.913	105.3	1
CCNA_02493	conditionstress	-0.404834	139.522	192.4	1
CCNA_02494	conditionstress	-0.427412	108.837	138.6	1
CCNA_02496	conditionstress	-0.0100949	157.261	206	1
CCNA_02497	conditionstress	-0.516917	151.63	196.1	1
CCNA_02499	conditionstress	-0.0430183	7.07609	6.9	1
CCNA_02500	conditionstress	-0.222274	11.087	12.2	1
CCNA_02502	conditionstress	-0.548833	143.043	188.6	1
CCNA_02504	conditionstress	-0.06417	778.87	853.9	1
CCNA_02505	conditionstress	-0.348306	84.3587	97.9	1
CCNA_02506	conditionstress	-0.335292	15.2391	21	1
CCNA_02507	conditionstress	-0.434232	361.652	516.6	1
CCNA_02508	conditionstress	-0.48585	272.957	380.8	1
CCNA_02509	conditionstress	-0.369045	222.739	317.8	1
CCNA_02510	conditionstress	-0.22329	318.065	423	1
CCNA_02511	conditionstress	-0.445562	312.717	443	1
CCNA_02513	conditionstress	-0.103074	491.261	620.5	1
CCNA_02514	conditionstress	-0.260656	114.783	152.2	1
CCNA_02515	conditionstress	-0.21033	127.793	168.7	1
CCNA_02516	conditionstress	-0.592517	144.696	207.1	1
CCNA_02517	conditionstress	-0.310064	54.8261	76.1	1
CCNA_02522	conditionstress	-0.514101	142.489	191.2	1
CCNA_02525	conditionstress	0.0266931	179.435	181.4	1
CCNA_02527	conditionstress	-0.651622	81.1087	115.5	1
CCNA_02529	conditionstress	-0.352858	277.88	377.7	1
CCNA_02530	conditionstress	-0.419712	680.717	948.7	1
CCNA_02531	conditionstress	-0.362184	98.5435	138.4	1
CCNA_02532	conditionstress	-0.396003	59.3587	88.4	1
CCNA_02533	conditionstress	-0.31011	48.4239	62.9	1
CCNA_02539	conditionstress	-0.0446085	366.326	486.4	1
CCNA_02540	conditionstress	-0.171138	846.457	1025.3	1
CCNA_02541	conditionstress	-0.275424	290.348	383.3	1
CCNA_02542	conditionstress	-0.4688	26.663	35.4	1
CCNA_02544	conditionstress	-0.18082	66.413	88.8	1
CCNA_02549	conditionstress	-0.177866	498.413	654.6	1
CCNA_02550	conditionstress	-0.509862	134.957	174.9	1
CCNA_02552	conditionstress	-0.021549	182.38	210.5	1
CCNA_02554	conditionstress	-0.145216	516.457	656.7	1
CCNA_02555	conditionstress	-0.397298	132.141	184.8	1
CCNA_02556	conditionstress	-0.103795	219	304.7	1
CCNA_02557	conditionstress	-0.332048	80.0109	105.8	1
CCNA_02558	conditionstress	-0.183679	682.783	866.3	1
CCNA_02559	conditionstress	-0.413514	100	137.4	1
CCNA_02560	conditionstress	-0.13967	1369.3	1706.1	1
CCNA_02561	conditionstress	-0.180222	901.109	1114.7	1
CCNA_02562	conditionstress	-0.0613088	1123.8	1430.3	1
CCNA_02563	conditionstress	-0.719558	103.054	136.3	1
CCNA_02564	conditionstress	-0.642478	68	87.9	1
CCNA_02565	conditionstress	-0.634352	41.8152	54.2	1
CCNA_02566	conditionstress	-0.317145	639.543	874.2	1
CCNA_02568	conditionstress	-0.0444501	128.815	167.9	1
CCNA_02569	conditionstress	-0.12531	165.674	228.8	1
CCNA_02570	conditionstress	-0.435317	216.163	301.8	1
CCNA_02571	conditionstress	-0.658527	105.815	147.3	1
CCNA_02573	conditionstress	-0.341495	259.87	343.2	1
CCNA_02574	conditionstress	-0.0305075	164.37	211.8	1
CCNA_02576	conditionstress	0.0132119	3087.32	3351.3	1
CCNA_02577	conditionstress	-0.0166881	59.5543	68.2	1
CCNA_02579	conditionstress	-0.300472	266.837	345.1	1
CCNA_02580	conditionstress	-0.136301	17.413	26	1
CCNA_02581	conditionstress	-0.544547	98.1304	144.7	1
CCNA_02582	conditionstress	-0.0286255	29.5109	37.1	1
CCNA_02583	conditionstress	-0.125122	213.424	267.9	1
CCNA_02586	conditionstress	-0.437917	282.435	438	1
CCNA_02587	conditionstress	-0.213496	756.783	1000.2	1
CCNA_02588	conditionstress	-0.385014	281.663	388.1	1
CCNA_02591	conditionstress	-0.0713769	457.674	540.4	1
CCNA_02592	conditionstress	-0.06073	352.261	453	1
CCNA_02593	conditionstress	-0.279198	134.087	184.8	1
CCNA_02594	conditionstress	-0.208467	348.239	477	1
CCNA_02595	conditionstress	-0.25297	324.087	440.2	1
CCNA_02598	conditionstress	-0.586873	44.4457	68.1	1
CCNA_02600	conditionstress	-0.284473	206.152	268	1
CCNA_02602	conditionstress	-0.420915	301.12	412	1
CCNA_02603	conditionstress	-0.547354	228.076	318	1
CCNA_02604	conditionstress	-0.419902	145.033	208.3	1
CCNA_02605	conditionstress	-0.500877	105.293	148.1	1
CCNA_02606	conditionstress	-0.101403	591.967	749.5	1
CCNA_02608	conditionstress	-0.34344	206.37	280.7	1
CCNA_02609	conditionstress	-0.358751	296.978	413.6	1
CCNA_02610	conditionstress	-0.409434	67.6957	100.1	1
CCNA_02611	conditionstress	-0.471042	157.663	220.3	1
CCNA_02613	conditionstress	-0.306678	205.141	273	1
CCNA_02614	conditionstress	-0.141446	440.717	577.2	1
CCNA_02620	conditionstress	-0.143548	42.2609	57.2	1
CCNA_02621	conditionstress	-0.0985557	484.772	587.7	1
CCNA_02622	conditionstress	-0.149507	1109.49	1474.1	1
CCNA_02630	conditionstress	-0.355117	25.3478	29.3	1
CCNA_02631	conditionstress	-0.207621	6.48913	9.6	1
CCNA_02632	conditionstress	-0.404108	93.0543	131.3	1
CCNA_02633	conditionstress	-0.468833	263.663	350.3	1
CCNA_02637	conditionstress	-0.339569	134.478	183.4	1
CCNA_02638	conditionstress	-0.474102	204.62	284.7	1
CCNA_02644	conditionstress	-0.116655	141.717	172.3	1
CCNA_02647	conditionstress	-0.396724	233.478	317.6	1
CCNA_02648	conditionstress	-0.474077	28.1413	36.9	1
CCNA_02649	conditionstress	-0.460255	33.3913	47.6	1
CCNA_02652	conditionstress	-0.158152	207.337	281.2	1
CCNA_02653	conditionstress	-0.484904	96.7391	139.1	1
CCNA_02654	conditionstress	-0.646494	16.3804	22.1	1
CCNA_02655	conditionstress	-0.317882	27.837	34.2	1
CCNA_02656	conditionstress	-0.0506592	181.424	205.9	1
CCNA_02657	conditionstress	-0.0527942	163.065	209.1	1
CCNA_02659	conditionstress	-0.115496	254.674	322	1
CCNA_02660	conditionstress	-0.446381	95.4239	120.6	1
CCNA_02661	conditionstress	-0.28044	584.065	809.5	1
CCNA_02662	conditionstress	-0.347393	578.37	792.4	1
CCNA_02664	conditionstress	-0.34623	29.8478	43.8	1
CCNA_02665	conditionstress	-0.350191	1328.29	1878.6	1
CCNA_02666	conditionstress	-0.383771	461.717	641.7	1
CCNA_02667	conditionstress	-0.201548	463.576	614.8	1
CCNA_02668	conditionstress	-0.420302	133.467	189.7	1
CCNA_02669	conditionstress	-0.182675	114.978	158.7	1
CCNA_02670	conditionstress	-0.0428312	760.641	969	1
CCNA_02671	conditionstress	-0.439321	24.25	34.8	1
CCNA_02672	conditionstress	-0.213011	367.554	477.3	1
CCNA_02673	conditionstress	-0.230789	632.043	893.8	1
CCNA_02676	conditionstress	-0.690409	13.4674	19.5	1
CCNA_02677	conditionstress	-0.593149	21.75	27.5	1
CCNA_02679	conditionstress	-0.556907	50.6304	76.2	1
CCNA_02680	conditionstress	-0.28662	144.228	186.1	1
CCNA_02681	conditionstress	-0.413069	185.207	270.1	1
CCNA_02682	conditionstress	-0.378309	74.163	94	1
CCNA_02683	conditionstress	-0.0113882	92.1304	110.8	1
CCNA_02684	conditionstress	-0.590608	41.413	48.8	1
CCNA_02685	conditionstress	-0.0151866	39.9565	51.1	1
CCNA_02686	conditionstress	-0.310394	375.891	519.9	1
CCNA_02687	conditionstress	-0.128148	297.707	350.8	1
CCNA_02688	conditionstress	-0.345952	209.457	297.2	1
CCNA_02689	conditionstress	-0.0960437	220.087	292.5	1
CCNA_02691	conditionstress	-0.188614	319.543	371.8	1
CCNA_02692	conditionstress	-0.576963	103.435	137.8	1
CCNA_02693	conditionstress	-0.359305	282.25	367.3	1
CCNA_02696	conditionstress	-0.0835584	495.902	649	1
CCNA_02697	conditionstress	-0.193634	101.446	129.4	1
CCNA_02698	conditionstress	-0.000180405	838.196	988.7	1
CCNA_02701	conditionstress	-0.100314	833.946	1095.2	1
CCNA_02702	conditionstress	-0.293053	681.533	908.2	1
CCNA_02703	conditionstress	-0.272005	69.5652	96.1	1
CCNA_02709	conditionstress	-0.441579	39.837	60	1
CCNA_02710	conditionstress	-0.789632	37.587	50.2	1
CCNA_02711	conditionstress	-0.228706	330.989	439.9	1
CCNA_02713	conditionstress	-0.246581	616.641	816	1
CCNA_02714	conditionstress	-0.285866	415.641	575.7	1
CCNA_02716	conditionstress	-0.134902	258.348	345.7	1
CCNA_02719	conditionstress	-0.175376	506.304	671.1	1
CCNA_02720	conditionstress	-0.232416	602.891	787.3	1
CCNA_02722	conditionstress	-0.314295	394.087	517.2	1
CCNA_02723	conditionstress	-0.165014	76.1196	102	1
CCNA_02724	conditionstress	-0.551125	147.707	214.3	1
CCNA_02725	conditionstress	-0.325378	362.272	462.9	1
CCNA_02726	conditionstress	-0.376956	215.304	301.7	1
CCNA_02727	conditionstress	-0.288494	178.022	228.9	1
CCNA_02728	conditionstress	-0.0939012	747.707	914.9	1
CCNA_02730	conditionstress	-0.490629	103.62	146.1	1
CCNA_02731	conditionstress	-0.349527	186.663	247.7	1
CCNA_02732	conditionstress	0.0233864	918.565	920.5	1
CCNA_02733	conditionstress	-0.194392	665.109	887.8	1
CCNA_02735	conditionstress	-0.348005	147.913	203.6	1
CCNA_02736	conditionstress	-0.256957	519.087	695.5	1
CCNA_02741	conditionstress	-0.347548	175.848	238.2	1
CCNA_02742	conditionstress	-0.229734	436.848	635.2	1
CCNA_02743	conditionstress	-0.279902	1039.03	1388.6	1
CCNA_02744	conditionstress	-0.280031	220.043	293.9	1
CCNA_02745	conditionstress	-0.36218	96.5	139.2	1
CCNA_02746	conditionstress	-0.686416	100.261	136.6	1
CCNA_02748	conditionstress	-0.617966	40.1848	51.8	1
CCNA_02749	conditionstress	-0.0697143	143.978	190.5	1
CCNA_02750	conditionstress	-0.281289	474.402	632.3	1
CCNA_02751	conditionstress	-0.334739	364.359	516	1
CCNA_02752	conditionstress	-0.460993	405.359	537.7	1
CCNA_02753	conditionstress	-0.315113	445.935	597.5	1
CCNA_02754	conditionstress	-0.439126	309.739	426.9	1
CCNA_02755	conditionstress	-0.502519	56.8478	78.8	1
CCNA_02756	conditionstress	-0.385174	366.467	505.1	1
CCNA_02758	conditionstress	-0.614081	97.0543	130.1	1
CCNA_02760	conditionstress	-0.184466	148.239	178	1
CCNA_02762	conditionstress	-0.425916	139.391	191.4	1
CCNA_02763	conditionstress	-0.264126	115.467	147.7	1
CCNA_02764	conditionstress	-0.34885	39.6848	55.8	1
CCNA_02766	conditionstress	-0.342575	17.3152	23.2	1
CCNA_02767	conditionstress	-0.14683	595.076	722.5	1
CCNA_02768	conditionstress	-0.176905	178.304	216.7	1
CCNA_02769	conditionstress	-0.274018	138.826	182.3	1
CCNA_02773	conditionstress	-0.400717	66.5543	84.7	1
CCNA_02774	conditionstress	-0.314885	183.707	251.1	1
CCNA_02776	conditionstress	-0.401543	116.141	164.3	1
CCNA_02777	conditionstress	-0.370032	22.9239	33.1	1
CCNA_02778	conditionstress	-0.465348	21.4565	28.4	1
CCNA_02779	conditionstress	-0.340917	664.424	926.6	1
CCNA_02780	conditionstress	-0.695013	119.141	155.2	1
CCNA_02781	conditionstress	-0.392568	116.837	155.9	1
CCNA_02782	conditionstress	-0.209352	198.565	268.3	1
CCNA_02783	conditionstress	-0.413488	294.12	376.1	1
CCNA_02785	conditionstress	-0.44314	95.3804	126.3	1
CCNA_02786	conditionstress	-0.491555	67.587	91.7	1
CCNA_02787	conditionstress	-0.538532	39.7717	53.8	1
CCNA_02789	conditionstress	-0.644324	2.15217	2.9	1
CCNA_02790	conditionstress	-0.488349	75.663	93.4	1
CCNA_02791	conditionstress	-0.464082	239.935	334.9	1
CCNA_02792	conditionstress	-0.15693	451.554	591.8	1
CCNA_02793	conditionstress	-0.461697	345.598	457.2	1
CCNA_02794	conditionstress	-0.151362	187.065	240.9	1
CCNA_02795	conditionstress	-0.519752	77.2609	105.5	1
CCNA_02796	conditionstress	-0.325771	14.9022	15.6	1
CCNA_02797	conditionstress	-0.737437	8.05435	10	1
CCNA_02798	conditionstress	-0.618516	59.5978	83.1	1
CCNA_02800	conditionstress	-0.0188178	211.37	240.9	1
CCNA_02801	conditionstress	-0.520688	86.9348	114.6	1
CCNA_02802	conditionstress	-0.215139	75.3478	101.1	1
CCNA_02804	conditionstress	-0.602098	25.5978	35.6	1
CCNA_02805	conditionstress	-0.129622	391.522	494	1
CCNA_02806	conditionstress	-0.476474	217.674	310.9	1
CCNA_02807	conditionstress	-0.445904	68.25	98.9	1
CCNA_02809	conditionstress	-0.286516	733.109	957.8	1
CCNA_02810	conditionstress	-0.330558	128.978	175.4	1
CCNA_02811	conditionstress	-0.442756	430.533	602.8	1
CCNA_02812	conditionstress	-0.24667	47.3043	68.4	1
CCNA_02815	conditionstress	-0.379482	609.196	841.4	1
CCNA_02816	conditionstress	-0.407894	13.2174	18.1	1
CCNA_02817	conditionstress	-0.256638	24.7935	34.7	1
CCNA_02823	conditionstress	-0.18689	24.8043	33.6	1
CCNA_02824	conditionstress	-0.678219	40.2826	64	1
CCNA_02826	conditionstress	-0.344657	146.837	198.5	1
CCNA_02829	conditionstress	-0.271815	157.543	198.1	1
CCNA_02830	conditionstress	-0.512319	4.88043	5.3	1
CCNA_02831	conditionstress	-0.676159	178.62	260.8	1
CCNA_02832	conditionstress	-0.359931	624.88	878.6	1
CCNA_02833	conditionstress	-0.386631	167.348	225.7	1
CCNA_02835	conditionstress	-0.466319	66.7935	105.8	1
CCNA_02836	conditionstress	-0.381514	287.402	424.4	1
CCNA_02837	conditionstress	-0.200255	191.804	230.5	1
CCNA_02838	conditionstress	-0.139809	243.196	290.4	1
CCNA_02840	conditionstress	-0.310149	246.598	342	1
CCNA_02841	conditionstress	-0.478874	28.2065	40	1
CCNA_02843	conditionstress	-0.117382	146.826	188.9	1
CCNA_02846	conditionstress	-0.401787	1622.59	2306.8	1
CCNA_02849	conditionstress	-0.485724	48.2717	85.2	1
CCNA_02850	conditionstress	-0.333107	275.043	401.9	1
CCNA_02851	conditionstress	-0.484742	100.054	136.5	1
CCNA_02852	conditionstress	-0.0591544	481.022	618.1	1
CCNA_02854	conditionstress	-0.157451	145.446	204.8	1
CCNA_02856	conditionstress	-0.14378	94.1522	132.2	1
CCNA_02858	conditionstress	-0.122268	705.978	937.7	1
CCNA_02860	conditionstress	-0.312063	166.217	231.9	1
CCNA_02861	conditionstress	-0.146532	347.804	438.5	1
CCNA_02863	conditionstress	-0.36138	48.5543	61	1
CCNA_02864	conditionstress	-0.458241	60.3696	78.6	1
CCNA_02865	conditionstress	-0.448755	36.0435	51.7	1
CCNA_02867	conditionstress	-0.311662	109.087	153.3	1
CCNA_02868	conditionstress	-0.537227	22.9565	34.9	1
CCNA_02869	conditionstress	-0.289675	57.2935	77.7	1
CCNA_02870	conditionstress	-0.715491	25.8587	34	1
CCNA_02872	conditionstress	-0.320493	132.261	161.7	1
CCNA_02873	conditionstress	-0.212956	71.0109	95.9	1
CCNA_02874	conditionstress	-0.441229	19.4674	26.7	1
CCNA_02875	conditionstress	-0.194563	205.924	273.1	1
CCNA_02876	conditionstress	-0.445904	27.3804	38	1
CCNA_02877	conditionstress	-0.587297	202.043	280.1	1
CCNA_02880	conditionstress	-0.498917	157.554	233.4	1
CCNA_02881	conditionstress	-0.341346	190.696	266.1	1
CCNA_02882	conditionstress	-0.401035	44.9674	63.9	1
CCNA_02883	conditionstress	-0.263428	291.826	379.7	1
CCNA_02884	conditionstress	-0.15684	111.272	145.2	1
CCNA_02885	conditionstress	-0.259678	80.7826	112.8	1
CCNA_02887	conditionstress	-0.499289	183.848	256.7	1
CCNA_02888	conditionstress	-0.613096	68.6522	92.1	1
CCNA_02889	conditionstress	-0.189885	298.087	394.5	1
CCNA_02891	conditionstress	-0.3247	286.217	380.6	1
CCNA_02894	conditionstress	-0.673751	78.3696	101.1	1
CCNA_02896	conditionstress	-0.304883	171.163	235.8	1
CCNA_02897	conditionstress	-0.367829	374.185	517.9	1
CCNA_02898	conditionstress	-0.553603	149.88	202.6	1
CCNA_02899	conditionstress	-0.541459	116.75	140.8	1
CCNA_02900	conditionstress	-0.337225	379.902	522.3	1
CCNA_02901	conditionstress	-0.403407	232.88	317.9	1
CCNA_02902	conditionstress	-0.351245	251.293	331.1	1
CCNA_02903	conditionstress	-0.619081	93.5	125.6	1
CCNA_02904	conditionstress	-0.26709	231.413	321.1	1
CCNA_02905	conditionstress	-0.34467	42.9565	58.9	1
CCNA_02906	conditionstress	-0.334968	508.315	693.6	1
CCNA_02908	conditionstress	-0.383945	287.783	371.3	1
CCNA_02909	conditionstress	-0.267219	386.011	515.8	1
CCNA_02910	conditionstress	-0.00882344	19148.8	21062.8	1
CCNA_02912	conditionstress	-0.340135	217.641	295.7	1
CCNA_02913	conditionstress	-0.0933132	676.815	791.1	1
CCNA_02914	conditionstress	-0.322664	369.174	504.4	1
CCNA_02915	conditionstress	-0.379866	469.957	653.6	1
CCNA_02916	conditionstress	-0.294778	126.087	173.4	1
CCNA_02917	conditionstress	-0.285375	231.696	321.5	1
CCNA_02918	conditionstress	-0.46354	200.837	284	1
CCNA_02919	conditionstress	-0.244428	631.772	857.3	1
CCNA_02920	conditionstress	-0.486062	357.641	488.9	1
CCNA_02921	conditionstress	-0.238303	564.5	782.8	1
CCNA_02922	conditionstress	-0.338102	43.9457	62.5	1
CCNA_02924	conditionstress	-0.601623	15.2283	19.6	1
CCNA_02927	conditionstress	-0.200008	354.652	464.1	1
CCNA_02929	conditionstress	-0.435221	241.033	335	1
CCNA_02930	conditionstress	-0.198366	125.217	165.1	1
CCNA_02931	conditionstress	-0.250032	83.2826	113	1
CCNA_02933	conditionstress	-0.121163	1500.2	1825.6	1
CCNA_02934	conditionstress	-1.1765	15.75	24.3	1
CCNA_02935	conditionstress	-0.344983	795.141	1080.6	1
CCNA_02937	conditionstress	-0.590054	50.4783	74.5	1
CCNA_02938	conditionstress	-0.348976	100.217	137.4	1
CCNA_02939	conditionstress	-0.377229	48.8043	66.8	1
CCNA_02940	conditionstress	-0.455787	253.293	342.8	1
CCNA_02942	conditionstress	-0.0793421	133.902	167.9	1
CCNA_02944	conditionstress	-0.061181	464.304	514.3	1
CCNA_02945	conditionstress	-0.254606	831.598	1080	1
CCNA_02948	conditionstress	-0.572055	45.9891	66.6	1
CCNA_02949	conditionstress	-0.35285	158.467	219.7	1
CCNA_02950	conditionstress	-0.058538	401.696	508.1	1
CCNA_02952	conditionstress	-0.52663	10.0435	12.8	1
CCNA_02953	conditionstress	-0.422323	94.3696	114.6	1
CCNA_02954	conditionstress	-0.257951	128.989	172.4	1
CCNA_02956	conditionstress	-0.36072	183.924	258.1	1
CCNA_02957	conditionstress	0.0148078	785.043	792.3	1
CCNA_02959	conditionstress	-0.26328	132.652	174.1	1
CCNA_02963	conditionstress	-0.4035	29.8261	43.1	1
CCNA_02965	conditionstress	-0.00836124	408.337	530.5	1
CCNA_02967	conditionstress	-0.32821	513.761	685.6	1
CCNA_02969	conditionstress	-0.301116	337.163	442.9	1
CCNA_02970	conditionstress	-0.533708	22.837	29.6	1
CCNA_02971	conditionstress	-0.503506	315.359	436	1
CCNA_02972	conditionstress	-0.395405	120.62	159.7	1
CCNA_02973	conditionstress	-0.554157	30.2283	38	1
CCNA_02974	conditionstress	-0.407377	35.0217	50	1
CCNA_02975	conditionstress	-0.19467	544.185	757.2	1
CCNA_02977	conditionstress	-0.349397	243.554	340.2	1
CCNA_02979	conditionstress	-0.306964	433.304	604.6	1
CCNA_02981	conditionstress	-0.288003	124.293	162.8	1
CCNA_02982	conditionstress	-0.547452	159.5	218.8	1
CCNA_02984	conditionstress	-0.106833	96.3913	133.6	1
CCNA_02986	conditionstress	-0.365066	510.87	719.2	1
CCNA_02987	conditionstress	-0.217841	17.5543	23.6	1
CCNA_02988	conditionstress	-0.229899	127.978	174.5	1
CCNA_02989	conditionstress	-0.510564	156.728	214.5	1
CCNA_02992	conditionstress	-0.341645	63.8804	89.1	1
CCNA_02993	conditionstress	-0.358654	353.554	497.7	1
CCNA_02995	conditionstress	-0.438866	206.5	285.4	1
CCNA_02996	conditionstress	-0.307452	236.196	315.1	1
CCNA_02997	conditionstress	-0.0373213	199.87	254.6	1
CCNA_03000	conditionstress	-0.386251	149.859	197.6	1
CCNA_03003	conditionstress	-0.0947932	798.685	1023.9	1
CCNA_03004	conditionstress	-0.477726	75.7935	104.3	1
CCNA_03005	conditionstress	-0.574591	91.587	130.3	1
CCNA_03008	conditionstress	-0.320312	71.9891	102.6	1
CCNA_03010	conditionstress	-0.32969	114.815	154.2	1
CCNA_03011	conditionstress	-0.456559	167.011	232.3	1
CCNA_03012	conditionstress	0.00103381	1128.38	1148.4	1
CCNA_03013	conditionstress	-0.319126	320.913	443.2	1
CCNA_03014	conditionstress	-0.395888	127.891	174	1
CCNA_03015	conditionstress	-0.418218	72.5	91.7	1
CCNA_03016	conditionstress	-0.406019	112.598	165.6	1
CCNA_03020	conditionstress	-0.470648	264.522	374.8	1
CCNA_03021	conditionstress	-0.325247	87.1739	124.9	1
CCNA_03022	conditionstress	-0.340389	980.065	1310.1	1
CCNA_03023	conditionstress	-0.242167	1577.7	2117.3	1
CCNA_03025	conditionstress	-0.273207	67.9239	94.2	1
CCNA_03026	conditionstress	-0.397129	22.7065	39.5	1
CCNA_03027	conditionstress	-0.899066	207.913	314.4	1
CCNA_03028	conditionstress	-0.240869	333.38	443.2	1
CCNA_03032	conditionstress	-0.137887	560.446	755.8	1
CCNA_03033	conditionstress	-0.0590392	389.043	521.4	1
CCNA_03034	conditionstress	-0.475702	32.3804	43.5	1
CCNA_03035	conditionstress	-0.20445	443.543	583.7	1
CCNA_03036	conditionstress	-0.16224	371.815	464.6	1
CCNA_03041	conditionstress	-0.159226	1150.76	1408.3	1
CCNA_03042	conditionstress	-0.218894	212.076	278.2	1
CCNA_03045	conditionstress	-0.391687	81.1522	112.8	1
CCNA_03046	conditionstress	-0.275533	121.511	155	1
CCNA_03047	conditionstress	-0.178978	401.141	533.5	1
CCNA_03048	conditionstress	-0.278443	670.413	933.2	1
CCNA_03050	conditionstress	-0.456509	103.522	142.4	1
CCNA_03051	conditionstress	-0.311337	52.5326	70	1
CCNA_03053	conditionstress	-0.331895	64.5217	85.6	1
CCNA_03054	conditionstress	-0.0514217	1391.89	1786.5	1
CCNA_03055	conditionstress	-0.248931	101	143.4	1
CCNA_03056	conditionstress	-0.444721	22.4239	34.7	1
CCNA_03057	conditionstress	-0.125474	19.087	25.7	1
[truncated: 1,308 more rows]

## Sheet: UC_carbon_effect
locus_tag	effect	log2_coefficient	mean	controlmean	fdr
CCNA_00003	conditioncarbon source	-0.893294	22.0213	41.9	4.549e-16
CCNA_00013	conditioncarbon source	-0.825628	71.383	127.9	4.549e-16
CCNA_00024	conditioncarbon source	-1.15225	13.6596	31	4.549e-16
CCNA_00080	conditioncarbon source	-1.40245	1.08511	3.2	4.549e-16
CCNA_00084	conditioncarbon source	-0.752589	45.1915	83.5	4.549e-16
CCNA_00104	conditioncarbon source	-1.19649	17.3617	41.6	4.549e-16
CCNA_00193	conditioncarbon source	-0.791199	46.7447	84.5	4.549e-16
CCNA_00196	conditioncarbon source	-0.785411	63	118.3	4.549e-16
CCNA_00237	conditioncarbon source	-0.895121	32.0426	61.8	4.549e-16
CCNA_00238	conditioncarbon source	-1.00983	26.7872	55.9	4.549e-16
CCNA_00288	conditioncarbon source	-0.90315	33.8511	64.9	4.549e-16
CCNA_00299	conditioncarbon source	-2.51294	6.46809	38.8	4.549e-16
CCNA_00392	conditioncarbon source	-1.30612	31.3404	79.7	4.549e-16
CCNA_00489	conditioncarbon source	-0.751091	16.5532	28.2	4.549e-16
CCNA_00515	conditioncarbon source	-0.842457	67	127.7	4.549e-16
CCNA_00546	conditioncarbon source	-0.735718	1.08511	2	4.549e-16
CCNA_00558	conditioncarbon source	-0.767063	25.0426	43.5	4.549e-16
CCNA_00562	conditioncarbon source	-1.32715	25.8723	67.1	4.549e-16
CCNA_00735	conditioncarbon source	-1.36619	1.04255	3	4.549e-16
CCNA_00800	conditioncarbon source	0.612528	23.1489	14.8	4.549e-16
CCNA_00852	conditioncarbon source	-1.64929	2.31915	7.4	4.549e-16
CCNA_01174	conditioncarbon source	-0.992307	14.3404	30.2	4.549e-16
CCNA_01175	conditioncarbon source	-0.849946	13.3617	25	4.549e-16
CCNA_01176	conditioncarbon source	-1.44175	1.34043	4.3	4.549e-16
CCNA_01177	conditioncarbon source	-1.18077	14.2553	34.7	4.549e-16
CCNA_01178	conditioncarbon source	-0.949356	7.34043	15.1	4.549e-16
CCNA_01179	conditioncarbon source	-1.00652	9.46809	21.1	4.549e-16
CCNA_01447	conditioncarbon source	-1.41206	12.5106	34.3	4.549e-16
CCNA_01549	conditioncarbon source	-1.19557	25.1489	60.1	4.549e-16
CCNA_01550	conditioncarbon source	-0.980594	16.4468	33.9	4.549e-16
CCNA_01603	conditioncarbon source	-0.956753	18.5745	37.1	4.549e-16
CCNA_01624	conditioncarbon source	-1.16042	5.3617	12.3	4.549e-16
CCNA_01668	conditioncarbon source	-0.832523	17.8298	36.3	4.549e-16
CCNA_01669	conditioncarbon source	-1.02437	18.8936	39.6	4.549e-16
CCNA_01670	conditioncarbon source	-1.19304	17.5532	41.6	4.549e-16
CCNA_01730	conditioncarbon source	-1.0119	18.6383	39.7	4.549e-16
CCNA_01774	conditioncarbon source	-1.56569	1.87234	6.2	4.549e-16
CCNA_01775	conditioncarbon source	-1.21947	10.0426	26.3	4.549e-16
CCNA_01815	conditioncarbon source	-1.5598	18.8936	56.1	4.549e-16
CCNA_01817	conditioncarbon source	-0.857841	15.2553	29.2	4.549e-16
CCNA_01955	conditioncarbon source	-0.903992	12.9149	24.9	4.549e-16
CCNA_01959	conditioncarbon source	-0.820414	3.51064	6.8	4.549e-16
CCNA_01975	conditioncarbon source	-0.846334	23.4255	42.9	4.549e-16
CCNA_01976	conditioncarbon source	-0.728613	14.0851	24	4.549e-16
CCNA_02047	conditioncarbon source	-0.798377	1.02128	2	4.549e-16
CCNA_02182	conditioncarbon source	-0.727426	15.1702	27.2	4.549e-16
CCNA_02185	conditioncarbon source	-0.946246	39.4894	79.6	4.549e-16
CCNA_02224	conditioncarbon source	-0.73673	21.9574	37.2	4.549e-16
CCNA_02305	conditioncarbon source	-0.755638	21.7021	37.9	4.549e-16
CCNA_02306	conditioncarbon source	-0.804545	31.2553	58.3	4.549e-16
CCNA_02321	conditioncarbon source	-0.828055	32.3617	59	4.549e-16
CCNA_02335	conditioncarbon source	-0.947032	6.44681	13.1	4.549e-16
CCNA_02347	conditioncarbon source	-1.66706	17.0638	55.3	4.549e-16
CCNA_02414	conditioncarbon source	-1.02118	17	35.6	4.549e-16
CCNA_02431	conditioncarbon source	-0.726475	43.1277	75.7	4.549e-16
CCNA_02449	conditioncarbon source	0.974353	14.1064	7.1	4.549e-16
CCNA_02525	conditioncarbon source	-1.36852	19.4894	52	4.549e-16
CCNA_02526	conditioncarbon source	-1.38961	27.2979	74.8	4.549e-16
CCNA_02577	conditioncarbon source	-0.850505	3.38298	6.4	4.549e-16
CCNA_02586	conditioncarbon source	-1.43512	19.3617	56.3	4.549e-16
CCNA_02650	conditioncarbon source	-0.895141	3.40426	7.3	4.549e-16
CCNA_02835	conditioncarbon source	-0.922892	5.74468	11.5	4.549e-16
CCNA_02966	conditioncarbon source	-0.886033	7.08511	13.4	4.549e-16
CCNA_03104	conditioncarbon source	-0.756678	19.5319	33.6	4.549e-16
CCNA_03161	conditioncarbon source	-0.73699	10.2766	19.8	4.549e-16
CCNA_03201	conditioncarbon source	-1.31207	5.57447	14.6	4.549e-16
CCNA_03256	conditioncarbon source	-1.07919	1.02128	2.4	4.549e-16
CCNA_03322	conditioncarbon source	-0.733643	46.383	84.1	4.549e-16
CCNA_03323	conditioncarbon source	-0.730481	39.617	68.5	4.549e-16
CCNA_03392	conditioncarbon source	-0.930628	10.6809	22.6	4.549e-16
CCNA_03393	conditioncarbon source	-1.3175	8.76596	23.1	4.549e-16
CCNA_03475	conditioncarbon source	-1.10989	9.48936	21	4.549e-16
CCNA_03658	conditioncarbon source	-0.76696	18.2553	31.9	4.549e-16
CCNA_03659	conditioncarbon source	-0.902504	18.4681	36.6	4.549e-16
CCNA_03733	conditioncarbon source	-1.4895	22.3191	64.6	4.549e-16
CCNA_03852	conditioncarbon source	-1.06457	13.8936	30.1	4.549e-16
CCNA_03854	conditioncarbon source	-0.814881	3.12766	5.8	4.549e-16
CCNA_03864	conditioncarbon source	-0.730721	32.5532	57.5	4.549e-16
CCNA_00195	conditioncarbon source	-0.714668	26.5106	48.1	4.73096e-14
CCNA_02663	conditioncarbon source	-0.71111	2.48936	4.3	4.73096e-14
CCNA_03750	conditioncarbon source	-0.70938	51.9362	88.9	1.06447e-13
CCNA_03745	conditioncarbon source	-0.705521	32.4468	55.1	8.51573e-13
CCNA_03139	conditioncarbon source	-0.691245	69.0638	122.1	1.31284e-12
CCNA_00316	conditioncarbon source	-0.675346	47.5106	79.9	1.43348e-12
CCNA_01324	conditioncarbon source	-0.683363	3	5	1.43348e-12
CCNA_01610	conditioncarbon source	-0.670674	44.766	73.2	1.43348e-12
CCNA_01722	conditioncarbon source	-0.672852	2.57447	4.3	1.43348e-12
CCNA_03859	conditioncarbon source	-0.675088	5.10638	8.8	1.43348e-12
CCNA_00528	conditioncarbon source	-0.662785	33.6596	55.6	5.10944e-12
CCNA_00795	conditioncarbon source	0.521802	4.74468	3	5.10944e-12
CCNA_02583	conditioncarbon source	-0.669227	8.61702	14.6	5.10944e-12
CCNA_00667	conditioncarbon source	-0.624191	21.4468	34.6	2.55813e-10
CCNA_00670	conditioncarbon source	-0.61575	3.78723	6.1	2.55813e-10
CCNA_00801	conditioncarbon source	0.485907	13.3191	8.7	2.55813e-10
CCNA_02252	conditioncarbon source	0.478576	12.6596	8.8	2.55813e-10
CCNA_03543	conditioncarbon source	-0.659171	49.2766	81.3	2.55813e-10
CCNA_03273	conditioncarbon source	-0.615562	11.7447	18.6	2.78429e-10
CCNA_00050	conditioncarbon source	-0.613343	30.9574	50.7	1.4564e-09
CCNA_00559	conditioncarbon source	-0.597624	50.2553	82.5	1.4564e-09
CCNA_02250	conditioncarbon source	0.458028	14.8936	9.4	1.4564e-09
CCNA_03747	conditioncarbon source	-0.595685	24.5106	40.1	1.4564e-09
CCNA_01972	conditioncarbon source	-0.578931	38.2766	63	1.28822e-08
CCNA_03909	conditioncarbon source	-0.595319	12.383	19.3	1.28822e-08
CCNA_02734	conditioncarbon source	-0.577229	4.3617	6.8	1.46057e-08
CCNA_01560	conditioncarbon source	-0.572732	63.2128	108.1	3.70356e-08
CCNA_00459	conditioncarbon source	-0.558729	55.1489	84.8	5.13949e-08
CCNA_01864	conditioncarbon source	-0.552777	4.40426	7.1	5.13949e-08
CCNA_01974	conditioncarbon source	-0.565581	24.0638	37.9	5.13949e-08
CCNA_03103	conditioncarbon source	-0.550099	20.4894	30.3	5.13949e-08
CCNA_03627	conditioncarbon source	-0.548114	32.5745	50.2	5.13949e-08
CCNA_03028	conditioncarbon source	-0.547788	29.7021	48.5	1.14918e-07
CCNA_03853	conditioncarbon source	-0.544008	23.6383	36.4	2.25148e-07
CCNA_01724	conditioncarbon source	-0.521073	2.74468	4.7	6.9067e-07
CCNA_03748	conditioncarbon source	-0.521134	14.617	22.5	6.9067e-07
CCNA_03850	conditioncarbon source	-0.538734	23.8085	35.2	6.9067e-07
CCNA_00485	conditioncarbon source	0.380388	111.213	85.3	7.85388e-07
CCNA_01782	conditioncarbon source	-0.506544	30.2766	47.4	2.37039e-06
CCNA_02085	conditioncarbon source	-0.502116	5.29787	9	2.37039e-06
CCNA_03851	conditioncarbon source	-0.516443	12.5532	19.6	2.37039e-06
CCNA_02109	conditioncarbon source	-0.494082	13.8298	21.3	5.69147e-06
CCNA_02180	conditioncarbon source	-0.500925	3.46809	5.2	5.69147e-06
CCNA_01562	conditioncarbon source	-0.460879	8.25532	13.2	4.30848e-05
CCNA_03702	conditioncarbon source	-0.460267	1.17021	1.9	4.30848e-05
CCNA_03721	conditioncarbon source	-0.490391	66.2979	99.9	4.30848e-05
CCNA_03783	conditioncarbon source	-0.471389	16.4894	23.5	4.30848e-05
CCNA_02553	conditioncarbon source	-0.457248	91.3404	129.4	0.000468451
CCNA_03025	conditioncarbon source	-0.429855	12.9787	19.5	0.000468451
CCNA_03722	conditioncarbon source	-0.42509	244.404	341.8	0.000468451
CCNA_03820	conditioncarbon source	-0.417276	5.46809	7.6	0.000468451
CCNA_03861	conditioncarbon source	-0.417653	10.5745	16.4	0.000468451
CCNA_02847	conditioncarbon source	-0.41439	15.1489	20.6	0.000649478
CCNA_02315	conditioncarbon source	-0.38945	2.14894	3	0.00374088
CCNA_02848	conditioncarbon source	-0.387401	39.2766	54	0.00374088
CCNA_03788	conditioncarbon source	-0.410348	14.9574	21.4	0.00374088
CCNA_01195	conditioncarbon source	0.242888	61.9149	46.9	0.0168788
CCNA_02451	conditioncarbon source	0.22007	24.1277	19.6	0.0168788
CCNA_01394	conditioncarbon source	0.184126	1.55319	1.1	0.0326268
CCNA_01686	conditioncarbon source	-0.346346	35.0638	45.4	0.0326268
CCNA_01763	conditioncarbon source	-0.358328	39.8511	52.6	0.0326268
CCNA_02251	conditioncarbon source	0.181262	6.7234	5.6	0.0326268
CCNA_02254	conditioncarbon source	0.184678	25.1702	19.3	0.0326268
CCNA_02836	conditioncarbon source	-0.324128	10.3617	13.7	0.0326268
CCNA_03524	conditioncarbon source	0.185861	34.3191	29	0.0326268
CCNA_01427	conditioncarbon source	-0.319912	2.91489	4	0.0438267
CCNA_00002	conditioncarbon source	0.0447085	78.5957	80.7	0.0551087
CCNA_00006	conditioncarbon source	0.0223494	64.4894	62.4	0.0551087
CCNA_00011	conditioncarbon source	-0.247333	14.0851	17	0.0551087
CCNA_00012	conditioncarbon source	0.0230492	175.809	176.7	0.0551087
CCNA_00014	conditioncarbon source	0.0504091	36.6809	37.7	0.0551087
CCNA_00015	conditioncarbon source	0.0349575	35.0638	36.4	0.0551087
CCNA_00017	conditioncarbon source	0.0522193	10.1064	10.1	0.0551087
CCNA_00018	conditioncarbon source	0.063374	48.2553	48	0.0551087
CCNA_00020	conditioncarbon source	0.011398	3.3617	3.7	0.0551087
CCNA_00021	conditioncarbon source	0.0350571	134.106	131.7	0.0551087
CCNA_00022	conditioncarbon source	0.0220903	23.8723	24	0.0551087
CCNA_00025	conditioncarbon source	0.0268487	98.2766	97.5	0.0551087
CCNA_00026	conditioncarbon source	0.0250566	118.617	117.2	0.0551087
CCNA_00030	conditioncarbon source	0.0178832	49.8298	47.7	0.0551087
CCNA_00043	conditioncarbon source	-0.207136	16.234	19.6	0.0551087
CCNA_00046	conditioncarbon source	0.0309117	28.4681	29	0.0551087
CCNA_00051	conditioncarbon source	0.011793	43.6383	45.3	0.0551087
CCNA_00052	conditioncarbon source	0.017509	15.9787	16.5	0.0551087
CCNA_00054	conditioncarbon source	0.0139987	63.5319	65.1	0.0551087
CCNA_00056	conditioncarbon source	0.0073198	27.8936	25.8	0.0551087
CCNA_00061	conditioncarbon source	0.0260999	63.4681	63.2	0.0551087
CCNA_00064	conditioncarbon source	0.042446	100.234	98.1	0.0551087
CCNA_00065	conditioncarbon source	0.00552747	39.9149	38.9	0.0551087
CCNA_00074	conditioncarbon source	0.00669732	117.043	116.6	0.0551087
CCNA_00075	conditioncarbon source	0.0540919	66.6383	66.2	0.0551087
CCNA_00077	conditioncarbon source	0.00377013	69.3617	68.4	0.0551087
CCNA_00078	conditioncarbon source	0.000206761	117.979	120	0.0551087
CCNA_00085	conditioncarbon source	0.00858335	77.383	78	0.0551087
CCNA_00088	conditioncarbon source	0.0137168	60.1064	59.1	0.0551087
CCNA_00089	conditioncarbon source	0.0168704	151.426	153	0.0551087
CCNA_00092	conditioncarbon source	0.00548096	37.3191	36.2	0.0551087
CCNA_00094	conditioncarbon source	0.00656838	73.1702	74.4	0.0551087
CCNA_00095	conditioncarbon source	0.0260714	53.4681	53.8	0.0551087
CCNA_00096	conditioncarbon source	0.00844271	41.617	41.9	0.0551087
CCNA_00098	conditioncarbon source	0.0308777	22.234	22.5	0.0551087
CCNA_00099	conditioncarbon source	0.0266171	75.7234	76.7	0.0551087
CCNA_00102	conditioncarbon source	0.0244773	14.6383	14.6	0.0551087
CCNA_00103	conditioncarbon source	0.0384721	92.1702	91.4	0.0551087
CCNA_00111	conditioncarbon source	0.00295419	36.4894	36.9	0.0551087
CCNA_00112	conditioncarbon source	0.0242792	16.5957	16.5	0.0551087
CCNA_00115	conditioncarbon source	0.0197283	202.149	203	0.0551087
CCNA_00119	conditioncarbon source	0.0022756	42.0426	41.4	0.0551087
CCNA_00120	conditioncarbon source	0.00351757	54.8936	55.4	0.0551087
CCNA_00125	conditioncarbon source	0.0304528	51.5106	52.6	0.0551087
CCNA_00126	conditioncarbon source	0.00179371	30.1915	31.3	0.0551087
CCNA_00131	conditioncarbon source	0.00674689	26.1064	25.6	0.0551087
CCNA_00132	conditioncarbon source	0.00506268	43.5319	43.8	0.0551087
CCNA_00133	conditioncarbon source	0.00968961	66.4681	68.8	0.0551087
CCNA_00134	conditioncarbon source	0.0104098	12.234	11.8	0.0551087
CCNA_00135	conditioncarbon source	0.00421918	20.1064	19.9	0.0551087
CCNA_00136	conditioncarbon source	0.0373401	79.0851	80.4	0.0551087
CCNA_00138	conditioncarbon source	0.0215971	131.766	130	0.0551087
CCNA_00139	conditioncarbon source	0.0226105	82.2128	82.2	0.0551087
CCNA_00141	conditioncarbon source	0.0338184	70.9362	71.6	0.0551087
CCNA_00144	conditioncarbon source	0.0182833	95.5532	98.5	0.0551087
CCNA_00145	conditioncarbon source	0.0469876	57.1489	57.1	0.0551087
CCNA_00152	conditioncarbon source	0.0364332	49.9149	50.7	0.0551087
CCNA_00154	conditioncarbon source	0.00367413	31.383	32.3	0.0551087
CCNA_00156	conditioncarbon source	0.0296125	28.4043	29.1	0.0551087
CCNA_00160	conditioncarbon source	0.00777533	88.9787	88.2	0.0551087
CCNA_00165	conditioncarbon source	0.00506096	44.617	43.7	0.0551087
CCNA_00166	conditioncarbon source	0.00129808	72.9574	74.1	0.0551087
CCNA_00170	conditioncarbon source	0.0187451	147.149	146.7	0.0551087
CCNA_00172	conditioncarbon source	0.0363515	92.8511	88.7	0.0551087
CCNA_00175	conditioncarbon source	0.00821909	13.7872	13.6	0.0551087
CCNA_00177	conditioncarbon source	0.00178054	19.1064	19.8	0.0551087
CCNA_00178	conditioncarbon source	0.0443424	33.1702	33	0.0551087
CCNA_00180	conditioncarbon source	0.017676	67.9149	69.7	0.0551087
CCNA_00181	conditioncarbon source	0.00508	23.0213	23.8	0.0551087
CCNA_00182	conditioncarbon source	0.0346439	56.0851	57.5	0.0551087
CCNA_00183	conditioncarbon source	0.0261636	38.8085	38.9	0.0551087
CCNA_00185	conditioncarbon source	0.01184	144.979	142.4	0.0551087
CCNA_00186	conditioncarbon source	0.0101214	78	77.6	0.0551087
CCNA_00187	conditioncarbon source	0.00149918	59	59.1	0.0551087
CCNA_00189	conditioncarbon source	0.0105809	7.97872	8	0.0551087
CCNA_00191	conditioncarbon source	0.0244967	23.5532	24.2	0.0551087
CCNA_00194	conditioncarbon source	0.0543924	14.6383	14.8	0.0551087
CCNA_00199	conditioncarbon source	0.0374908	128.106	128.2	0.0551087
CCNA_00200	conditioncarbon source	0.0135269	54.766	54.8	0.0551087
CCNA_00202	conditioncarbon source	0.0232957	56	56.1	0.0551087
CCNA_00203	conditioncarbon source	0.0106278	65.4468	64.7	0.0551087
CCNA_00204	conditioncarbon source	0.0119577	141.489	143.4	0.0551087
CCNA_00205	conditioncarbon source	0.0364769	43.617	44.3	0.0551087
CCNA_00208	conditioncarbon source	0.0611352	81.1489	79.3	0.0551087
CCNA_00210	conditioncarbon source	0.00847651	142.617	142.7	0.0551087
CCNA_00213	conditioncarbon source	0.035691	24.3617	24.4	0.0551087
CCNA_00218	conditioncarbon source	0.0130621	56.8723	56.9	0.0551087
CCNA_00220	conditioncarbon source	0.0402098	42.5106	42.6	0.0551087
CCNA_00221	conditioncarbon source	0.00856132	47.9574	49	0.0551087
CCNA_00228	conditioncarbon source	0.0292852	44.1489	41.4	0.0551087
CCNA_00229	conditioncarbon source	0.0140225	78.2553	79.4	0.0551087
CCNA_00230	conditioncarbon source	0.0224753	65.8723	63.4	0.0551087
CCNA_00232	conditioncarbon source	0.0182484	30.6809	31.1	0.0551087
CCNA_00233	conditioncarbon source	0.0451688	92.617	92.9	0.0551087
CCNA_00234	conditioncarbon source	0.0110498	92.2979	94.6	0.0551087
CCNA_00236	conditioncarbon source	0.0226013	105.894	102.6	0.0551087
CCNA_00244	conditioncarbon source	0.0166773	39.9787	40.6	0.0551087
CCNA_00246	conditioncarbon source	0.000922727	41.234	40.8	0.0551087
CCNA_00247	conditioncarbon source	0.0315564	72.8723	71.9	0.0551087
CCNA_00248	conditioncarbon source	0.0222949	101.255	101.7	0.0551087
CCNA_00249	conditioncarbon source	0.0153385	51.1277	49.8	0.0551087
CCNA_00251	conditioncarbon source	0.00180909	32.3617	32.8	0.0551087
CCNA_00252	conditioncarbon source	0.0744924	59.1489	56.5	0.0551087
CCNA_00253	conditioncarbon source	0.0195782	56.4468	52.6	0.0551087
CCNA_00254	conditioncarbon source	0.0826786	54.9362	54.7	0.0551087
CCNA_00256	conditioncarbon source	0.0359757	84.2979	83.2	0.0551087
CCNA_00259	conditioncarbon source	0.0335973	71.1064	70.3	0.0551087
CCNA_00260	conditioncarbon source	0.023086	55.1489	55.3	0.0551087
CCNA_00264	conditioncarbon source	0.014351	38.1277	34.7	0.0551087
CCNA_00266	conditioncarbon source	0.0338338	85.234	86.5	0.0551087
CCNA_00267	conditioncarbon source	0.0026198	75.0426	75.4	0.0551087
CCNA_00272	conditioncarbon source	0.0137186	86.8723	87.3	0.0551087
CCNA_00279	conditioncarbon source	0.00175866	38.1489	37.9	0.0551087
CCNA_00287	conditioncarbon source	0.00974841	54.8298	56.9	0.0551087
CCNA_00289	conditioncarbon source	0.00905584	12.5957	13.6	0.0551087
CCNA_00291	conditioncarbon source	0.0456571	85.9574	80.4	0.0551087
CCNA_00296	conditioncarbon source	0.101843	22.766	19.4	0.0551087
CCNA_00300	conditioncarbon source	0.0310784	32.4468	32.8	0.0551087
CCNA_00301	conditioncarbon source	0.0394256	56.2553	54.6	0.0551087
CCNA_00302	conditioncarbon source	0.0447929	42.2553	42.5	0.0551087
CCNA_00311	conditioncarbon source	0.0449173	46.2553	45.7	0.0551087
CCNA_00313	conditioncarbon source	0.0271262	98.2553	94.2	0.0551087
CCNA_00318	conditioncarbon source	0.0174677	58.5532	58.8	0.0551087
CCNA_00327	conditioncarbon source	0.00435693	44.5106	41.7	0.0551087
CCNA_00328	conditioncarbon source	0.0014303	43.8936	42.4	0.0551087
CCNA_00331	conditioncarbon source	0.0430563	76.8085	78.5	0.0551087
CCNA_00332	conditioncarbon source	0.0408384	30.617	31.6	0.0551087
CCNA_00333	conditioncarbon source	0.00128516	39.0426	38.9	0.0551087
CCNA_00335	conditioncarbon source	0.0700484	20.5745	20.1	0.0551087
CCNA_00336	conditioncarbon source	0.00458691	77.9362	76.7	0.0551087
CCNA_00337	conditioncarbon source	0.0292857	47.1489	47.7	0.0551087
CCNA_00338	conditioncarbon source	0.0195957	191.362	190	0.0551087
CCNA_00344	conditioncarbon source	0.0193747	28.8723	28.6	0.0551087
CCNA_00345	conditioncarbon source	0.0335485	78.7872	77.1	0.0551087
CCNA_00348	conditioncarbon source	0.011805	107.681	108.6	0.0551087
CCNA_00349	conditioncarbon source	0.0850579	48.0213	45.9	0.0551087
CCNA_00353	conditioncarbon source	0.0230501	63.8085	63.5	0.0551087
CCNA_00355	conditioncarbon source	0.0068362	116.511	116.1	0.0551087
CCNA_00357	conditioncarbon source	0.00466359	65.7021	65.4	0.0551087
CCNA_00358	conditioncarbon source	0.0128618	38.1064	38.6	0.0551087
CCNA_00360	conditioncarbon source	0.0135937	29.8298	30	0.0551087
CCNA_00363	conditioncarbon source	0.0162261	40.5957	40.8	0.0551087
CCNA_00369	conditioncarbon source	0.0113423	67.617	68.7	0.0551087
CCNA_00376	conditioncarbon source	0.0300785	45.9362	46	0.0551087
CCNA_00377	conditioncarbon source	0.0164961	174.596	178	0.0551087
CCNA_00380	conditioncarbon source	0.034902	2.93617	3	0.0551087
CCNA_00381	conditioncarbon source	0.00533616	85.4043	82.4	0.0551087
CCNA_00383	conditioncarbon source	0.00631814	63.4468	61.9	0.0551087
CCNA_00384	conditioncarbon source	0.0121076	45.8511	45	0.0551087
CCNA_00385	conditioncarbon source	0.0316722	104.255	102.7	0.0551087
CCNA_00393	conditioncarbon source	0.0256194	74.5106	75.1	0.0551087
CCNA_00394	conditioncarbon source	0.0197074	28.6383	28.3	0.0551087
CCNA_00396	conditioncarbon source	0.0285668	31.766	31.5	0.0551087
CCNA_00397	conditioncarbon source	0.0599191	92.5957	90.8	0.0551087
CCNA_00399	conditioncarbon source	0.0226067	42.0426	39.9	0.0551087
CCNA_00405	conditioncarbon source	0.00855217	57.1702	56.4	0.0551087
CCNA_00407	conditioncarbon source	0.00803978	31.4255	31.4	0.0551087
CCNA_00408	conditioncarbon source	0.037653	89.6383	86	0.0551087
CCNA_00414	conditioncarbon source	0.0107318	42.7021	42.5	0.0551087
CCNA_00419	conditioncarbon source	0.0152185	46.4043	44.2	0.0551087
CCNA_00422	conditioncarbon source	0.0013797	28.7021	29.4	0.0551087
CCNA_00423	conditioncarbon source	0.0273388	34.7234	35	0.0551087
CCNA_00424	conditioncarbon source	0.0130274	88.1064	86.3	0.0551087
CCNA_00428	conditioncarbon source	0.00939072	19.4681	19.7	0.0551087
CCNA_00433	conditioncarbon source	0.046895	49.4468	49.6	0.0551087
CCNA_00434	conditioncarbon source	0.00618601	60.8723	59.2	0.0551087
CCNA_00435	conditioncarbon source	0.0222351	142.596	145.1	0.0551087
CCNA_00436	conditioncarbon source	0.00708868	66.2553	64.7	0.0551087
CCNA_00439	conditioncarbon source	0.0139215	114.085	114.3	0.0551087
CCNA_00442	conditioncarbon source	0.00423043	154.34	155.9	0.0551087
CCNA_00444	conditioncarbon source	0.0212797	46.7021	43.7	0.0551087
CCNA_00446	conditioncarbon source	0.0177337	25.7234	26.3	0.0551087
CCNA_00450	conditioncarbon source	0.00349582	34.4468	34.4	0.0551087
CCNA_00451	conditioncarbon source	0.0100317	147.617	143	0.0551087
CCNA_00460	conditioncarbon source	0.00122445	23.2553	23.8	0.0551087
CCNA_00468	conditioncarbon source	0.0142859	14.3617	14.8	0.0551087
CCNA_00474	conditioncarbon source	0.0107495	168.085	164.6	0.0551087
CCNA_00475	conditioncarbon source	0.0252596	128.617	127.2	0.0551087
CCNA_00479	conditioncarbon source	0.00448768	29.0851	26.5	0.0551087
CCNA_00482	conditioncarbon source	0.0189832	90.383	86.8	0.0551087
CCNA_00483	conditioncarbon source	0.00221232	36.2128	36.3	0.0551087
CCNA_00487	conditioncarbon source	0.0144746	116.383	115.5	0.0551087
CCNA_00498	conditioncarbon source	0.0155208	7.44681	7.5	0.0551087
CCNA_00511	conditioncarbon source	0.0205681	48.2979	49	0.0551087
CCNA_00512	conditioncarbon source	-0.263231	25.234	32.8	0.0551087
CCNA_00514	conditioncarbon source	0.0199799	42.0851	41.2	0.0551087
CCNA_00516	conditioncarbon source	0.013932	50.4468	49.7	0.0551087
CCNA_00532	conditioncarbon source	0.0173328	58.617	58.5	0.0551087
CCNA_00533	conditioncarbon source	0.0330641	109.702	107.6	0.0551087
CCNA_00534	conditioncarbon source	0.0183908	78.1064	76.6	0.0551087
CCNA_00537	conditioncarbon source	0.0842738	2.3617	2	0.0551087
CCNA_00538	conditioncarbon source	0.00339283	94.8511	97	0.0551087
CCNA_00539	conditioncarbon source	0.0253961	110.894	108.8	0.0551087
CCNA_00542	conditioncarbon source	0.00275974	11.4255	12.2	0.0551087
CCNA_00543	conditioncarbon source	-0.187099	9.85106	12.1	0.0551087
CCNA_00544	conditioncarbon source	0.0293972	77.1064	76.5	0.0551087
CCNA_00547	conditioncarbon source	0.00672434	12.3617	12.4	0.0551087
CCNA_00550	conditioncarbon source	0.00461893	55.5106	54.8	0.0551087
CCNA_00551	conditioncarbon source	0.00668671	30.2553	30.7	0.0551087
CCNA_00556	conditioncarbon source	0.038973	61.9787	62.7	0.0551087
CCNA_00557	conditioncarbon source	0.00392734	44.1915	41.9	0.0551087
CCNA_00563	conditioncarbon source	0.024382	40.3191	40.5	0.0551087
CCNA_00576	conditioncarbon source	0.0337748	76.6383	75	0.0551087
CCNA_00580	conditioncarbon source	0.0111814	133.957	132	0.0551087
CCNA_00582	conditioncarbon source	0.0128026	31.7234	30.8	0.0551087
CCNA_00586	conditioncarbon source	0.0137548	63.383	63	0.0551087
CCNA_00588	conditioncarbon source	0.140741	2.3617	1.8	0.0551087
CCNA_00590	conditioncarbon source	0.00304761	72.6809	73.3	0.0551087
CCNA_00591	conditioncarbon source	0.011532	223.191	222.6	0.0551087
CCNA_00593	conditioncarbon source	0.0306284	114.426	115.1	0.0551087
CCNA_00594	conditioncarbon source	0.0128904	138.255	133.2	0.0551087
CCNA_00595	conditioncarbon source	0.0129462	47.6596	48.4	0.0551087
CCNA_00598	conditioncarbon source	0.00277165	153.17	147.1	0.0551087
CCNA_00600	conditioncarbon source	0.000311504	79.5745	77.6	0.0551087
CCNA_00605	conditioncarbon source	0.00223705	65.4681	63.2	0.0551087
CCNA_00615	conditioncarbon source	0.0260602	127.574	121.9	0.0551087
CCNA_00617	conditioncarbon source	0.0356665	62.2979	61.5	0.0551087
CCNA_00618	conditioncarbon source	0.0181353	97.5106	99.2	0.0551087
CCNA_00619	conditioncarbon source	0.0139966	101.553	101	0.0551087
CCNA_00620	conditioncarbon source	0.00618465	101.17	99	0.0551087
CCNA_00623	conditioncarbon source	0.0210199	108.383	105.6	0.0551087
CCNA_00624	conditioncarbon source	0.00659628	119.128	117.2	0.0551087
CCNA_00625	conditioncarbon source	0.00165307	50.5106	50.4	0.0551087
CCNA_00636	conditioncarbon source	0.0265751	80.1277	76.4	0.0551087
CCNA_00637	conditioncarbon source	0.0271115	249.809	242.9	0.0551087
CCNA_00651	conditioncarbon source	0.0364159	114.149	110.6	0.0551087
CCNA_00653	conditioncarbon source	0.0617421	146.596	139.4	0.0551087
CCNA_00654	conditioncarbon source	0.0226431	50.7021	52.5	0.0551087
CCNA_00655	conditioncarbon source	0.00448022	94.8085	91	0.0551087
CCNA_00656	conditioncarbon source	0.01152	151.894	147	0.0551087
CCNA_00657	conditioncarbon source	0.0135624	55.7021	54.2	0.0551087
CCNA_00664	conditioncarbon source	0.00114186	66.4894	64.1	0.0551087
CCNA_00665	conditioncarbon source	0.0123967	64.7021	65.3	0.0551087
CCNA_00666	conditioncarbon source	0.0167742	27.0426	26.8	0.0551087
CCNA_00669	conditioncarbon source	-0.158834	146.894	174.7	0.0551087
CCNA_00672	conditioncarbon source	0.0184699	43.6383	43.1	0.0551087
CCNA_00681	conditioncarbon source	0.0151578	55.8085	53.3	0.0551087
CCNA_00683	conditioncarbon source	0.0106096	103.617	100.5	0.0551087
CCNA_00686	conditioncarbon source	0.0173523	70.7234	67.8	0.0551087
CCNA_00689	conditioncarbon source	0.0401496	154.043	147.5	0.0551087
CCNA_00692	conditioncarbon source	0.0263454	141.702	136.8	0.0551087
CCNA_00694	conditioncarbon source	0.0258674	184.894	186.3	0.0551087
CCNA_00695	conditioncarbon source	0.0526917	149.66	147.7	0.0551087
CCNA_00696	conditioncarbon source	0.00598991	40.1489	40.7	0.0551087
CCNA_00700	conditioncarbon source	0.0161557	163.936	166.1	0.0551087
CCNA_00703	conditioncarbon source	0.0224049	21.0426	21	0.0551087
CCNA_00707	conditioncarbon source	0.0135629	63.4043	64.5	0.0551087
CCNA_00710	conditioncarbon source	0.03525	73.1489	72	0.0551087
CCNA_00711	conditioncarbon source	0.023783	75.7872	75.2	0.0551087
CCNA_00712	conditioncarbon source	0.0158735	25.8511	26.2	0.0551087
CCNA_00714	conditioncarbon source	0.0298094	43.0426	42.5	0.0551087
CCNA_00719	conditioncarbon source	-0.267624	42.1915	51.8	0.0551087
CCNA_00720	conditioncarbon source	-0.307308	48.3404	61.1	0.0551087
CCNA_00725	conditioncarbon source	0.00221018	20.8085	20.7	0.0551087
CCNA_00727	conditioncarbon source	0.0276182	29.5957	30.8	0.0551087
CCNA_00729	conditioncarbon source	0.00532142	85.1064	84.7	0.0551087
CCNA_00731	conditioncarbon source	0.0203349	126.362	128	0.0551087
CCNA_00732	conditioncarbon source	0.0282232	74.6809	75.2	0.0551087
CCNA_00733	conditioncarbon source	0.0169973	107.362	107.9	0.0551087
CCNA_00738	conditioncarbon source	0.0389352	92.7872	93	0.0551087
CCNA_00743	conditioncarbon source	0.0100945	43.6596	43.8	0.0551087
CCNA_00746	conditioncarbon source	0.0148518	59.9787	59.4	0.0551087
CCNA_00747	conditioncarbon source	0.0167852	64.6383	63.7	0.0551087
CCNA_00751	conditioncarbon source	0.0121908	94.8298	92.8	0.0551087
CCNA_00759	conditioncarbon source	0.0286422	125.34	122.7	0.0551087
CCNA_00760	conditioncarbon source	0.0101469	121	122.4	0.0551087
CCNA_00766	conditioncarbon source	0.00533085	40.6596	40.3	0.0551087
CCNA_00770	conditioncarbon source	0.0124804	31.1064	32.2	0.0551087
CCNA_00773	conditioncarbon source	0.022652	106.298	104.8	0.0551087
CCNA_00774	conditioncarbon source	0.00105551	63.4255	60	0.0551087
CCNA_00777	conditioncarbon source	0.00681388	129.957	129.5	0.0551087
CCNA_00779	conditioncarbon source	0.00265233	24.2979	23.7	0.0551087
CCNA_00780	conditioncarbon source	0.015609	76.1702	77.1	0.0551087
CCNA_00781	conditioncarbon source	0.00994169	67.5106	70	0.0551087
CCNA_00782	conditioncarbon source	0.0337356	130.787	128	0.0551087
CCNA_00783	conditioncarbon source	0.0356152	84.0851	84.5	0.0551087
CCNA_00785	conditioncarbon source	0.0267954	109.745	109.9	0.0551087
CCNA_00788	conditioncarbon source	0.00906986	85.9149	83.8	0.0551087
CCNA_00792	conditioncarbon source	0.0141939	51.7447	50.8	0.0551087
CCNA_00793	conditioncarbon source	0.0294017	107.128	105.1	0.0551087
CCNA_00794	conditioncarbon source	0.0663498	58.4468	56	0.0551087
CCNA_00804	conditioncarbon source	0.00191789	23.0213	23.5	0.0551087
CCNA_00809	conditioncarbon source	0.0063811	78.5745	79.6	0.0551087
CCNA_00811	conditioncarbon source	0.00662396	31.7234	32.4	0.0551087
CCNA_00817	conditioncarbon source	0.0349568	84.6383	84.3	0.0551087
CCNA_00818	conditioncarbon source	0.0135557	50.8511	51.3	0.0551087
CCNA_00820	conditioncarbon source	0.0142349	56.7021	56.8	0.0551087
CCNA_00826	conditioncarbon source	0.0265633	89.4681	86.8	0.0551087
CCNA_00830	conditioncarbon source	0.00481335	75.7447	74.1	0.0551087
CCNA_00839	conditioncarbon source	0.0260221	152.319	150.9	0.0551087
CCNA_00840	conditioncarbon source	0.0194582	83.5957	84.3	0.0551087
CCNA_00841	conditioncarbon source	0.0272582	87.2128	86.7	0.0551087
CCNA_00842	conditioncarbon source	0.00688007	96.2553	94.4	0.0551087
CCNA_00843	conditioncarbon source	0.0499939	86.8723	84.5	0.0551087
CCNA_00846	conditioncarbon source	0.00431434	211.255	212.6	0.0551087
CCNA_00847	conditioncarbon source	0.005359	32.2553	30.7	0.0551087
CCNA_00849	conditioncarbon source	0.0113862	134.426	128.1	0.0551087
CCNA_00850	conditioncarbon source	0.00670474	184.106	156.9	0.0551087
CCNA_00851	conditioncarbon source	0.0584809	124.787	100.2	0.0551087
CCNA_00854	conditioncarbon source	0.0306918	84	82.4	0.0551087
CCNA_00858	conditioncarbon source	0.0123107	114.723	112.7	0.0551087
CCNA_00859	conditioncarbon source	0.0185277	60.3191	59.4	0.0551087
CCNA_00861	conditioncarbon source	0.00565405	31.5319	31	0.0551087
CCNA_00869	conditioncarbon source	0.0454098	102.596	99.9	0.0551087
CCNA_00871	conditioncarbon source	0.00614053	46.7872	48.1	0.0551087
CCNA_00873	conditioncarbon source	0.0180136	43.4255	43.3	0.0551087
CCNA_00877	conditioncarbon source	0.0141841	41.766	41.8	0.0551087
CCNA_00879	conditioncarbon source	0.000873869	113.702	110.6	0.0551087
CCNA_00880	conditioncarbon source	0.0136223	66.5745	66.8	0.0551087
CCNA_00881	conditioncarbon source	0.0361374	41.8298	41.7	0.0551087
CCNA_00882	conditioncarbon source	0.0252247	58.4255	54.8	0.0551087
CCNA_00890	conditioncarbon source	0.0338195	55.9362	56.3	0.0551087
CCNA_00891	conditioncarbon source	0.0199778	71.1277	71	0.0551087
CCNA_00900	conditioncarbon source	0.0115006	109.468	107.4	0.0551087
CCNA_00901	conditioncarbon source	0.00861271	48.6596	49.6	0.0551087
CCNA_00903	conditioncarbon source	0.0270435	57.0213	55.7	0.0551087
CCNA_00906	conditioncarbon source	0.0244833	57.234	55.9	0.0551087
CCNA_00907	conditioncarbon source	0.00214401	34.9362	33.2	0.0551087
CCNA_00908	conditioncarbon source	0.0255317	63.766	61	0.0551087
CCNA_00909	conditioncarbon source	0.00615181	67.8723	67.8	0.0551087
CCNA_00910	conditioncarbon source	0.00625537	66.3404	64.6	0.0551087
CCNA_00914	conditioncarbon source	0.010616	34.9787	33.5	0.0551087
CCNA_00921	conditioncarbon source	0.0100384	32.766	32.6	0.0551087
CCNA_00922	conditioncarbon source	0.0128568	165.66	166.9	0.0551087
CCNA_00923	conditioncarbon source	0.0118632	27.8511	28.6	0.0551087
CCNA_00924	conditioncarbon source	0.00598866	10.3191	10.4	0.0551087
CCNA_00925	conditioncarbon source	0.0148458	38.5319	39.4	0.0551087
CCNA_00926	conditioncarbon source	0.043821	58.234	56.3	0.0551087
CCNA_00927	conditioncarbon source	0.030033	39.7021	40.3	0.0551087
CCNA_00928	conditioncarbon source	0.117964	25.0213	19.1	0.0551087
CCNA_00932	conditioncarbon source	0.0060888	31.9574	32.4	0.0551087
CCNA_00933	conditioncarbon source	0.0117755	67.1277	67.4	0.0551087
CCNA_00934	conditioncarbon source	0.00748696	26.1489	26.9	0.0551087
CCNA_00935	conditioncarbon source	0.00346823	54.8936	55.4	0.0551087
CCNA_00936	conditioncarbon source	0.00336461	33.6809	34.7	0.0551087
CCNA_00942	conditioncarbon source	0.0490217	61.5532	61.6	0.0551087
CCNA_00956	conditioncarbon source	0.0184152	77.9362	78.1	0.0551087
CCNA_00957	conditioncarbon source	0.0199652	57.8085	57.2	0.0551087
CCNA_00961	conditioncarbon source	0.00502681	15.5745	16	0.0551087
CCNA_00964	conditioncarbon source	0.000303297	7.38298	7.7	0.0551087
CCNA_00966	conditioncarbon source	-0.172397	1.68085	2.3	0.0551087
CCNA_00968	conditioncarbon source	0.0434294	71.2766	69.5	0.0551087
CCNA_00969	conditioncarbon source	0.0141882	74.4043	74.7	0.0551087
CCNA_00970	conditioncarbon source	0.00448557	165.213	167.1	0.0551087
CCNA_00971	conditioncarbon source	0.0280265	42.2553	39.6	0.0551087
CCNA_00974	conditioncarbon source	0.0157681	180.383	178.4	0.0551087
CCNA_00979	conditioncarbon source	0.0117197	54.8936	53.1	0.0551087
CCNA_00982	conditioncarbon source	0.0123496	35.0426	35.7	0.0551087
CCNA_00983	conditioncarbon source	0.0224334	136.191	134.6	0.0551087
CCNA_00984	conditioncarbon source	0.0245883	45.4681	44.8	0.0551087
CCNA_00985	conditioncarbon source	0.0147662	149.064	146.1	0.0551087
CCNA_00992	conditioncarbon source	0.00393756	79.0426	76.3	0.0551087
CCNA_00995	conditioncarbon source	0.0131209	56.1489	54.8	0.0551087
CCNA_00997	conditioncarbon source	0.0107228	79.0638	76.4	0.0551087
CCNA_01000	conditioncarbon source	0.016035	10.766	10.9	0.0551087
CCNA_01001	conditioncarbon source	0.0443937	31.3191	31.6	0.0551087
CCNA_01008	conditioncarbon source	0.0142913	115.234	113.7	0.0551087
CCNA_01009	conditioncarbon source	0.000339903	42.6383	41.8	0.0551087
CCNA_01010	conditioncarbon source	0.00672354	114.106	111.5	0.0551087
CCNA_01015	conditioncarbon source	0.0678181	103.787	102.6	0.0551087
CCNA_01016	conditioncarbon source	0.0693246	52.8936	53.5	0.0551087
CCNA_01018	conditioncarbon source	0.0106233	44.9149	43.9	0.0551087
CCNA_01023	conditioncarbon source	0.0152505	117.617	118.2	0.0551087
CCNA_01026	conditioncarbon source	0.015375	36.2766	36.4	0.0551087
CCNA_01028	conditioncarbon source	0.00766455	133.894	129.2	0.0551087
CCNA_01029	conditioncarbon source	0.0297446	186.809	186	0.0551087
CCNA_01030	conditioncarbon source	0.0224317	68.8723	70.1	0.0551087
CCNA_01032	conditioncarbon source	0.000617157	37.1915	36.4	0.0551087
CCNA_01034	conditioncarbon source	0.0285279	196.894	185.4	0.0551087
CCNA_01036	conditioncarbon source	0.034004	196.979	196.5	0.0551087
CCNA_01040	conditioncarbon source	0.00502517	75.5532	73.8	0.0551087
CCNA_01042	conditioncarbon source	0.00639298	143.894	139.2	0.0551087
CCNA_01049	conditioncarbon source	0.025174	20.4468	20.9	0.0551087
CCNA_01050	conditioncarbon source	0.00322138	82.5319	82.8	0.0551087
CCNA_01054	conditioncarbon source	0.0291929	65.2128	63.9	0.0551087
CCNA_01070	conditioncarbon source	0.00633815	55.1489	55.3	0.0551087
CCNA_01071	conditioncarbon source	0.00848898	88.7021	88.4	0.0551087
CCNA_01075	conditioncarbon source	0.00394091	17.1489	17.5	0.0551087
CCNA_01077	conditioncarbon source	0.016683	136.957	134.9	0.0551087
CCNA_01081	conditioncarbon source	0.0212952	84.7872	85.2	0.0551087
CCNA_01083	conditioncarbon source	0.0198133	82.4681	81.4	0.0551087
CCNA_01084	conditioncarbon source	0.0496102	31.4468	30.5	0.0551087
CCNA_01086	conditioncarbon source	-0.1697	44.234	53.1	0.0551087
CCNA_01087	conditioncarbon source	0.000334667	49.1915	50.7	0.0551087
CCNA_01088	conditioncarbon source	0.0136167	21.1915	21.5	0.0551087
CCNA_01090	conditioncarbon source	0.0160914	65.4255	65.6	0.0551087
CCNA_01108	conditioncarbon source	0.0443434	77.7234	80.4	0.0551087
CCNA_01109	conditioncarbon source	0.011714	116.66	117.6	0.0551087
CCNA_01116	conditioncarbon source	0.00596125	54.9362	57.6	0.0551087
CCNA_01117	conditioncarbon source	0.0295392	40.6596	41.5	0.0551087
CCNA_01119	conditioncarbon source	0.0195337	14.5319	12	0.0551087
CCNA_01121	conditioncarbon source	0.0125708	90.383	88.2	0.0551087
CCNA_01122	conditioncarbon source	0.0076988	95.3191	93.8	0.0551087
CCNA_01123	conditioncarbon source	0.0435792	68.5957	65.6	0.0551087
CCNA_01125	conditioncarbon source	0.022383	18	18.6	0.0551087
CCNA_01130	conditioncarbon source	0.0098134	60.4255	58.3	0.0551087
CCNA_01133	conditioncarbon source	0.00390141	37.8085	37	0.0551087
CCNA_01137	conditioncarbon source	0.00384632	26	25.8	0.0551087
CCNA_01139	conditioncarbon source	0.0120838	96.5745	94.4	0.0551087
CCNA_01140	conditioncarbon source	0.0263339	97.0426	95.1	0.0551087
CCNA_01144	conditioncarbon source	0.045047	25.2766	25.1	0.0551087
CCNA_01145	conditioncarbon source	0.0349503	95.2553	91.4	0.0551087
CCNA_01151	conditioncarbon source	0.0150174	52	52.2	0.0551087
CCNA_01153	conditioncarbon source	0.0256949	81.8511	80	0.0551087
CCNA_01155	conditioncarbon source	0.00425461	151.681	153.9	0.0551087
CCNA_01157	conditioncarbon source	0.0078612	115.043	113.3	0.0551087
CCNA_01161	conditioncarbon source	0.0358473	56.3617	54.7	0.0551087
CCNA_01162	conditioncarbon source	0.112562	84	78.3	0.0551087
CCNA_01163	conditioncarbon source	0.0059921	713.532	710.9	0.0551087
CCNA_01164	conditioncarbon source	0.00360181	97.7872	96.4	0.0551087
CCNA_01165	conditioncarbon source	0.0142835	89.7447	91.3	0.0551087
CCNA_01168	conditioncarbon source	0.0107916	10.7447	10.9	0.0551087
CCNA_01170	conditioncarbon source	0.0150292	111.404	108.7	0.0551087
CCNA_01187	conditioncarbon source	0.00928182	34.2979	34.2	0.0551087
CCNA_01188	conditioncarbon source	0.0249083	52.7447	53.6	0.0551087
CCNA_01202	conditioncarbon source	0.00911596	132.915	131.6	0.0551087
CCNA_01227	conditioncarbon source	0.0171109	59.5319	54.5	0.0551087
CCNA_01242	conditioncarbon source	0.0926715	93.6809	85.7	0.0551087
CCNA_01243	conditioncarbon source	0.0384811	128.511	128.6	0.0551087
CCNA_01251	conditioncarbon source	0.0233636	19.1277	15.2	0.0551087
CCNA_01261	conditioncarbon source	0.00579084	67.4043	64	0.0551087
CCNA_01262	conditioncarbon source	0.00048501	143.319	142.9	0.0551087
CCNA_01263	conditioncarbon source	0.0116293	81.7447	84.6	0.0551087
CCNA_01273	conditioncarbon source	0.0223128	21.7872	22	0.0551087
CCNA_01278	conditioncarbon source	0.00140652	22.2766	22.8	0.0551087
CCNA_01288	conditioncarbon source	0.0325347	48.4043	47.3	0.0551087
CCNA_01296	conditioncarbon source	0.00824055	112.149	110.8	0.0551087
CCNA_01300	conditioncarbon source	0.0166634	36.4894	36.6	0.0551087
CCNA_01301	conditioncarbon source	0.0214054	109.426	109.6	0.0551087
CCNA_01334	conditioncarbon source	0.0114915	51.2979	50.3	0.0551087
CCNA_01335	conditioncarbon source	0.0143344	52.234	52.2	0.0551087
CCNA_01337	conditioncarbon source	0.0232095	52.8511	54	0.0551087
CCNA_01340	conditioncarbon source	0.0110781	41.4894	41.5	0.0551087
CCNA_01345	conditioncarbon source	0.00770248	28.4043	28	0.0551087
CCNA_01347	conditioncarbon source	0.0333086	26.6383	26.6	0.0551087
CCNA_01348	conditioncarbon source	0.010009	45.4255	45.1	0.0551087
CCNA_01352	conditioncarbon source	0.018645	83.4681	83.1	0.0551087
CCNA_01362	conditioncarbon source	0.0192833	31.9149	32.9	0.0551087
CCNA_01363	conditioncarbon source	0.0258137	58.3617	57.1	0.0551087
CCNA_01364	conditioncarbon source	0.00490799	52.1064	49.8	0.0551087
CCNA_01365	conditioncarbon source	0.0117006	38.5745	36.8	0.0551087
CCNA_01374	conditioncarbon source	0.0223976	96.3191	96.3	0.0551087
CCNA_01382	conditioncarbon source	0.0138278	60.4681	59	0.0551087
CCNA_01384	conditioncarbon source	0.0485994	74.9149	72.5	0.0551087
CCNA_01387	conditioncarbon source	0.0266902	88.766	85.9	0.0551087
CCNA_01389	conditioncarbon source	0.0176197	40.6596	38.9	0.0551087
CCNA_01391	conditioncarbon source	0.00560265	49.5319	48.7	0.0551087
CCNA_01399	conditioncarbon source	0.151804	58.383	57.1	0.0551087
CCNA_01410	conditioncarbon source	0.018953	80.5106	79.7	0.0551087
CCNA_01424	conditioncarbon source	0.0186931	25.4468	25.2	0.0551087
CCNA_01425	conditioncarbon source	0.0165904	90.4468	88.7	0.0551087
CCNA_01435	conditioncarbon source	0.0125065	19.5957	19.8	0.0551087
CCNA_01439	conditioncarbon source	0.00665763	50.5319	49.2	0.0551087
CCNA_01446	conditioncarbon source	-0.1621	59.4681	70.1	0.0551087
CCNA_01453	conditioncarbon source	0.107493	16.7447	15.2	0.0551087
CCNA_01458	conditioncarbon source	0.0323695	16.3404	16.6	0.0551087
CCNA_01467	conditioncarbon source	0.0370747	63.0426	60.9	0.0551087
CCNA_01468	conditioncarbon source	0.000361861	33.5106	33.2	0.0551087
CCNA_01470	conditioncarbon source	0.0644013	34.0851	33.1	0.0551087
CCNA_01471	conditioncarbon source	0.0304981	73.8085	73.5	0.0551087
CCNA_01488	conditioncarbon source	0.00886649	76.1915	75.6	0.0551087
CCNA_01502	conditioncarbon source	0.0147298	45.6383	45.8	0.0551087
CCNA_01503	conditioncarbon source	0.0212369	33.234	31.7	0.0551087
CCNA_01504	conditioncarbon source	0.0572818	82.6383	80.9	0.0551087
CCNA_01507	conditioncarbon source	0.0169273	41.7021	40.2	0.0551087
CCNA_01512	conditioncarbon source	0.0152912	38.7447	38.1	0.0551087
CCNA_01514	conditioncarbon source	0.0169048	20.234	20.7	0.0551087
CCNA_01517	conditioncarbon source	0.00438712	44.3404	45.9	0.0551087
CCNA_01524	conditioncarbon source	0.0344978	120.532	121.3	0.0551087
CCNA_01529	conditioncarbon source	0.0178911	29.1277	29.2	0.0551087
CCNA_01532	conditioncarbon source	0.00552381	206.766	207.8	0.0551087
CCNA_01542	conditioncarbon source	0.00749876	136.553	139.5	0.0551087
CCNA_01552	conditioncarbon source	0.0130012	90.4894	92	0.0551087
CCNA_01557	conditioncarbon source	0.00511606	47.2979	46.5	0.0551087
CCNA_01579	conditioncarbon source	0.00854905	87.0851	87.1	0.0551087
CCNA_01582	conditioncarbon source	0.00987094	6.68085	6.8	0.0551087
CCNA_01584	conditioncarbon source	0.0273997	121.681	119.2	0.0551087
CCNA_01591	conditioncarbon source	0.00816705	16.7234	17.1	0.0551087
CCNA_01593	conditioncarbon source	0.0100771	37.5319	36.8	0.0551087
CCNA_01597	conditioncarbon source	0.0316593	14	13.4	0.0551087
CCNA_01605	conditioncarbon source	0.0214726	27.6809	27.4	0.0551087
CCNA_01615	conditioncarbon source	0.114287	3.82979	3.8	0.0551087
CCNA_01633	conditioncarbon source	0.0135667	2.70213	2.9	0.0551087
CCNA_01634	conditioncarbon source	0.0167927	35.7021	35.5	0.0551087
CCNA_01638	conditioncarbon source	0.0559122	28.1489	27.5	0.0551087
CCNA_01643	conditioncarbon source	-0.250094	29.383	36.4	0.0551087
CCNA_01646	conditioncarbon source	0.0285588	34.1064	34.1	0.0551087
CCNA_01647	conditioncarbon source	0.0243598	25.6596	24.7	0.0551087
CCNA_01648	conditioncarbon source	0.00380031	54.4681	54.8	0.0551087
CCNA_01649	conditioncarbon source	0.00974715	46.383	47.7	0.0551087
CCNA_01656	conditioncarbon source	0.0284086	25.9574	26.1	0.0551087
CCNA_01679	conditioncarbon source	0.0149179	50.1277	51.2	0.0551087
CCNA_01682	conditioncarbon source	0.0188009	30.8298	31.4	0.0551087
CCNA_01683	conditioncarbon source	0.0216975	44.4043	44.6	0.0551087
CCNA_01727	conditioncarbon source	0.00136323	41.0426	41.3	0.0551087
CCNA_01754	conditioncarbon source	0.0130634	7.44681	7.5	0.0551087
CCNA_01755	conditioncarbon source	0.000201653	65.383	66.6	0.0551087
CCNA_01769	conditioncarbon source	0.0126046	59.234	60	0.0551087
CCNA_01779	conditioncarbon source	0.0178405	10.7021	10.6	0.0551087
CCNA_01784	conditioncarbon source	0.00776289	2.40426	1.7	0.0551087
CCNA_01814	conditioncarbon source	-0.196972	26.8298	32.2	0.0551087
CCNA_01821	conditioncarbon source	0.0176441	30.3404	31.1	0.0551087
CCNA_01822	conditioncarbon source	0.0157152	88.7447	87.8	0.0551087
CCNA_01829	conditioncarbon source	0.0257772	42.5106	41.5	0.0551087
CCNA_01834	conditioncarbon source	0.00924962	104.766	105.8	0.0551087
CCNA_01843	conditioncarbon source	0.0155527	102.872	104.6	0.0551087
CCNA_01846	conditioncarbon source	0.0271437	65.766	58.3	0.0551087
CCNA_01865	conditioncarbon source	0.0221232	62.8298	62.8	0.0551087
CCNA_01907	conditioncarbon source	0.0165051	23.5957	22.2	0.0551087
CCNA_01929	conditioncarbon source	0.003791	9.40426	9.7	0.0551087
CCNA_01945	conditioncarbon source	0.0208912	49.9574	47.7	0.0551087
CCNA_01948	conditioncarbon source	0.00821361	39.1915	40.1	0.0551087
CCNA_01956	conditioncarbon source	0.00125123	46.3617	47.7	0.0551087
CCNA_01966	conditioncarbon source	0.00727716	100.872	99.6	0.0551087
CCNA_01971	conditioncarbon source	-0.175289	20.4681	23.4	0.0551087
CCNA_01980	conditioncarbon source	0.00033606	34.6383	35.5	0.0551087
CCNA_01985	conditioncarbon source	0.0188596	61.1277	61.4	0.0551087
CCNA_02034	conditioncarbon source	0.00494885	47.8298	49	0.0551087
CCNA_02035	conditioncarbon source	0.0127217	40.6383	40.1	0.0551087
CCNA_02050	conditioncarbon source	0.00678426	76	77.4	0.0551087
CCNA_02052	conditioncarbon source	0.018836	2	2	0.0551087
CCNA_02056	conditioncarbon source	0.106421	1.42553	1.6	0.0551087
CCNA_02058	conditioncarbon source	0.0108975	76.1702	76.4	0.0551087
CCNA_02059	conditioncarbon source	0.0174301	23.617	24.3	0.0551087
CCNA_02061	conditioncarbon source	0.0124982	58.9149	60.6	0.0551087
CCNA_02065	conditioncarbon source	0.0242026	116.298	116.4	0.0551087
CCNA_02087	conditioncarbon source	0.00486519	93.9149	89	0.0551087
CCNA_02089	conditioncarbon source	0.00220845	33.4894	34.7	0.0551087
CCNA_02092	conditioncarbon source	0.0190795	20.5106	20.9	0.0551087
CCNA_02093	conditioncarbon source	0.00832704	81.5106	82.1	0.0551087
CCNA_02098	conditioncarbon source	0.00843026	48.7872	50.4	0.0551087
CCNA_02099	conditioncarbon source	0.021018	71.6383	71.8	0.0551087
CCNA_02108	conditioncarbon source	0.00238516	78.4468	75.8	0.0551087
CCNA_02121	conditioncarbon source	0.0142953	89.9787	90.4	0.0551087
CCNA_02125	conditioncarbon source	0.0135009	99	98	0.0551087
CCNA_02127	conditioncarbon source	-0.261472	69.234	90	0.0551087
CCNA_02134	conditioncarbon source	-0.228904	56.4043	68.2	0.0551087
CCNA_02135	conditioncarbon source	-0.275104	24.8511	32	0.0551087
CCNA_02137	conditioncarbon source	0.0152672	137.66	135.4	0.0551087
CCNA_02142	conditioncarbon source	0.0181723	37.9787	37.9	0.0551087
CCNA_02166	conditioncarbon source	0.00953358	33.6809	34.2	0.0551087
CCNA_02171	conditioncarbon source	0.0174153	89.6383	83.3	0.0551087
CCNA_02190	conditioncarbon source	0.0211345	79.7234	79	0.0551087
CCNA_02209	conditioncarbon source	0.00648048	51.8936	52.2	0.0551087
CCNA_02211	conditioncarbon source	0.0108374	44.9362	46	0.0551087
CCNA_02214	conditioncarbon source	0.00313858	38.766	38.3	0.0551087
CCNA_02215	conditioncarbon source	0.0150487	41.8511	40.3	0.0551087
CCNA_02220	conditioncarbon source	0.0061272	61.5745	61	0.0551087
CCNA_02222	conditioncarbon source	0.0550939	59.5745	58.8	0.0551087
CCNA_02223	conditioncarbon source	0.0203493	38.0851	39.4	0.0551087
CCNA_02226	conditioncarbon source	0.0372548	25.2553	25.2	0.0551087
CCNA_02230	conditioncarbon source	0.00777566	37.766	38.5	0.0551087
CCNA_02244	conditioncarbon source	0.0202738	65.9787	67.4	0.0551087
CCNA_02253	conditioncarbon source	0.0140124	66.5106	65.9	0.0551087
CCNA_02257	conditioncarbon source	0.00766452	25.8298	25.6	0.0551087
CCNA_02259	conditioncarbon source	0.0097534	21.3191	21.9	0.0551087
CCNA_02268	conditioncarbon source	0.0125728	36.4468	36.9	0.0551087
CCNA_02273	conditioncarbon source	0.0281069	9.89362	10	0.0551087
CCNA_02274	conditioncarbon source	0.040935	30.8936	31.2	0.0551087
CCNA_02277	conditioncarbon source	0.00448467	119.723	117.3	0.0551087
CCNA_02278	conditioncarbon source	0.0296433	34.5745	33.9	0.0551087
CCNA_02288	conditioncarbon source	0.00201271	37.5106	37.2	0.0551087
CCNA_02301	conditioncarbon source	-0.142388	18.8936	22	0.0551087
CCNA_02303	conditioncarbon source	0.0127131	25.7872	26.9	0.0551087
CCNA_02309	conditioncarbon source	0.00990386	11.0426	11	0.0551087
CCNA_02310	conditioncarbon source	0.0145589	110.894	111.7	0.0551087
CCNA_02313	conditioncarbon source	0.0104769	42.3404	43.3	0.0551087
CCNA_02319	conditioncarbon source	0.00162533	16.5319	17.1	0.0551087
CCNA_02333	conditioncarbon source	0.0628193	9.12766	9.4	0.0551087
CCNA_02336	conditioncarbon source	0.00663773	31.2766	31.9	0.0551087
CCNA_02338	conditioncarbon source	0.0229178	40.8298	41.7	0.0551087
CCNA_02342	conditioncarbon source	0.00275684	82.2979	81.7	0.0551087
CCNA_02343	conditioncarbon source	0.0358034	95.4043	94.7	0.0551087
CCNA_02345	conditioncarbon source	0.00452652	11.2128	11.3	0.0551087
CCNA_02352	conditioncarbon source	0.00158021	146.064	146.1	0.0551087
CCNA_02353	conditioncarbon source	0.00414719	33.2979	31.8	0.0551087
CCNA_02355	conditioncarbon source	0.0116135	63.383	65.6	0.0551087
CCNA_02357	conditioncarbon source	0.00937865	61.0638	59.3	0.0551087
CCNA_02360	conditioncarbon source	0.022904	44.6809	44.4	0.0551087
CCNA_02364	conditioncarbon source	0.0134616	90.766	90.6	0.0551087
CCNA_02384	conditioncarbon source	0.00516192	67.7234	66.4	0.0551087
CCNA_02386	conditioncarbon source	-0.209861	33.0851	40.9	0.0551087
CCNA_02394	conditioncarbon source	0.0120521	40.0213	40.5	0.0551087
CCNA_02397	conditioncarbon source	0.0407682	29.9787	30.2	0.0551087
[truncated: 2,888 more rows]

## Sheet: UC_nitrogen_effect
locus_tag	effect	log2_coefficient	mean	controlmean	fdr
[truncated: 3,616 more rows]

[truncated: 9 more sheets: UC_stress_effect, CE_carbon_TC, CE_nitrogen_TC, CE_stress_TC, CE_carbon_UC, CE_nitrogen_UC, CE_stress_UC, TC_essential, UC_essential]
