# Supplementary material for: Model-based identification of conditionally-essential genes from transposon-insertion sequencing data
Source: PLoS Comput Biol. 2022 Mar 7;18(3):e1009273. doi: 10.1371/journal.pcbi.1009273 (PMC8929702; doi:10.1371/journal.pcbi.1009273)
Supplement: S2 Table — List of essential, conditionally essential, conditionally beneficial, and conditionally detrimental genes found in the RB-TnSeq data of Pseudomonas fluorescens by measures of the total and unique counts. (XLSX) [file pcbi.1009273.s002.xlsx]

## Sheet: Appendix
TAB NAME	Description
CE_carbon_TC	Conditionally Essential for carbon condition for total counts
CE_nitrogen_TC	Conditionally Essential for nitrogen condition for total counts
CE_stress_TC	Conditionally Essential for stress condition for total counts
CE_carbon_UC	Conditionally Essential for carbon condition for total counts
CE_nitrogen_UC	Conditionally Essential for nitrogen condition for total counts
CE_stress_UC	Conditionally Essential for stress condition for total counts
TC_essential	Essential for total counts
UC_essential	Essential for unique counts
TC_carbon_effect	Conditionally beneficial/detrimental for carbon condition for total counts
TC_nitrogen_effect	Conditionally beneficial/detrimental for nitrogen condition for total counts
TC_stress_effect	Conditionally beneficial/detrimental for stress condition for total counts
UC_carbon_effect	Conditionally beneficial/detrimental for carbon condition for total counts
UC_nitrogen_effect	Conditionally beneficial/detrimental for nitrogen condition for total counts
UC_stress_effect	Conditionally beneficial/detrimental for stress condition for total counts

## Sheet: TC_carbon_effect
locus_tag	effect	log2_coefficient	mean	controlmean	fdr
Pf1N1B4_6	conditioncarbon source	-4.74308	3.09434	84.5	0
Pf1N1B4_2545	conditioncarbon source	-4.22503	45.8302	884.333	8.13753e-302
Pf1N1B4_1831	conditioncarbon source	-3.58578	27.9245	339	8.74411e-214
Pf1N1B4_5666	conditioncarbon source	-3.3761	2.83019	31.6667	3.77476e-187
Pf1N1B4_2548	conditioncarbon source	-3.32697	12.1887	123.5	1.50407e-181
Pf1N1B4_2547	conditioncarbon source	-3.23169	4.01887	39.5	5.26718e-171
Pf1N1B4_2549	conditioncarbon source	-3.07368	23.3208	204.167	1.88806e-155
Pf1N1B4_1307	conditioncarbon source	-2.75095	1.03774	8	7.08298e-123
Pf1N1B4_2381	conditioncarbon source	-2.68394	860.34	6279.17	1.48458e-115
Pf1N1B4_3697	conditioncarbon source	-2.64234	34.2642	220.667	4.8654e-114
Pf1N1B4_1830	conditioncarbon source	-2.63438	22.3208	141.167	8.26883e-111
Pf1N1B4_1627	conditioncarbon source	-2.5859	7.77358	59.3333	1.61027e-106
Pf1N1B4_1434	conditioncarbon source	-2.57491	23.6226	175.333	4.18949e-106
Pf1N1B4_2272	conditioncarbon source	-2.57409	5.58491	49.6667	4.38115e-106
Pf1N1B4_1067	conditioncarbon source	-2.55428	15.1698	110.5	9.02879e-106
Pf1N1B4_2858	conditioncarbon source	-2.53269	50.8679	310.333	3.53194e-102
Pf1N1B4_762	conditioncarbon source	-2.46823	20.6038	120.5	7.3756e-98
Pf1N1B4_847	conditioncarbon source	-2.45628	38.717	255.667	1.01256e-97
Pf1N1B4_3506	conditioncarbon source	-2.33269	28.9057	160.833	1.53175e-86
Pf1N1B4_2878	conditioncarbon source	-2.32224	30.2642	154.167	2.08688e-86
Pf1N1B4_1315	conditioncarbon source	-2.29	26.9245	140.167	5.60924e-83
Pf1N1B4_5925	conditioncarbon source	-2.18207	338.642	1763	8.98883e-76
Pf1N1B4_1624	conditioncarbon source	-2.06821	20.6415	202	2.82184e-66
Pf1N1B4_1626	conditioncarbon source	-2.00818	19.8679	127.833	7.42683e-63
Pf1N1B4_1625	conditioncarbon source	-1.97214	21.3962	90.6667	5.79321e-60
Pf1N1B4_2380	conditioncarbon source	-1.91565	1045.38	6850.83	8.87675e-57
Pf1N1B4_350	conditioncarbon source	-1.80938	23.0943	103	7.99581e-51
Pf1N1B4_2011	conditioncarbon source	-1.78345	65.4906	245.333	2.63044e-48
Pf1N1B4_1565	conditioncarbon source	-1.74628	6.37736	36	8.45509e-46
Pf1N1B4_2009	conditioncarbon source	-1.74025	19.2453	81.5	1.20507e-45
Pf1N1B4_2282	conditioncarbon source	-1.70605	46.7547	226.333	2.20238e-43
Pf1N1B4_2010	conditioncarbon source	-1.62233	27.2075	88.8333	4.76743e-40
Pf1N1B4_2112	conditioncarbon source	-1.61535	198.038	632.667	2.24705e-38
Pf1N1B4_1533	conditioncarbon source	-1.56026	56.7358	243.667	1.53507e-35
Pf1N1B4_27	conditioncarbon source	-1.55226	28.434	90.5	2.33713e-35
Pf1N1B4_2859	conditioncarbon source	-1.47665	234.811	664.833	3.33921e-31
Pf1N1B4_3518	conditioncarbon source	-1.44118	8.07547	29	2.15883e-30
Pf1N1B4_1617	conditioncarbon source	-1.43785	27.8302	100.333	2.3305e-30
Pf1N1B4_1535	conditioncarbon source	-1.43356	17.7547	51.6667	3.06127e-29
Pf1N1B4_257	conditioncarbon source	-1.18941	51.2453	121.667	1.66511e-18
Pf1N1B4_58	conditioncarbon source	-1.1398	57.9434	146	1.13654e-16
Pf1N1B4_5924	conditioncarbon source	-1.13349	286.434	700.333	1.49117e-16
Pf1N1B4_1668	conditioncarbon source	-1.07824	40.2453	88	9.16792e-15
Pf1N1B4_1566	conditioncarbon source	-1.05317	59.3208	140.333	1.39735e-13
Pf1N1B4_15	conditioncarbon source	-1.00887	4.49057	61.3333	3.65806e-12
Pf1N1B4_2225	conditioncarbon source	-0.995964	197.377	447.333	7.2248e-12
Pf1N1B4_2488	conditioncarbon source	-0.981267	69.2642	145.333	1.12874e-11
Pf1N1B4_2377	conditioncarbon source	-0.977045	50.8491	103.833	1.24544e-11
Pf1N1B4_2879	conditioncarbon source	-0.955703	21.283	119.333	1.32679e-10
Pf1N1B4_5926	conditioncarbon source	-0.901467	431.453	2421.5	3.45568e-09
Pf1N1B4_1653	conditioncarbon source	-0.856265	84.717	162.5	4.9324e-08
Pf1N1B4_3115	conditioncarbon source	0.759894	433.755	213.5	2.31077e-07
Pf1N1B4_2208	conditioncarbon source	-0.808918	75.2453	149.667	5.94287e-07
Pf1N1B4_3093	conditioncarbon source	0.712989	17.3019	10	9.86006e-07
Pf1N1B4_275	conditioncarbon source	-0.779304	8.0566	14.5	2.64587e-06
Pf1N1B4_1057	conditioncarbon source	-0.774056	10.3396	18.1667	3.5283e-06
Pf1N1B4_3038	conditioncarbon source	-0.768647	74.7736	162	4.43793e-06
Pf1N1B4_2491	conditioncarbon source	-0.759607	17.9245	31.5	5.95825e-06
Pf1N1B4_4299	conditioncarbon source	-0.658239	20.717	34.3333	0.00031181
Pf1N1B4_1906	conditioncarbon source	-0.648504	9.90566	18.6667	0.000420211
Pf1N1B4_2273	conditioncarbon source	-0.63414	51.4151	86.8333	0.000834999
Pf1N1B4_2337	conditioncarbon source	-0.621952	13.717	90.6667	0.00118698
Pf1N1B4_5560	conditioncarbon source	-0.620318	12.0377	20.8333	0.00123417
Pf1N1B4_2209	conditioncarbon source	0.495587	202.019	127.5	0.00144938
Pf1N1B4_5306	conditioncarbon source	-0.610525	20.9057	32.6667	0.00151697
Pf1N1B4_3907	conditioncarbon source	-0.609495	18.0943	29	0.00154669
Pf1N1B4_2540	conditioncarbon source	-0.604788	376.283	589.167	0.00168262
Pf1N1B4_5378	conditioncarbon source	-0.594132	33.6038	53.3333	0.00276381
Pf1N1B4_1016	conditioncarbon source	-0.590326	351.415	539.833	0.00316346
Pf1N1B4_5571	conditioncarbon source	-0.587572	56.2642	87	0.00345274
Pf1N1B4_5279	conditioncarbon source	-0.584508	21.0755	32.8333	0.00377453
Pf1N1B4_81	conditioncarbon source	-0.570658	21.9434	33.5	0.00522909
Pf1N1B4_1458	conditioncarbon source	0.44162	226.642	149.833	0.00560323
Pf1N1B4_2489	conditioncarbon source	-0.557451	48.5094	93.3333	0.00674037
Pf1N1B4_5551	conditioncarbon source	-0.554355	95.5849	143.667	0.00771166
Pf1N1B4_1403	conditioncarbon source	0.424963	142.415	92.1667	0.00784274
Pf1N1B4_3766	conditioncarbon source	-0.524835	111.113	161.5	0.016974
Pf1N1B4_1115	conditioncarbon source	0.383205	289.83	197.833	0.0190464
Pf1N1B4_5384	conditioncarbon source	-0.517901	68.0943	100.333	0.0191496
Pf1N1B4_715	conditioncarbon source	-0.509772	60.8113	93	0.0226401
Pf1N1B4_5431	conditioncarbon source	-0.504561	105.679	153.667	0.0266875
Pf1N1B4_4470	conditioncarbon source	-0.497041	24.3774	35.6667	0.032528
Pf1N1B4_3707	conditioncarbon source	-0.49333	125.698	190.5	0.0354098
Pf1N1B4_3451	conditioncarbon source	-0.490536	26.4528	38.5	0.0375795
Pf1N1B4_5438	conditioncarbon source	-0.488187	44.9245	64.6667	0.0394045
Pf1N1B4_3711	conditioncarbon source	-0.478255	106.038	156	0.0471178
Pf1N1B4_431	conditioncarbon source	-0.478022	57.283	82	0.0472991
Pf1N1B4_5251	conditioncarbon source	-0.477263	111.075	156.333	0.0478884
Pf1N1B4_2763	conditioncarbon source	-0.470031	36.6038	51.8333	0.0535051
Pf1N1B4_5447	conditioncarbon source	-0.455	18.8679	26.5	0.073925
Pf1N1B4_3407	conditioncarbon source	-0.447212	53.5283	74.3333	0.0864248
Pf1N1B4_3824	conditioncarbon source	-0.445718	379.17	560.667	0.0888222
Pf1N1B4_5252	conditioncarbon source	-0.445448	130.113	181.667	0.0892559
Pf1N1B4_841	conditioncarbon source	-0.44047	57.8868	80.5	0.0972455
Pf1N1B4_5312	conditioncarbon source	-0.440448	45.0377	67.5	0.0972813
Pf1N1B4_4976	conditioncarbon source	-0.43502	51.2642	71	0.105993
Pf1N1B4_1042	conditioncarbon source	0.275323	37.4906	30.1667	0.111628
Pf1N1B4_2012	conditioncarbon source	-0.427438	218.717	298.833	0.118162
Pf1N1B4_4438	conditioncarbon source	-0.4258	18.1887	30	0.120791
Pf1N1B4_5607	conditioncarbon source	-0.425004	34.1132	46.8333	0.122068
Pf1N1B4_3795	conditioncarbon source	-0.423594	15.2264	22.6667	0.124331
Pf1N1B4_74	conditioncarbon source	-0.421337	16.9623	23.5	0.127955
Pf1N1B4_4603	conditioncarbon source	-0.41955	15.6038	21.5	0.130823
Pf1N1B4_1094	conditioncarbon source	0.265053	20.0189	16	0.131616
Pf1N1B4_4926	conditioncarbon source	-0.418324	63.3396	86.3333	0.13396
Pf1N1B4_4687	conditioncarbon source	0.260321	179.283	145.667	0.141182
Pf1N1B4_4860	conditioncarbon source	-0.414877	26.0377	35.5	0.143568
Pf1N1B4_883	conditioncarbon source	-0.411147	12.6226	17.6667	0.153961
Pf1N1B4_5435	conditioncarbon source	-0.410759	27.6415	46.6667	0.155043
Pf1N1B4_1326	conditioncarbon source	-0.409161	74.3208	100.667	0.159495
Pf1N1B4_4459	conditioncarbon source	-0.408136	31.434	43	0.162351
Pf1N1B4_5498	conditioncarbon source	-0.406946	10.5283	15.6667	0.165669
Pf1N1B4_118	conditioncarbon source	-0.405366	32.7547	44.6667	0.17007
Pf1N1B4_5423	conditioncarbon source	-0.403749	333.302	477.167	0.174577
Pf1N1B4_5420	conditioncarbon source	-0.403358	27.1887	37.3333	0.175666
Pf1N1B4_3935	conditioncarbon source	-0.400828	31.1132	42.1667	0.182715
Pf1N1B4_5521	conditioncarbon source	-0.396428	222.415	298.833	0.194978
Pf1N1B4_5473	conditioncarbon source	-0.394434	181.623	242.833	0.200534
Pf1N1B4_2635	conditioncarbon source	-0.393905	21.2642	30.6667	0.202009
Pf1N1B4_4643	conditioncarbon source	-0.392067	312.472	431	0.20713
Pf1N1B4_3981	conditioncarbon source	-0.390722	16	23.1667	0.210878
Pf1N1B4_3753	conditioncarbon source	-0.386357	77.0377	111.333	0.22304
Pf1N1B4_5557	conditioncarbon source	-0.381533	88.5472	117.167	0.236483
Pf1N1B4_5518	conditioncarbon source	-0.379796	73.717	98	0.241325
Pf1N1B4_5353	conditioncarbon source	-0.379399	55.8679	74	0.242431
Pf1N1B4_5428	conditioncarbon source	-0.378007	178.925	253.167	0.246309
Pf1N1B4_3905	conditioncarbon source	-0.377186	39.1132	51.5	0.248597
Pf1N1B4_1569	conditioncarbon source	-0.370935	364.566	410.167	0.268781
Pf1N1B4_5072	conditioncarbon source	-0.370723	31.9245	42.6667	0.269648
Pf1N1B4_4063	conditioncarbon source	-0.370608	33.8491	45.3333	0.270117
Pf1N1B4_348	conditioncarbon source	-0.366685	29.5472	49.8333	0.286129
Pf1N1B4_5422	conditioncarbon source	-0.363675	220.623	286.833	0.298412
Pf1N1B4_3430	conditioncarbon source	-0.359782	529.434	769.167	0.314301
Pf1N1B4_2877	conditioncarbon source	-0.35686	144.019	224.167	0.326226
Pf1N1B4_2609	conditioncarbon source	0.186102	534.415	446.833	0.328921
Pf1N1B4_2685	conditioncarbon source	-0.355839	69.6415	90.3333	0.330392
Pf1N1B4_2534	conditioncarbon source	-0.354915	25.717	34.5	0.334161
Pf1N1B4_5494	conditioncarbon source	-0.352084	232.34	327.5	0.345718
Pf1N1B4_4699	conditioncarbon source	0.179657	25.7925	20.6667	0.349555
Pf1N1B4_1125	conditioncarbon source	-0.349487	61.566	79.1667	0.356314
Pf1N1B4_5275	conditioncarbon source	-0.346042	14.8113	19.1667	0.370374
Pf1N1B4_2415	conditioncarbon source	-0.345438	56.5849	73.5	0.372841
Pf1N1B4_2850	conditioncarbon source	-0.342149	78.3962	181.333	0.386261
Pf1N1B4_4999	conditioncarbon source	-0.342096	37.4906	48.6667	0.386481
Pf1N1B4_5493	conditioncarbon source	-0.341964	94.9245	124.333	0.387019
Pf1N1B4_1299	conditioncarbon source	-0.340444	71.8302	92.8333	0.393221
Pf1N1B4_3684	conditioncarbon source	-0.339296	62.4528	72.8333	0.397907
Pf1N1B4_5308	conditioncarbon source	-0.339266	119.66	170.167	0.398028
Pf1N1B4_3968	conditioncarbon source	-0.339061	32.7358	42.3333	0.398865
Pf1N1B4_1517	conditioncarbon source	-0.338048	35.5094	46	0.402999
Pf1N1B4_5301	conditioncarbon source	-0.337153	74.8679	95.8333	0.406651
Pf1N1B4_5414	conditioncarbon source	-0.336637	170.396	242.5	0.408756
Pf1N1B4_13	conditioncarbon source	-0.33553	24.1132	31	0.413276
Pf1N1B4_3435	conditioncarbon source	-0.335145	17.0189	21.8333	0.414846
Pf1N1B4_5659	conditioncarbon source	0.161877	375.792	291.167	0.416201
Pf1N1B4_1198	conditioncarbon source	-0.331494	111.245	141.167	0.429748
Pf1N1B4_907	conditioncarbon source	-0.331033	64.4717	82.5	0.431627
Pf1N1B4_5346	conditioncarbon source	-0.328412	27.1887	34.6667	0.442327
Pf1N1B4_2526	conditioncarbon source	-0.326362	389.792	632.667	0.45114
Pf1N1B4_2249	conditioncarbon source	-0.325448	32.0377	41.3333	0.455746
Pf1N1B4_5293	conditioncarbon source	-0.324911	33.6226	41.8333	0.458451
Pf1N1B4_4734	conditioncarbon source	-0.323871	33.283	42.8333	0.463696
Pf1N1B4_4192	conditioncarbon source	-0.323834	33.8302	43.3333	0.463882
Pf1N1B4_5070	conditioncarbon source	-0.321756	143.264	181	0.474357
Pf1N1B4_1422	conditioncarbon source	-0.314198	34.3962	43.5	0.512456
Pf1N1B4_5288	conditioncarbon source	-0.313805	40.1509	57.8333	0.514435
Pf1N1B4_4996	conditioncarbon source	-0.313083	139.075	175	0.518075
Pf1N1B4_4163	conditioncarbon source	-0.312415	87.1887	109.167	0.521444
Pf1N1B4_2006	conditioncarbon source	-0.310101	24.9057	31.3333	0.533109
Pf1N1B4_4134	conditioncarbon source	-0.308344	19.3396	24.6667	0.541963
Pf1N1B4_3712	conditioncarbon source	-0.308002	174.491	246.833	0.543689
Pf1N1B4_5126	conditioncarbon source	-0.307797	83.8302	104.667	0.544721
Pf1N1B4_4425	conditioncarbon source	-0.304127	48.6415	61.5	0.563221
Pf1N1B4_5461	conditioncarbon source	-0.303487	37.9434	48.1667	0.56645
Pf1N1B4_4330	conditioncarbon source	-0.303312	59.717	74.5	0.567333
Pf1N1B4_3900	conditioncarbon source	-0.302074	34.566	45.5	0.573572
Pf1N1B4_3906	conditioncarbon source	-0.301538	22.1509	26.5	0.576276
Pf1N1B4_5280	conditioncarbon source	-0.299051	138.321	187.5	0.588811
Pf1N1B4_4771	conditioncarbon source	-0.298758	42.4151	53.3333	0.590288
Pf1N1B4_5145	conditioncarbon source	-0.297109	127.34	159	0.5986
Pf1N1B4_4849	conditioncarbon source	-0.295066	19.283	24.6667	0.6089
Pf1N1B4_5329	conditioncarbon source	-0.294849	31.1132	44	0.609989
Pf1N1B4_4202	conditioncarbon source	-0.294636	100.925	137.333	0.611064
Pf1N1B4_5998	conditioncarbon source	-0.292843	137.264	176.833	0.620102
Pf1N1B4_4478	conditioncarbon source	-0.292729	30.8491	39.6667	0.620677
Pf1N1B4_1629	conditioncarbon source	-0.292085	38.3396	50.5	0.623926
Pf1N1B4_2686	conditioncarbon source	-0.291949	94.434	116.667	0.62461
Pf1N1B4_2478	conditioncarbon source	-0.291875	138.698	200.333	0.624983
Pf1N1B4_6004	conditioncarbon source	-0.290594	48	60.6667	0.631441
Pf1N1B4_1472	conditioncarbon source	0.10717	12.9057	8.5	0.636219
Pf1N1B4_4445	conditioncarbon source	-0.288521	61.3585	75.6667	0.641891
Pf1N1B4_184	conditioncarbon source	-0.28618	52.717	64.8333	0.653693
Pf1N1B4_2054	conditioncarbon source	-0.285392	44.3585	54.6667	0.657662
Pf1N1B4_2295	conditioncarbon source	-0.285096	88.1698	109.167	0.659156
Pf1N1B4_5472	conditioncarbon source	-0.284986	56.9057	82.1667	0.65971
Pf1N1B4_4030	conditioncarbon source	-0.283928	20.1509	21.3333	0.665044
Pf1N1B4_5480	conditioncarbon source	-0.282089	53.4717	73.1667	0.674313
Pf1N1B4_5382	conditioncarbon source	-0.281132	43.3019	55.3333	0.679138
Pf1N1B4_4896	conditioncarbon source	-0.280936	97.9245	120	0.680126
Pf1N1B4_1142	conditioncarbon source	-0.280415	195.245	244.667	0.682777
Pf1N1B4_5351	conditioncarbon source	-0.278678	76.6415	102.333	0.691818
Pf1N1B4_51	conditioncarbon source	-0.278519	28.5094	37.5	0.692648
Pf1N1B4_236	conditioncarbon source	-0.277988	25.5094	31.8333	0.69541
Pf1N1B4_5806	conditioncarbon source	-0.275947	176.566	223.833	0.706031
Pf1N1B4_5921	conditioncarbon source	-0.275874	140.604	182.667	0.706411
Pf1N1B4_4961	conditioncarbon source	-0.27537	32.0566	39.3333	0.709035
Pf1N1B4_5567	conditioncarbon source	-0.274305	95.5849	143.5	0.714576
Pf1N1B4_4225	conditioncarbon source	-0.273638	36.1887	44.3333	0.718047
Pf1N1B4_365	conditioncarbon source	-0.272954	71.9057	86.1667	0.721608
Pf1N1B4_138	conditioncarbon source	-0.272042	19.1321	23.5	0.726357
Pf1N1B4_3302	conditioncarbon source	-0.271891	80.1132	98.3333	0.72714
Pf1N1B4_2955	conditioncarbon source	-0.271511	59.4151	73.5	0.729116
Pf1N1B4_1485	conditioncarbon source	-0.269452	40.1509	49	0.739834
Pf1N1B4_5566	conditioncarbon source	-0.266536	100.962	139.5	0.755012
Pf1N1B4_2080	conditioncarbon source	-0.264854	45.8491	55.6667	0.763764
Pf1N1B4_2749	conditioncarbon source	-0.264843	85.2075	104.333	0.763821
Pf1N1B4_3930	conditioncarbon source	-0.260689	61.1132	73.8333	0.785441
Pf1N1B4_2860	conditioncarbon source	-0.259739	75.3774	132.833	0.790383
Pf1N1B4_4969	conditioncarbon source	-0.259241	16.0189	24	0.792975
Pf1N1B4_5427	conditioncarbon source	-0.25919	101.774	133.333	0.79324
Pf1N1B4_1845	conditioncarbon source	-0.258142	28.2642	34.5	0.798697
Pf1N1B4_4010	conditioncarbon source	-0.258133	122.377	159.333	0.798744
Pf1N1B4_1233	conditioncarbon source	-0.257819	82.9057	100	0.800379
Pf1N1B4_1465	conditioncarbon source	-0.253759	1155.45	1065.83	0.821506
Pf1N1B4_5719	conditioncarbon source	-0.253619	47.5472	57.3333	0.822234
Pf1N1B4_5292	conditioncarbon source	-0.253583	19.1509	29.1667	0.822424
Pf1N1B4_3415	conditioncarbon source	-0.252892	41.5283	48.8333	0.826017
Pf1N1B4_1113	conditioncarbon source	-0.251922	48.9623	96.6667	0.831066
Pf1N1B4_2769	conditioncarbon source	-0.251686	48.1321	62.3333	0.832297
Pf1N1B4_3018	conditioncarbon source	-0.25042	102.019	122.333	0.838885
Pf1N1B4_5511	conditioncarbon source	-0.250337	40.4717	61.6667	0.839316
Pf1N1B4_5138	conditioncarbon source	-0.249547	64.7925	78	0.843427
Pf1N1B4_573	conditioncarbon source	-0.249335	288.887	310.333	0.844532
Pf1N1B4_1153	conditioncarbon source	-0.248912	24.8679	41.3333	0.846731
Pf1N1B4_4328	conditioncarbon source	-0.247911	51.4906	61.6667	0.85194
Pf1N1B4_5680	conditioncarbon source	-0.247844	44.2642	53.6667	0.852292
Pf1N1B4_2445	conditioncarbon source	-0.246895	184.094	220	0.857229
Pf1N1B4_5374	conditioncarbon source	-0.246315	77.283	94.5	0.860249
Pf1N1B4_5466	conditioncarbon source	-0.24593	116.83	172.167	0.86225
Pf1N1B4_3489	conditioncarbon source	-0.245912	61.2264	74.3333	0.862344
Pf1N1B4_4915	conditioncarbon source	-0.245829	205.057	253.833	0.862777
Pf1N1B4_3497	conditioncarbon source	-0.244668	82.283	99.5	0.868821
Pf1N1B4_1837	conditioncarbon source	-0.244516	8.54717	10.6667	0.869609
Pf1N1B4_4667	conditioncarbon source	-0.243227	28.3396	34.1667	0.876319
Pf1N1B4_497	conditioncarbon source	-0.241926	80.4906	103.833	0.883089
Pf1N1B4_5512	conditioncarbon source	-0.24037	10.434	14.1667	0.891188
Pf1N1B4_3982	conditioncarbon source	-0.23969	105.642	125.833	0.894728
Pf1N1B4_230	conditioncarbon source	0.0457328	19.9245	18.6667	0.90022
Pf1N1B4_3073	conditioncarbon source	0.0447293	85.6604	80.5	0.904541
Pf1N1B4_4984	conditioncarbon source	-0.235226	192.434	228.167	0.917957
Pf1N1B4_1065	conditioncarbon source	-0.234909	81.6415	120.667	0.91961
Pf1N1B4_5496	conditioncarbon source	-0.232114	33.283	45	0.926293
Pf1N1B4_5790	conditioncarbon source	-0.231404	107.132	127	0.927481
Pf1N1B4_22	conditioncarbon source	-0.231325	137.34	199.167	0.927613
Pf1N1B4_3993	conditioncarbon source	-0.230407	38.4717	51.5	0.92915
Pf1N1B4_4413	conditioncarbon source	-0.230361	60.566	71.6667	0.929228
Pf1N1B4_5800	conditioncarbon source	-0.230095	208.132	246	0.929673
Pf1N1B4_973	conditioncarbon source	0.0334636	1888.02	1645	0.929958
Pf1N1B4_3672	conditioncarbon source	-0.226549	74.2264	102.167	0.935612
Pf1N1B4_1285	conditioncarbon source	-0.226548	177.604	209.333	0.935613
Pf1N1B4_1582	conditioncarbon source	-0.226453	184.491	227.167	0.935772
Pf1N1B4_5413	conditioncarbon source	-0.22645	112.792	156	0.935778
Pf1N1B4_4596	conditioncarbon source	-0.226126	24.1321	28.8333	0.93632
Pf1N1B4_825	conditioncarbon source	-0.22604	19.2075	27.6667	0.936464
Pf1N1B4_3871	conditioncarbon source	0.0291829	518.132	473.5	0.938153
Pf1N1B4_5487	conditioncarbon source	-0.224917	52.6981	68.8333	0.938344
Pf1N1B4_1456	conditioncarbon source	0.0288877	272.264	199.167	0.938718
Pf1N1B4_3833	conditioncarbon source	-0.224109	73.2642	97	0.939697
Pf1N1B4_4423	conditioncarbon source	-0.222106	35.0189	42	0.943051
Pf1N1B4_5809	conditioncarbon source	-0.221125	93.9811	110.5	0.944694
Pf1N1B4_4928	conditioncarbon source	-0.221039	117.472	149	0.944839
Pf1N1B4_3275	conditioncarbon source	-0.220746	58.9811	74.8333	0.945328
Pf1N1B4_2308	conditioncarbon source	-0.220507	482.623	566.167	0.94573
Pf1N1B4_5060	conditioncarbon source	-0.219638	93.4528	119	0.947184
Pf1N1B4_777	conditioncarbon source	-0.219293	172.755	230	0.947762
Pf1N1B4_2218	conditioncarbon source	-0.218012	105.604	143	0.949908
Pf1N1B4_4107	conditioncarbon source	-0.217642	16	21.3333	0.950526
Pf1N1B4_3368	conditioncarbon source	-0.217325	10.9434	17	0.951057
Pf1N1B4_3375	conditioncarbon source	-0.216988	853.396	995	0.951622
Pf1N1B4_2061	conditioncarbon source	-0.21582	31.0566	40.5	0.953578
Pf1N1B4_2640	conditioncarbon source	-0.21452	44.1698	51.8333	0.955755
Pf1N1B4_3382	conditioncarbon source	-0.214389	55.9623	65.5	0.955974
Pf1N1B4_1226	conditioncarbon source	-0.213349	94.8113	110.833	0.957715
Pf1N1B4_5703	conditioncarbon source	-0.212971	39.0755	45.8333	0.958348
Pf1N1B4_5960	conditioncarbon source	-0.211892	52.3774	68.6667	0.960156
Pf1N1B4_1396	conditioncarbon source	0.0174828	193.057	187.833	0.960551
Pf1N1B4_5513	conditioncarbon source	-0.211297	28.8491	41.3333	0.961152
Pf1N1B4_646	conditioncarbon source	-0.210296	341.038	436.167	0.962828
Pf1N1B4_3830	conditioncarbon source	0.0143486	74.0755	62.5	0.966551
Pf1N1B4_332	conditioncarbon source	-0.20706	90.6038	105.5	0.968246
Pf1N1B4_4309	conditioncarbon source	-0.206158	71.2264	90	0.969757
Pf1N1B4_5253	conditioncarbon source	-0.206067	94.6792	124.667	0.96991
Pf1N1B4_781	conditioncarbon source	-0.204568	140.358	162.833	0.97242
Pf1N1B4_1642	conditioncarbon source	-0.203224	142.736	173.833	0.97467
Pf1N1B4_3286	conditioncarbon source	-0.202323	86.3585	102	0.976179
Pf1N1B4_1669	conditioncarbon source	-0.202298	233.679	287.5	0.976221
Pf1N1B4_3599	conditioncarbon source	-0.200587	93.2642	122.333	0.979086
Pf1N1B4_594	conditioncarbon source	-0.200113	134.566	162.833	0.979881
Pf1N1B4_3869	conditioncarbon source	0.00658554	418.283	401.833	0.981413
Pf1N1B4_2117	conditioncarbon source	0.00625669	547.623	486.333	0.982042
Pf1N1B4_1318	conditioncarbon source	-0.198797	65.3208	81.5	0.982084
Pf1N1B4_442	conditioncarbon source	-0.196607	214.151	247.167	0.985751
Pf1N1B4_3626	conditioncarbon source	-0.19511	82.0189	99	0.988258
Pf1N1B4_4695	conditioncarbon source	-0.19433	36.7358	42.5	0.989563
Pf1N1B4_590	conditioncarbon source	-0.193896	280.302	383	0.990291
Pf1N1B4_4978	conditioncarbon source	-0.192675	108.792	130.333	0.992335
Pf1N1B4_2713	conditioncarbon source	-0.191874	21.5094	27	0.993677
Pf1N1B4_2219	conditioncarbon source	-2.24067e-06	94.0377	107.333	0.994024
Pf1N1B4_3149	conditioncarbon source	-0.000165051	35.3208	53.6667	0.994336
Pf1N1B4_4903	conditioncarbon source	-0.191349	53.9623	62.1667	0.994556
Pf1N1B4_254	conditioncarbon source	-0.000302164	227.453	256.833	0.994598
Pf1N1B4_654	conditioncarbon source	-0.000377902	131.925	154	0.994743
Pf1N1B4_782	conditioncarbon source	-0.000513166	781.151	895.5	0.995002
Pf1N1B4_1794	conditioncarbon source	-0.000777747	100.377	112	0.995509
Pf1N1B4_5570	conditioncarbon source	-0.190749	177.792	232.667	0.99556
Pf1N1B4_2264	conditioncarbon source	-0.00090702	172.189	211.5	0.995756
Pf1N1B4_1856	conditioncarbon source	-0.000920083	56.4528	68	0.995781
Pf1N1B4_2094	conditioncarbon source	-0.000930686	41.717	47.1667	0.995801
Pf1N1B4_4049	conditioncarbon source	-0.0010549	74.4151	82	0.996039
Pf1N1B4_498	conditioncarbon source	-0.190356	136.302	156.667	0.996219
Pf1N1B4_507	conditioncarbon source	-0.00137406	12.2453	13.1667	0.99665
Pf1N1B4_3807	conditioncarbon source	-0.00143687	573.358	679.833	0.99677
Pf1N1B4_4579	conditioncarbon source	-0.00143699	153.849	167.667	0.996771
Pf1N1B4_5558	conditioncarbon source	-0.189996	87.6981	112.667	0.996822
Pf1N1B4_3409	conditioncarbon source	-0.00150629	160.302	184.333	0.996903
Pf1N1B4_2629	conditioncarbon source	-0.18985	170.396	195.667	0.997066
Pf1N1B4_1813	conditioncarbon source	-0.00196152	710.283	838.333	0.997775
Pf1N1B4_3230	conditioncarbon source	-0.00231448	296.755	337.833	0.998451
Pf1N1B4_1418	conditioncarbon source	-0.00247887	469.038	520.333	0.998765
Pf1N1B4_4836	conditioncarbon source	-0.188748	49.717	64.1667	0.998912
Pf1N1B4_5327	conditioncarbon source	-0.00264481	104.283	126.167	0.999083
Pf1N1B4_5261	conditioncarbon source	-0.00280963	22.6792	28.3333	0.999398
Pf1N1B4_1149	conditioncarbon source	-0.00282637	81.6415	108.5	0.99943
Pf1N1B4_2994	conditioncarbon source	-0.00283253	390.34	472.167	0.999442
Pf1N1B4_3915	conditioncarbon source	-0.00298909	229.019	275	0.999742
Pf1N1B4_5795	conditioncarbon source	-0.00300444	97.3774	104.5	0.999771
Pf1N1B4_1032	conditioncarbon source	-0.0456324	140.019	171.5	1
Pf1N1B4_1040	conditioncarbon source	-0.0223137	61.4717	63.1667	1
Pf1N1B4_1048	conditioncarbon source	-0.127983	58.2642	71.5	1
Pf1N1B4_1087	conditioncarbon source	-0.0901035	75.9623	91.8333	1
Pf1N1B4_1104	conditioncarbon source	-0.00977963	118.189	130.5	1
Pf1N1B4_111	conditioncarbon source	-0.0840012	193.849	220.167	1
Pf1N1B4_1121	conditioncarbon source	-0.076749	356.547	447.833	1
Pf1N1B4_1122	conditioncarbon source	-0.118995	590.925	888.833	1
Pf1N1B4_1123	conditioncarbon source	-0.108495	404.585	566.167	1
Pf1N1B4_1139	conditioncarbon source	-0.0914397	37.2642	46.1667	1
Pf1N1B4_120	conditioncarbon source	-0.161572	71.4528	96.3333	1
Pf1N1B4_1200	conditioncarbon source	-0.0178473	489.358	598.333	1
Pf1N1B4_1212	conditioncarbon source	-0.0181683	39.3396	51.8333	1
Pf1N1B4_1238	conditioncarbon source	-0.0761138	304.472	387.5	1
Pf1N1B4_1284	conditioncarbon source	-0.150866	72.6981	81.3333	1
Pf1N1B4_1306	conditioncarbon source	-0.00486817	1312.3	1248.83	1
Pf1N1B4_1319	conditioncarbon source	-0.0275742	82.9623	99.6667	1
Pf1N1B4_1327	conditioncarbon source	-0.137297	177.094	258.167	1
Pf1N1B4_1329	conditioncarbon source	-0.0873222	60.8113	99.6667	1
Pf1N1B4_1333	conditioncarbon source	-0.0466415	49.3962	65.1667	1
Pf1N1B4_1339	conditioncarbon source	-0.0895399	36.2453	50	1
Pf1N1B4_1431	conditioncarbon source	-0.00833252	359.491	415.667	1
Pf1N1B4_1448	conditioncarbon source	-0.0177315	149.566	185.667	1
Pf1N1B4_1463	conditioncarbon source	-0.17143	228.679	246.667	1
Pf1N1B4_1498	conditioncarbon source	-0.00499903	191.208	232.333	1
Pf1N1B4_1513	conditioncarbon source	-0.0100908	159.472	185	1
Pf1N1B4_1531	conditioncarbon source	-0.144901	233.377	259.833	1
Pf1N1B4_1543	conditioncarbon source	-0.0367253	86.6981	111.167	1
Pf1N1B4_1544	conditioncarbon source	-0.18769	122.943	148.333	1
Pf1N1B4_1545	conditioncarbon source	-0.1515	186.491	259.5	1
Pf1N1B4_1586	conditioncarbon source	-0.0992341	539.245	690.5	1
Pf1N1B4_1628	conditioncarbon source	-0.0200798	306.528	344	1
Pf1N1B4_1633	conditioncarbon source	-0.0351211	280.415	330	1
Pf1N1B4_1644	conditioncarbon source	-0.00879918	184.113	219.167	1
Pf1N1B4_1646	conditioncarbon source	-0.006504	117.566	141.833	1
Pf1N1B4_1649	conditioncarbon source	-0.00439198	130.358	152.167	1
Pf1N1B4_1656	conditioncarbon source	-0.00353831	744.132	866.667	1
Pf1N1B4_1665	conditioncarbon source	-0.0146902	241.642	279	1
Pf1N1B4_1706	conditioncarbon source	-0.169459	283.34	321	1
Pf1N1B4_1707	conditioncarbon source	-0.0436167	38.283	39.6667	1
Pf1N1B4_1725	conditioncarbon source	-0.0711759	298.208	375.167	1
Pf1N1B4_1729	conditioncarbon source	-0.113301	217.792	274.167	1
Pf1N1B4_1754	conditioncarbon source	-0.0128424	41.3585	59.5	1
Pf1N1B4_1763	conditioncarbon source	-0.0188164	587.698	700.667	1
Pf1N1B4_1798	conditioncarbon source	-0.0288825	193.321	227.167	1
Pf1N1B4_1819	conditioncarbon source	-0.131877	32.5283	42.3333	1
Pf1N1B4_1821	conditioncarbon source	-0.0451803	567.792	660.5	1
Pf1N1B4_1832	conditioncarbon source	-0.186977	106.604	128.667	1
Pf1N1B4_1851	conditioncarbon source	-0.0596	85.1698	107.333	1
Pf1N1B4_1854	conditioncarbon source	-0.0426668	423.642	508.167	1
Pf1N1B4_1859	conditioncarbon source	-0.140139	313.509	382.833	1
Pf1N1B4_1860	conditioncarbon source	-0.0481559	257.887	307.5	1
Pf1N1B4_1878	conditioncarbon source	-0.11145	209.83	229	1
Pf1N1B4_1881	conditioncarbon source	-0.147134	336.151	412.5	1
Pf1N1B4_1882	conditioncarbon source	-0.147073	2878.57	3434.17	1
Pf1N1B4_1883	conditioncarbon source	-0.0156016	494.792	582.5	1
Pf1N1B4_1884	conditioncarbon source	-0.0227046	124.472	158.833	1
Pf1N1B4_1893	conditioncarbon source	-0.0473511	54.5849	56.6667	1
Pf1N1B4_1894	conditioncarbon source	-0.0340171	161.094	181	1
Pf1N1B4_1896	conditioncarbon source	-0.125274	227.208	283.333	1
Pf1N1B4_19	conditioncarbon source	-0.0709465	84.6604	104.167	1
Pf1N1B4_1902	conditioncarbon source	-0.0487086	185.472	221.333	1
Pf1N1B4_1925	conditioncarbon source	-0.00946603	281.925	320.667	1
Pf1N1B4_1936	conditioncarbon source	-0.110666	57.6604	80.1667	1
Pf1N1B4_1951	conditioncarbon source	-0.0155073	247.811	300.5	1
Pf1N1B4_1959	conditioncarbon source	-0.017704	319.151	391.833	1
Pf1N1B4_1961	conditioncarbon source	-0.0406071	114.811	142.667	1
Pf1N1B4_1968	conditioncarbon source	-0.142603	243.038	270.167	1
Pf1N1B4_1982	conditioncarbon source	-0.0515745	471.491	537.167	1
Pf1N1B4_1983	conditioncarbon source	-0.0150426	104.472	121.333	1
Pf1N1B4_199	conditioncarbon source	-0.0658863	77.4151	88.6667	1
Pf1N1B4_1990	conditioncarbon source	-0.112545	101.755	127.5	1
Pf1N1B4_1996	conditioncarbon source	-0.152257	66.2642	85.8333	1
Pf1N1B4_2050	conditioncarbon source	-0.055416	179.943	232.167	1
Pf1N1B4_2076	conditioncarbon source	-0.121349	150.302	164.833	1
Pf1N1B4_2081	conditioncarbon source	-0.00635223	118.585	132	1
Pf1N1B4_2097	conditioncarbon source	-0.100974	69.2453	83.8333	1
Pf1N1B4_2100	conditioncarbon source	-0.129768	80.4717	103.5	1
Pf1N1B4_2155	conditioncarbon source	-0.125565	54.566	68.8333	1
Pf1N1B4_2158	conditioncarbon source	-0.04552	281.113	313.833	1
Pf1N1B4_2169	conditioncarbon source	-0.0642777	19.8679	22.1667	1
Pf1N1B4_2172	conditioncarbon source	-0.0123898	46.9623	59.3333	1
Pf1N1B4_219	conditioncarbon source	-0.0963559	35.283	47	1
Pf1N1B4_2192	conditioncarbon source	-0.0621434	173.132	193.667	1
Pf1N1B4_2239	conditioncarbon source	-0.058237	66.7547	82.5	1
Pf1N1B4_2268	conditioncarbon source	-0.1738	227.491	258.667	1
Pf1N1B4_2276	conditioncarbon source	-0.073259	96.1132	107	1
Pf1N1B4_2294	conditioncarbon source	-0.0915316	253.245	310	1
Pf1N1B4_2306	conditioncarbon source	-0.0251032	182.698	221.667	1
Pf1N1B4_2315	conditioncarbon source	-0.177462	198.528	226.333	1
Pf1N1B4_2348	conditioncarbon source	-0.079008	88.3774	111.667	1
Pf1N1B4_2362	conditioncarbon source	-0.0414025	67.5472	80.3333	1
Pf1N1B4_2369	conditioncarbon source	-0.00988185	35.3019	41.1667	1
Pf1N1B4_2373	conditioncarbon source	-0.083533	62.6792	68.5	1
Pf1N1B4_2375	conditioncarbon source	-0.0181116	412.415	528.5	1
Pf1N1B4_2382	conditioncarbon source	-0.0804859	396.528	399.833	1
Pf1N1B4_2383	conditioncarbon source	-0.112301	133.321	162	1
Pf1N1B4_2392	conditioncarbon source	-0.0682924	50.7736	61	1
Pf1N1B4_241	conditioncarbon source	-0.0171741	19.2075	22	1
Pf1N1B4_243	conditioncarbon source	-0.0192033	112.717	122.667	1
Pf1N1B4_2431	conditioncarbon source	-0.156835	40.8491	46.1667	1
Pf1N1B4_2435	conditioncarbon source	-0.0240735	35.6792	47.8333	1
Pf1N1B4_246	conditioncarbon source	-0.095163	100.925	108.833	1
Pf1N1B4_2503	conditioncarbon source	-0.0286615	328.83	433	1
Pf1N1B4_2521	conditioncarbon source	-0.00995591	646.34	780.333	1
Pf1N1B4_2527	conditioncarbon source	-0.106881	288.283	354.667	1
Pf1N1B4_2536	conditioncarbon source	-0.0926355	222.189	284.667	1
Pf1N1B4_2541	conditioncarbon source	-0.0817871	113.792	150.833	1
Pf1N1B4_2542	conditioncarbon source	-0.0279279	108.83	128	1
Pf1N1B4_2567	conditioncarbon source	-0.0364408	103.208	135	1
Pf1N1B4_260	conditioncarbon source	-0.0108473	105.887	119	1
Pf1N1B4_261	conditioncarbon source	-0.0213023	303.491	337	1
Pf1N1B4_2611	conditioncarbon source	-0.125629	503.358	572	1
Pf1N1B4_2617	conditioncarbon source	-0.0654043	124.075	147.833	1
Pf1N1B4_2621	conditioncarbon source	-0.0628202	9.45283	14	1
Pf1N1B4_2646	conditioncarbon source	-0.0882014	41.9057	49.3333	1
Pf1N1B4_2673	conditioncarbon source	-0.00344782	161.925	195	1
Pf1N1B4_2683	conditioncarbon source	-0.0138731	56.4151	64.3333	1
Pf1N1B4_2694	conditioncarbon source	-0.0424245	615.377	685.333	1
Pf1N1B4_2701	conditioncarbon source	-0.0942661	2030.79	2302.33	1
Pf1N1B4_2737	conditioncarbon source	-0.183126	179.792	205.667	1
Pf1N1B4_2748	conditioncarbon source	-0.0145998	182.038	211.167	1
Pf1N1B4_2750	conditioncarbon source	-0.151815	21.0377	25.5	1
Pf1N1B4_2751	conditioncarbon source	-0.122408	163.17	195	1
Pf1N1B4_276	conditioncarbon source	-0.105868	35.4528	40.8333	1
Pf1N1B4_2784	conditioncarbon source	-0.119225	21.3208	25.5	1
Pf1N1B4_2819	conditioncarbon source	-0.0206522	194.434	208	1
Pf1N1B4_2833	conditioncarbon source	-0.175096	35.2075	40.3333	1
Pf1N1B4_2837	conditioncarbon source	-0.00824562	129.981	156.5	1
Pf1N1B4_284	conditioncarbon source	-0.0365142	666.094	811.5	1
Pf1N1B4_2852	conditioncarbon source	-0.0317981	134.491	160.833	1
Pf1N1B4_2857	conditioncarbon source	-0.0300301	25.717	34.6667	1
Pf1N1B4_2874	conditioncarbon source	-0.167199	9.92453	14.8333	1
Pf1N1B4_2907	conditioncarbon source	-0.112921	106.453	142.333	1
Pf1N1B4_2924	conditioncarbon source	-0.0304043	28.4906	35.3333	1
Pf1N1B4_2929	conditioncarbon source	-0.174352	64.283	76.5	1
Pf1N1B4_2936	conditioncarbon source	-0.0279815	363.057	429	1
Pf1N1B4_2940	conditioncarbon source	-0.13597	73.4717	83	1
Pf1N1B4_295	conditioncarbon source	-0.111993	432.208	466.333	1
Pf1N1B4_2957	conditioncarbon source	-0.130649	201.604	268	1
Pf1N1B4_2978	conditioncarbon source	-0.0725127	130.415	157.833	1
Pf1N1B4_299	conditioncarbon source	-0.0172941	420.83	479.167	1
Pf1N1B4_2992	conditioncarbon source	-0.0599136	102.585	122.833	1
Pf1N1B4_2996	conditioncarbon source	-0.0165192	255.396	303.167	1
Pf1N1B4_2997	conditioncarbon source	-0.0413362	304.717	357	1
Pf1N1B4_2998	conditioncarbon source	-0.00900332	388.623	460.833	1
Pf1N1B4_3006	conditioncarbon source	-0.13355	78.1887	100.833	1
Pf1N1B4_3030	conditioncarbon source	-0.00772769	50.2642	59.8333	1
Pf1N1B4_3043	conditioncarbon source	-0.175626	332.66	378.667	1
Pf1N1B4_3055	conditioncarbon source	-0.093568	93.5283	110.833	1
Pf1N1B4_3058	conditioncarbon source	-0.00977363	53	59.6667	1
Pf1N1B4_3078	conditioncarbon source	-0.0293159	17.6981	20.6667	1
Pf1N1B4_3109	conditioncarbon source	-0.14415	70.0189	82.6667	1
Pf1N1B4_311	conditioncarbon source	-0.0126633	107.925	132.333	1
Pf1N1B4_3113	conditioncarbon source	-0.106069	500.472	567.833	1
Pf1N1B4_3117	conditioncarbon source	-0.146686	176.528	183	1
Pf1N1B4_3131	conditioncarbon source	-0.0200649	182.868	210.333	1
Pf1N1B4_3137	conditioncarbon source	-0.0261037	233.302	286	1
Pf1N1B4_3139	conditioncarbon source	-0.0716566	199.377	233.833	1
Pf1N1B4_3140	conditioncarbon source	-0.0236046	183.66	218.667	1
Pf1N1B4_3148	conditioncarbon source	-0.011071	84.8491	99.6667	1
Pf1N1B4_3162	conditioncarbon source	-0.0660513	402.132	483.667	1
Pf1N1B4_3165	conditioncarbon source	-0.143033	118.377	132	1
Pf1N1B4_3177	conditioncarbon source	-0.051465	259.755	292	1
Pf1N1B4_3188	conditioncarbon source	-0.12592	78.4151	107.167	1
Pf1N1B4_320	conditioncarbon source	-0.00499002	79.9057	105.667	1
Pf1N1B4_3204	conditioncarbon source	-0.0906388	169.189	197	1
Pf1N1B4_3207	conditioncarbon source	-0.0558278	199.943	247.167	1
Pf1N1B4_324	conditioncarbon source	-0.00459272	15.6981	21.1667	1
Pf1N1B4_3249	conditioncarbon source	-0.0994363	100.585	116.5	1
Pf1N1B4_3272	conditioncarbon source	-0.0135183	31.5283	31.6667	1
Pf1N1B4_3313	conditioncarbon source	-0.150663	123.189	137.833	1
Pf1N1B4_3333	conditioncarbon source	-0.11175	141.208	172.833	1
Pf1N1B4_3343	conditioncarbon source	-0.00895608	139.962	166.167	1
Pf1N1B4_3366	conditioncarbon source	-0.0242703	106.981	126.167	1
Pf1N1B4_3387	conditioncarbon source	-0.0317695	254.113	303.333	1
Pf1N1B4_3392	conditioncarbon source	-0.0361654	191.358	224.167	1
Pf1N1B4_3420	conditioncarbon source	-0.0259092	44.9434	45	1
Pf1N1B4_3425	conditioncarbon source	-0.0182568	129.868	154.167	1
Pf1N1B4_3462	conditioncarbon source	-0.033748	82.7547	100.333	1
Pf1N1B4_3475	conditioncarbon source	-0.032999	316.66	355.833	1
Pf1N1B4_349	conditioncarbon source	-0.106664	43.3774	67.1667	1
Pf1N1B4_3556	conditioncarbon source	-0.0175285	307.113	361.5	1
Pf1N1B4_3561	conditioncarbon source	-0.0373184	71.2264	84.8333	1
Pf1N1B4_3571	conditioncarbon source	-0.0134663	119.321	139.833	1
Pf1N1B4_3575	conditioncarbon source	-0.00503355	192.83	239.833	1
Pf1N1B4_3583	conditioncarbon source	-0.0462867	91.7358	111.667	1
Pf1N1B4_360	conditioncarbon source	-0.0181345	628.943	711.667	1
Pf1N1B4_361	conditioncarbon source	-0.0208847	562.717	665.833	1
Pf1N1B4_3612	conditioncarbon source	-0.0350794	33.4717	44.8333	1
Pf1N1B4_3622	conditioncarbon source	-0.0811361	137.792	168	1
Pf1N1B4_363	conditioncarbon source	-0.0562343	124.585	130.667	1
Pf1N1B4_3662	conditioncarbon source	-0.0051884	48.6604	55.3333	1
Pf1N1B4_3685	conditioncarbon source	-0.0716684	38.3019	44.6667	1
Pf1N1B4_3692	conditioncarbon source	-0.0555996	19.0755	29.6667	1
Pf1N1B4_3708	conditioncarbon source	-0.0403495	52.1698	60	1
Pf1N1B4_3709	conditioncarbon source	-0.100551	29.7736	37.8333	1
Pf1N1B4_3710	conditioncarbon source	-0.0493393	57.1698	75.8333	1
Pf1N1B4_3715	conditioncarbon source	-0.0325493	48.8302	68.1667	1
Pf1N1B4_3725	conditioncarbon source	-0.0892667	77	97.1667	1
Pf1N1B4_3728	conditioncarbon source	-0.0971763	110.509	133.667	1
Pf1N1B4_374	conditioncarbon source	-0.135704	138.434	156.833	1
Pf1N1B4_3743	conditioncarbon source	-0.139963	81.7547	99.1667	1
Pf1N1B4_3759	conditioncarbon source	-0.0413196	240.453	276.333	1
Pf1N1B4_3763	conditioncarbon source	-0.0778619	107.849	118.333	1
Pf1N1B4_3777	conditioncarbon source	-0.157327	49.1887	60.1667	1
Pf1N1B4_38	conditioncarbon source	-0.0053426	84.9811	102.5	1
Pf1N1B4_3813	conditioncarbon source	-0.0793736	75.434	86.6667	1
Pf1N1B4_382	conditioncarbon source	-0.0451406	137.906	165.833	1
Pf1N1B4_3868	conditioncarbon source	-0.14859	88.0943	98.6667	1
Pf1N1B4_3873	conditioncarbon source	-0.026923	411.774	457.333	1
Pf1N1B4_3876	conditioncarbon source	-0.162537	164.208	247	1
Pf1N1B4_3878	conditioncarbon source	-0.112902	137.509	187.5	1
Pf1N1B4_3879	conditioncarbon source	-0.0616631	495.736	686.333	1
Pf1N1B4_3880	conditioncarbon source	-0.0983309	324.283	424	1
Pf1N1B4_3914	conditioncarbon source	-0.0118032	219.755	264.833	1
Pf1N1B4_3925	conditioncarbon source	-0.0999671	96.4528	111	1
Pf1N1B4_3926	conditioncarbon source	-0.184414	74.6981	85.6667	1
Pf1N1B4_3927	conditioncarbon source	-0.00747777	14.8113	22.3333	1
Pf1N1B4_3954	conditioncarbon source	-0.0654137	113.698	111.333	1
Pf1N1B4_399	conditioncarbon source	-0.0761728	15.1321	14	1
Pf1N1B4_4011	conditioncarbon source	-0.00359642	47.6415	53.1667	1
Pf1N1B4_4014	conditioncarbon source	-0.112429	96.8679	105.5	1
Pf1N1B4_4015	conditioncarbon source	-0.0853307	84.0943	102	1
Pf1N1B4_4025	conditioncarbon source	-0.15103	452.981	529.167	1
Pf1N1B4_4029	conditioncarbon source	-0.0361441	19.1132	19.1667	1
Pf1N1B4_405	conditioncarbon source	-0.0397435	61.6792	72.5	1
Pf1N1B4_4053	conditioncarbon source	-0.0709795	55.2075	70.3333	1
Pf1N1B4_4059	conditioncarbon source	-0.0746216	67.5094	80.3333	1
Pf1N1B4_4100	conditioncarbon source	-0.154981	28.5094	36	1
Pf1N1B4_4102	conditioncarbon source	-0.107625	33.1321	46.8333	1
Pf1N1B4_4126	conditioncarbon source	-0.0487732	144.774	179	1
Pf1N1B4_4138	conditioncarbon source	-0.0147605	102.528	127.333	1
Pf1N1B4_4150	conditioncarbon source	-0.0186729	53.6604	62.5	1
Pf1N1B4_4171	conditioncarbon source	-0.0448035	185.321	236.667	1
Pf1N1B4_4177	conditioncarbon source	-0.0978476	15.434	20.8333	1
Pf1N1B4_4186	conditioncarbon source	-0.0287928	80.7925	88.1667	1
Pf1N1B4_4189	conditioncarbon source	-0.103526	325.623	410.167	1
Pf1N1B4_419	conditioncarbon source	-0.0410308	11.6038	14.8333	1
Pf1N1B4_4220	conditioncarbon source	-0.156316	25.9623	39.5	1
Pf1N1B4_4222	conditioncarbon source	-0.0943376	99.5283	115.167	1
Pf1N1B4_4226	conditioncarbon source	-0.0267569	102.321	118.167	1
Pf1N1B4_425	conditioncarbon source	-0.0239828	267.604	315	1
Pf1N1B4_426	conditioncarbon source	-0.00811505	242.66	289.167	1
Pf1N1B4_428	conditioncarbon source	-0.0267617	302.075	370.667	1
Pf1N1B4_430	conditioncarbon source	-0.160363	15.2264	18.1667	1
Pf1N1B4_4311	conditioncarbon source	-0.0568208	129.717	156.5	1
Pf1N1B4_4314	conditioncarbon source	-0.054423	118.925	144.833	1
Pf1N1B4_4350	conditioncarbon source	-0.169174	58.1132	66.1667	1
Pf1N1B4_4354	conditioncarbon source	-0.0974284	73.6415	88.8333	1
Pf1N1B4_4358	conditioncarbon source	-0.0311616	15.9434	22.5	1
Pf1N1B4_4364	conditioncarbon source	-0.143479	125.509	146.833	1
Pf1N1B4_4427	conditioncarbon source	-0.108812	71.8868	89.3333	1
Pf1N1B4_444	conditioncarbon source	-0.0171375	757.434	912.167	1
Pf1N1B4_4455	conditioncarbon source	-0.0657573	23.9245	31	1
Pf1N1B4_446	conditioncarbon source	-0.183281	44.9434	54.3333	1
Pf1N1B4_447	conditioncarbon source	-0.0514348	1656.32	1939.33	1
Pf1N1B4_4488	conditioncarbon source	-0.0125289	59.3396	78.6667	1
Pf1N1B4_4501	conditioncarbon source	-0.0042702	189.717	228.667	1
Pf1N1B4_4505	conditioncarbon source	-0.130202	30.0189	39.5	1
Pf1N1B4_4506	conditioncarbon source	-0.035666	29.1698	34	1
Pf1N1B4_4514	conditioncarbon source	-0.173521	149.208	186.667	1
Pf1N1B4_4549	conditioncarbon source	-0.0496456	26.717	33	1
Pf1N1B4_4551	conditioncarbon source	-0.013617	20.9811	28.8333	1
Pf1N1B4_4614	conditioncarbon source	-0.0168449	64.0566	62.6667	1
Pf1N1B4_4619	conditioncarbon source	-0.0211629	319.057	381.167	1
Pf1N1B4_4654	conditioncarbon source	-0.0160782	128.189	149.833	1
Pf1N1B4_4668	conditioncarbon source	-0.115048	42.434	48.8333	1
Pf1N1B4_4670	conditioncarbon source	-0.0329252	57.5472	72	1
Pf1N1B4_4678	conditioncarbon source	-0.183998	44.6981	66	1
Pf1N1B4_4685	conditioncarbon source	-0.0225825	55.283	57.3333	1
Pf1N1B4_4692	conditioncarbon source	-0.0202493	119.566	141.5	1
Pf1N1B4_4698	conditioncarbon source	-0.174013	152.623	181.833	1
Pf1N1B4_4725	conditioncarbon source	-0.171187	41.9811	50	1
Pf1N1B4_4744	conditioncarbon source	-0.00463823	31.7925	32.3333	1
Pf1N1B4_479	conditioncarbon source	-0.182786	23.8868	33	1
Pf1N1B4_4801	conditioncarbon source	-0.0404699	48.0189	59	1
Pf1N1B4_4819	conditioncarbon source	-0.019752	106.962	124.833	1
Pf1N1B4_4831	conditioncarbon source	-0.0689316	19.0189	23.8333	1
Pf1N1B4_4832	conditioncarbon source	-0.0280445	154.396	195.333	1
Pf1N1B4_4834	conditioncarbon source	-0.0229778	83.0943	101.5	1
Pf1N1B4_4845	conditioncarbon source	-0.0409799	68.6038	91.1667	1
Pf1N1B4_485	conditioncarbon source	-0.00851427	30.0566	36.8333	1
Pf1N1B4_4850	conditioncarbon source	-0.00538436	137.057	161.833	1
Pf1N1B4_4853	conditioncarbon source	-0.0724666	30.2075	34.1667	1
Pf1N1B4_4856	conditioncarbon source	-0.0169867	139.34	162.5	1
Pf1N1B4_4863	conditioncarbon source	-0.118557	78	92.8333	1
Pf1N1B4_487	conditioncarbon source	-0.130245	126.585	150.333	1
Pf1N1B4_4881	conditioncarbon source	-0.0186547	114.038	135.333	1
Pf1N1B4_4882	conditioncarbon source	-0.161676	94.7925	110	1
Pf1N1B4_4885	conditioncarbon source	-0.175419	223.113	253.833	1
Pf1N1B4_49	conditioncarbon source	-0.0256255	27.5094	25.6667	1
Pf1N1B4_492	conditioncarbon source	-0.0135939	107.472	120.5	1
Pf1N1B4_4920	conditioncarbon source	-0.00799955	54.3962	65.1667	1
Pf1N1B4_4922	conditioncarbon source	-0.0541301	111.132	141.167	1
Pf1N1B4_4923	conditioncarbon source	-0.122617	86.4717	102.833	1
Pf1N1B4_4935	conditioncarbon source	-0.184351	118	148.333	1
Pf1N1B4_4936	conditioncarbon source	-0.0395239	87	120.333	1
Pf1N1B4_4948	conditioncarbon source	-0.0249301	147.434	178.167	1
Pf1N1B4_4975	conditioncarbon source	-0.0978576	39.9245	47.1667	1
Pf1N1B4_4977	conditioncarbon source	-0.105349	32.9057	43.8333	1
Pf1N1B4_4983	conditioncarbon source	-0.0246134	171.358	204	1
Pf1N1B4_4986	conditioncarbon source	-0.171615	284.698	337.167	1
Pf1N1B4_4993	conditioncarbon source	-0.0247705	43.0566	54.8333	1
Pf1N1B4_50	conditioncarbon source	-0.0960689	70.4717	85.8333	1
Pf1N1B4_5001	conditioncarbon source	-0.0360553	152.434	176.5	1
Pf1N1B4_5003	conditioncarbon source	-0.0208475	94.0943	112.833	1
Pf1N1B4_5057	conditioncarbon source	-0.041576	53.9245	61.5	1
Pf1N1B4_508	conditioncarbon source	-0.0107582	170.623	208.5	1
Pf1N1B4_5080	conditioncarbon source	-0.128558	159.509	188	1
Pf1N1B4_5084	conditioncarbon source	-0.0557426	37.9811	46.3333	1
Pf1N1B4_5096	conditioncarbon source	-0.0361626	118.057	145	1
Pf1N1B4_5133	conditioncarbon source	-0.0924458	32.3774	37	1
Pf1N1B4_5136	conditioncarbon source	-0.139248	134.642	155.5	1
Pf1N1B4_5156	conditioncarbon source	-0.00794659	141.245	169	1
Pf1N1B4_5245	conditioncarbon source	-0.0563505	97.717	129.667	1
Pf1N1B4_5248	conditioncarbon source	-0.122887	202.019	272.833	1
Pf1N1B4_5249	conditioncarbon source	-0.0241269	26.1509	38.8333	1
Pf1N1B4_5254	conditioncarbon source	-0.0631254	43.0189	61.1667	1
Pf1N1B4_5257	conditioncarbon source	-0.052688	96.8679	122.667	1
Pf1N1B4_5259	conditioncarbon source	-0.00338585	46.3019	57.1667	1
Pf1N1B4_5262	conditioncarbon source	-0.1622	90.2264	126.833	1
Pf1N1B4_5263	conditioncarbon source	-0.0392935	91.3585	131.333	1
Pf1N1B4_5268	conditioncarbon source	-0.0610393	129.057	171.833	1
Pf1N1B4_5270	conditioncarbon source	-0.0673404	158	201.833	1
Pf1N1B4_5274	conditioncarbon source	-0.119418	42.1509	53.8333	1
Pf1N1B4_5277	conditioncarbon source	-0.0478436	41.1321	54.1667	1
Pf1N1B4_5281	conditioncarbon source	-0.0566551	173.038	216	1
Pf1N1B4_5284	conditioncarbon source	-0.0874319	17.8868	18.8333	1
Pf1N1B4_5286	conditioncarbon source	-0.08342	65.8302	87	1
Pf1N1B4_5291	conditioncarbon source	-0.164581	283.264	386.667	1
Pf1N1B4_5296	conditioncarbon source	-0.0442537	103.17	140.167	1
Pf1N1B4_5299	conditioncarbon source	-0.0664528	44.5094	59.3333	1
Pf1N1B4_5300	conditioncarbon source	-0.0726966	194.396	257.5	1
Pf1N1B4_5304	conditioncarbon source	-0.168044	89.9245	105.5	1
Pf1N1B4_5305	conditioncarbon source	-0.0817347	90.0566	118.333	1
Pf1N1B4_5307	conditioncarbon source	-0.0798001	86.4528	108.833	1
Pf1N1B4_5309	conditioncarbon source	-0.0689716	63.3019	85.1667	1
Pf1N1B4_5310	conditioncarbon source	-0.120744	99.3774	130	1
Pf1N1B4_5313	conditioncarbon source	-0.155793	148.943	207.833	1
Pf1N1B4_5314	conditioncarbon source	-0.0872996	95.3585	124.5	1
Pf1N1B4_5321	conditioncarbon source	-0.0153305	69.8491	95	1
Pf1N1B4_5323	conditioncarbon source	-0.127949	77.3585	103.667	1
Pf1N1B4_5324	conditioncarbon source	-0.0919227	96.9811	139.333	1
Pf1N1B4_5325	conditioncarbon source	-0.115643	171.642	240.5	1
Pf1N1B4_5333	conditioncarbon source	-0.0322184	56.5283	70.3333	1
Pf1N1B4_5340	conditioncarbon source	-0.0927629	17.3396	25.8333	1
Pf1N1B4_5342	conditioncarbon source	-0.182199	13.7925	22.5	1
Pf1N1B4_5343	conditioncarbon source	-0.0537263	228.094	294.833	1
Pf1N1B4_5344	conditioncarbon source	-0.0272553	93.5472	125.667	1
Pf1N1B4_5348	conditioncarbon source	-0.0153527	34.3208	48.5	1
Pf1N1B4_5350	conditioncarbon source	-0.0908668	43.6792	58.6667	1
Pf1N1B4_5354	conditioncarbon source	-0.0106911	36.283	45	1
Pf1N1B4_5360	conditioncarbon source	-0.14348	129.547	174.333	1
Pf1N1B4_5361	conditioncarbon source	-0.0626995	70.7547	103.667	1
Pf1N1B4_5362	conditioncarbon source	-0.113005	209	284	1
Pf1N1B4_5363	conditioncarbon source	-0.0968703	135.925	169.667	1
Pf1N1B4_5367	conditioncarbon source	-0.0121379	71.6226	88.5	1
Pf1N1B4_5368	conditioncarbon source	-0.0579367	108.264	142.833	1
Pf1N1B4_5369	conditioncarbon source	-0.0445993	232.547	304.333	1
Pf1N1B4_537	conditioncarbon source	-0.00914462	190.283	224.833	1
Pf1N1B4_5375	conditioncarbon source	-0.030019	104.792	131.833	1
Pf1N1B4_5381	conditioncarbon source	-0.0533784	107.415	136	1
Pf1N1B4_5383	conditioncarbon source	-0.0446841	304.698	298.167	1
Pf1N1B4_5389	conditioncarbon source	-0.163462	68.9434	94.8333	1
Pf1N1B4_5391	conditioncarbon source	-0.151989	107.925	146.667	1
Pf1N1B4_5392	conditioncarbon source	-0.135294	88.8491	126.833	1
Pf1N1B4_5395	conditioncarbon source	-0.0253964	239.943	304.833	1
Pf1N1B4_5397	conditioncarbon source	-0.126381	279.038	331.833	1
Pf1N1B4_5398	conditioncarbon source	-0.0997888	255.453	319.667	1
Pf1N1B4_5399	conditioncarbon source	-0.10239	285.264	379.167	1
Pf1N1B4_5401	conditioncarbon source	-0.185957	120.283	159.5	1
Pf1N1B4_5403	conditioncarbon source	-0.0951045	65.3019	84.5	1
Pf1N1B4_5404	conditioncarbon source	-0.114501	304.472	398.333	1
Pf1N1B4_5408	conditioncarbon source	-0.0175758	42.1698	58.6667	1
Pf1N1B4_5409	conditioncarbon source	-0.0300112	79.5283	108.833	1
Pf1N1B4_5410	conditioncarbon source	-0.125605	176.868	228.667	1
Pf1N1B4_5411	conditioncarbon source	-0.0941946	44.2264	56.5	1
Pf1N1B4_5416	conditioncarbon source	-0.0256389	61.0377	81.5	1
Pf1N1B4_5417	conditioncarbon source	-0.123889	174.906	231.333	1
Pf1N1B4_5425	conditioncarbon source	-0.0717337	12.6226	19.1667	1
Pf1N1B4_5429	conditioncarbon source	-0.0560678	72.4906	90.8333	1
Pf1N1B4_5432	conditioncarbon source	-0.00357514	64.8491	77.1667	1
Pf1N1B4_5433	conditioncarbon source	-0.175426	29.8679	32.6667	1
Pf1N1B4_5434	conditioncarbon source	-0.0702522	187.943	236	1
Pf1N1B4_5436	conditioncarbon source	-0.0933184	193.358	266.167	1
Pf1N1B4_5437	conditioncarbon source	-0.089934	72.2264	97	1
Pf1N1B4_5441	conditioncarbon source	-0.127143	199.604	263.333	1
Pf1N1B4_5442	conditioncarbon source	-0.104333	53.6981	75.1667	1
Pf1N1B4_5443	conditioncarbon source	-0.103044	70.3774	87	1
Pf1N1B4_5445	conditioncarbon source	-0.101234	429.679	559.5	1
Pf1N1B4_5451	conditioncarbon source	-0.0644937	20.566	28.8333	1
Pf1N1B4_5452	conditioncarbon source	-0.0881045	68.0943	91.3333	1
Pf1N1B4_5456	conditioncarbon source	-0.0429698	113.019	145.667	1
Pf1N1B4_5457	conditioncarbon source	-0.149549	245.245	318.667	1
Pf1N1B4_5459	conditioncarbon source	-0.0785725	254.453	330.333	1
Pf1N1B4_546	conditioncarbon source	-0.0411174	227.472	265.5	1
Pf1N1B4_5462	conditioncarbon source	-0.0988597	331.377	424.333	1
Pf1N1B4_5467	conditioncarbon source	-0.142484	134.472	193	1
Pf1N1B4_5468	conditioncarbon source	-0.0178954	111.321	138.333	1
Pf1N1B4_5469	conditioncarbon source	-0.0854675	194.226	265	1
Pf1N1B4_5470	conditioncarbon source	-0.0429954	51.5283	72.3333	1
Pf1N1B4_5475	conditioncarbon source	-0.0466572	80.2264	109.833	1
Pf1N1B4_5477	conditioncarbon source	-0.128461	284.792	374.333	1
Pf1N1B4_549	conditioncarbon source	-0.0797412	200.396	245	1
Pf1N1B4_5490	conditioncarbon source	-0.0592528	78.5472	111.833	1
Pf1N1B4_5492	conditioncarbon source	-0.00842659	44.8679	60.8333	1
Pf1N1B4_5495	conditioncarbon source	-0.0452997	71.6415	84.8333	1
Pf1N1B4_5497	conditioncarbon source	-0.0768855	257.453	345.833	1
Pf1N1B4_5499	conditioncarbon source	-0.111622	335.774	448.333	1
Pf1N1B4_5500	conditioncarbon source	-0.0784713	143	193.667	1
Pf1N1B4_5501	conditioncarbon source	-0.0672693	68.8302	86.8333	1
Pf1N1B4_5502	conditioncarbon source	-0.152403	214.415	286.167	1
Pf1N1B4_5503	conditioncarbon source	-0.0886263	78.3774	113.5	1
Pf1N1B4_5506	conditioncarbon source	-0.0672598	63.9434	89.5	1
Pf1N1B4_551	conditioncarbon source	-0.0371769	281.755	338.5	1
Pf1N1B4_5514	conditioncarbon source	-0.0360779	151.377	198	1
Pf1N1B4_5515	conditioncarbon source	-0.090965	287.547	380	1
Pf1N1B4_5517	conditioncarbon source	-0.0966652	206.585	268.333	1
Pf1N1B4_5520	conditioncarbon source	-0.130967	53.2075	72.8333	1
Pf1N1B4_5523	conditioncarbon source	-0.106608	265.868	345.5	1
Pf1N1B4_5524	conditioncarbon source	-0.0261418	67.4906	83.8333	1
Pf1N1B4_5527	conditioncarbon source	-0.0450956	41.5283	50.3333	1
Pf1N1B4_5529	conditioncarbon source	-0.0907911	140.604	180	1
Pf1N1B4_5530	conditioncarbon source	-0.0352246	156.962	206.667	1
Pf1N1B4_5536	conditioncarbon source	-0.106986	298.623	393.167	1
Pf1N1B4_5539	conditioncarbon source	-0.101415	184.189	243.333	1
Pf1N1B4_5541	conditioncarbon source	-0.102009	78.7925	106.833	1
Pf1N1B4_5544	conditioncarbon source	-0.152087	322.736	434.333	1
Pf1N1B4_5545	conditioncarbon source	-0.114455	696.377	926.167	1
Pf1N1B4_5546	conditioncarbon source	-0.147101	128.491	176.333	1
Pf1N1B4_5548	conditioncarbon source	-0.178576	116.094	166	1
Pf1N1B4_5549	conditioncarbon source	-0.1338	31.7925	45.6667	1
Pf1N1B4_5550	conditioncarbon source	-0.140841	148.472	203.167	1
Pf1N1B4_5553	conditioncarbon source	-0.0627289	114.491	154.5	1
Pf1N1B4_5555	conditioncarbon source	-0.142943	43.8491	55.5	1
Pf1N1B4_5562	conditioncarbon source	-0.11875	123	172.833	1
Pf1N1B4_5563	conditioncarbon source	-0.122021	86.3585	121.833	1
Pf1N1B4_5564	conditioncarbon source	-0.083242	54.3396	76.3333	1
Pf1N1B4_5565	conditioncarbon source	-0.153239	114.132	146.667	1
Pf1N1B4_5572	conditioncarbon source	-0.0682504	65.434	85.5	1
Pf1N1B4_5574	conditioncarbon source	-0.0676277	22.6604	29	1
Pf1N1B4_5577	conditioncarbon source	-0.0155411	31.7736	42	1
Pf1N1B4_5578	conditioncarbon source	-0.083938	137.774	177.167	1
Pf1N1B4_5611	conditioncarbon source	-0.0417586	23.3962	30	1
Pf1N1B4_5626	conditioncarbon source	-0.0186131	199.547	237.5	1
Pf1N1B4_5636	conditioncarbon source	-0.10889	258.868	305.833	1
Pf1N1B4_5652	conditioncarbon source	-0.0405634	22.5094	37.8333	1
Pf1N1B4_5653	conditioncarbon source	-0.184668	43.9811	64.5	1
Pf1N1B4_5658	conditioncarbon source	-0.162023	56.717	80.3333	1
Pf1N1B4_5661	conditioncarbon source	-0.0522688	135.019	201.5	1
Pf1N1B4_5673	conditioncarbon source	-0.0789699	72.0566	89.6667	1
Pf1N1B4_5678	conditioncarbon source	-0.0169862	67.434	92	1
Pf1N1B4_5695	conditioncarbon source	-0.00858768	36.1132	48.1667	1
Pf1N1B4_5704	conditioncarbon source	-0.132302	98.2075	108.667	1
Pf1N1B4_5720	conditioncarbon source	-0.113982	14.4906	14.1667	1
Pf1N1B4_5738	conditioncarbon source	-0.0165315	151.792	176.667	1
Pf1N1B4_5817	conditioncarbon source	-0.104706	21.9623	27.6667	1
Pf1N1B4_5820	conditioncarbon source	-0.1223	41	43.5	1
Pf1N1B4_5821	conditioncarbon source	-0.00628567	124.679	145.5	1
Pf1N1B4_584	conditioncarbon source	-0.0608334	146.264	152.5	1
Pf1N1B4_5848	conditioncarbon source	-0.136013	128.019	168.667	1
Pf1N1B4_5851	conditioncarbon source	-0.0698671	30.4528	41.3333	1
Pf1N1B4_5877	conditioncarbon source	-0.00620966	33.9245	39	1
Pf1N1B4_5881	conditioncarbon source	-0.0160037	90.566	108.333	1
Pf1N1B4_5886	conditioncarbon source	-0.15196	53.5094	60	1
Pf1N1B4_5922	conditioncarbon source	-0.0511999	148.321	181.167	1
Pf1N1B4_5928	conditioncarbon source	-0.0440601	210.132	239.833	1
Pf1N1B4_5939	conditioncarbon source	-0.0188526	37.9623	44.1667	1
Pf1N1B4_5953	conditioncarbon source	-0.0276871	192.491	235.167	1
Pf1N1B4_5967	conditioncarbon source	-0.158284	42.6792	48.1667	1
Pf1N1B4_5972	conditioncarbon source	-0.053256	21.6226	25.8333	1
Pf1N1B4_5975	conditioncarbon source	-0.0713334	56.8302	73	1
Pf1N1B4_5986	conditioncarbon source	-0.00564072	285.736	349.333	1
Pf1N1B4_6010	conditioncarbon source	-0.114845	93.4151	106.333	1
Pf1N1B4_6012	conditioncarbon source	-0.0174818	205.774	242.833	1
Pf1N1B4_6014	conditioncarbon source	-0.0069159	280.66	333.333	1
Pf1N1B4_6047	conditioncarbon source	-0.00878319	490.245	553.5	1
Pf1N1B4_6050	conditioncarbon source	-0.114163	29.5094	35.3333	1
Pf1N1B4_642	conditioncarbon source	-0.0563283	84.1887	96.1667	1
Pf1N1B4_643	conditioncarbon source	-0.0405655	119.264	132.5	1
Pf1N1B4_653	conditioncarbon source	-0.070563	184.604	237	1
Pf1N1B4_660	conditioncarbon source	-0.0978979	95.566	112.667	1
Pf1N1B4_669	conditioncarbon source	-0.0449922	31.6604	42	1
Pf1N1B4_674	conditioncarbon source	-0.00349591	137.358	167.667	1
Pf1N1B4_699	conditioncarbon source	-0.0160193	125.151	141.5	1
Pf1N1B4_716	conditioncarbon source	-0.0389152	23.9623	42	1
Pf1N1B4_717	conditioncarbon source	-0.05936	100.962	180.5	1
Pf1N1B4_734	conditioncarbon source	-0.0494471	30.1509	29.5	1
Pf1N1B4_760	conditioncarbon source	-0.0143196	268.075	302.167	1
Pf1N1B4_770	conditioncarbon source	-0.129785	26.3774	39.1667	1
Pf1N1B4_784	conditioncarbon source	-0.0589794	252.396	296.667	1
Pf1N1B4_80	conditioncarbon source	-0.185684	123.943	142	1
Pf1N1B4_922	conditioncarbon source	-0.0313501	230.698	265.333	1
Pf1N1B4_923	conditioncarbon source	-0.0593231	162.075	198	1
Pf1N1B4_93	conditioncarbon source	-0.0155487	29.0189	37.8333	1
Pf1N1B4_931	conditioncarbon source	-0.035697	94.6792	111	1
Pf1N1B4_960	conditioncarbon source	-0.103546	232.774	256	1
Pf1N1B4_1	conditioncarbon source	NA	9.81132	11.8333	NA
Pf1N1B4_10	conditioncarbon source	NA	32.2642	38.3333	NA
Pf1N1B4_1000	conditioncarbon source	NA	331.925	326.5	NA
Pf1N1B4_1001	conditioncarbon source	NA	301.094	286.833	NA
Pf1N1B4_1002	conditioncarbon source	NA	233.981	229.5	NA
Pf1N1B4_1003	conditioncarbon source	NA	20.8679	22	NA
Pf1N1B4_1004	conditioncarbon source	NA	67.0755	72.6667	NA
Pf1N1B4_1005	conditioncarbon source	NA	33.8868	36.8333	NA
Pf1N1B4_1006	conditioncarbon source	NA	105.019	123.833	NA
Pf1N1B4_1007	conditioncarbon source	NA	101.17	113	NA
Pf1N1B4_1008	conditioncarbon source	NA	9.81132	11	NA
Pf1N1B4_1009	conditioncarbon source	NA	226.623	258.167	NA
Pf1N1B4_101	conditioncarbon source	NA	19.6226	18.6667	NA
Pf1N1B4_1010	conditioncarbon source	NA	418.075	477	NA
Pf1N1B4_1011	conditioncarbon source	NA	61.1132	69	NA
Pf1N1B4_1012	conditioncarbon source	NA	95.8679	105.167	NA
Pf1N1B4_1013	conditioncarbon source	NA	320.698	309.333	NA
Pf1N1B4_1014	conditioncarbon source	NA	83.1509	86.6667	NA
Pf1N1B4_1017	conditioncarbon source	NA	85.3774	93.8333	NA
Pf1N1B4_1018	conditioncarbon source	NA	95.1509	103.667	NA
Pf1N1B4_1019	conditioncarbon source	NA	82.3396	86.5	NA
Pf1N1B4_102	conditioncarbon source	NA	18.6981	21.8333	NA
Pf1N1B4_1020	conditioncarbon source	NA	76.6981	92.5	NA
Pf1N1B4_1021	conditioncarbon source	NA	247.264	289.833	NA
Pf1N1B4_1022	conditioncarbon source	NA	179.377	202.333	NA
Pf1N1B4_1023	conditioncarbon source	NA	123.208	148	NA
Pf1N1B4_1024	conditioncarbon source	NA	82.2075	99.8333	NA
Pf1N1B4_1025	conditioncarbon source	NA	356.623	408	NA
Pf1N1B4_1026	conditioncarbon source	NA	67.7736	69.8333	NA
Pf1N1B4_1027	conditioncarbon source	NA	626.906	717.167	NA
Pf1N1B4_1028	conditioncarbon source	NA	205.679	243.5	NA
Pf1N1B4_1029	conditioncarbon source	NA	771.717	850.333	NA
Pf1N1B4_103	conditioncarbon source	NA	72.2264	61.6667	NA
Pf1N1B4_1030	conditioncarbon source	NA	405.943	458.5	NA
Pf1N1B4_1031	conditioncarbon source	NA	139.415	169.5	NA
Pf1N1B4_1033	conditioncarbon source	NA	111.774	126.667	NA
Pf1N1B4_1034	conditioncarbon source	NA	49.4151	63.6667	NA
Pf1N1B4_1035	conditioncarbon source	NA	61.8491	96.3333	NA
Pf1N1B4_1036	conditioncarbon source	NA	69.5472	79.3333	NA
Pf1N1B4_1037	conditioncarbon source	NA	84.6038	92.6667	NA
Pf1N1B4_1038	conditioncarbon source	NA	130.66	153.167	NA
Pf1N1B4_1039	conditioncarbon source	NA	46.1509	50	NA
Pf1N1B4_104	conditioncarbon source	NA	47.8113	58.8333	NA
Pf1N1B4_1041	conditioncarbon source	NA	136.906	146.5	NA
Pf1N1B4_1043	conditioncarbon source	NA	115.755	135.333	NA
Pf1N1B4_1045	conditioncarbon source	NA	107.283	118.167	NA
Pf1N1B4_1049	conditioncarbon source	NA	63.0189	63.8333	NA
Pf1N1B4_1050	conditioncarbon source	NA	90.0566	101.333	NA
Pf1N1B4_1051	conditioncarbon source	NA	88.5849	105.5	NA
Pf1N1B4_1052	conditioncarbon source	NA	16.1698	19.6667	NA
Pf1N1B4_1054	conditioncarbon source	NA	42.3585	46.6667	NA
Pf1N1B4_1055	conditioncarbon source	NA	32.0943	36	NA
Pf1N1B4_1056	conditioncarbon source	NA	38.3396	45.1667	NA
Pf1N1B4_1059	conditioncarbon source	NA	18.1132	19.8333	NA
Pf1N1B4_106	conditioncarbon source	NA	52	60.6667	NA
Pf1N1B4_1060	conditioncarbon source	NA	21.5094	27.3333	NA
Pf1N1B4_1063	conditioncarbon source	NA	208.434	241.333	NA
Pf1N1B4_1064	conditioncarbon source	NA	97.4717	116.333	NA
Pf1N1B4_1069	conditioncarbon source	NA	112.585	96.6667	NA
Pf1N1B4_107	conditioncarbon source	NA	65.0377	75.5	NA
Pf1N1B4_108	conditioncarbon source	NA	21.283	24.8333	NA
Pf1N1B4_1081	conditioncarbon source	NA	63.6226	71.1667	NA
Pf1N1B4_1086	conditioncarbon source	NA	97.4528	106.167	NA
Pf1N1B4_1090	conditioncarbon source	NA	104.811	116.167	NA
Pf1N1B4_1091	conditioncarbon source	NA	56.8679	62.6667	NA
Pf1N1B4_1092	conditioncarbon source	NA	172.962	190.5	NA
Pf1N1B4_1093	conditioncarbon source	NA	55.5472	63.3333	NA
Pf1N1B4_1095	conditioncarbon source	NA	408.736	353	NA
Pf1N1B4_1096	conditioncarbon source	NA	61.3774	67.8333	NA
Pf1N1B4_110	conditioncarbon source	NA	58.9623	64.6667	NA
Pf1N1B4_1103	conditioncarbon source	NA	50.7736	61.8333	NA
Pf1N1B4_1105	conditioncarbon source	NA	13.5472	14.1667	NA
Pf1N1B4_1106	conditioncarbon source	NA	179.396	204.833	NA
Pf1N1B4_1107	conditioncarbon source	NA	53.283	61.3333	NA
Pf1N1B4_1108	conditioncarbon source	NA	261.509	314.833	NA
Pf1N1B4_1109	conditioncarbon source	NA	114.547	122	NA
Pf1N1B4_1110	conditioncarbon source	NA	79.1321	88.8333	NA
Pf1N1B4_1111	conditioncarbon source	NA	145.792	160.167	NA
Pf1N1B4_1114	conditioncarbon source	NA	57.7736	64.8333	NA
Pf1N1B4_1117	conditioncarbon source	NA	164.981	190.167	NA
Pf1N1B4_1118	conditioncarbon source	NA	19.0189	22.1667	NA
Pf1N1B4_1119	conditioncarbon source	NA	337.113	372	NA
Pf1N1B4_112	conditioncarbon source	NA	92.5472	104	NA
Pf1N1B4_1120	conditioncarbon source	NA	388.925	464.833	NA
Pf1N1B4_1124	conditioncarbon source	NA	111.245	128	NA
Pf1N1B4_1126	conditioncarbon source	NA	21.5472	24.3333	NA
Pf1N1B4_1127	conditioncarbon source	NA	141	149	NA
Pf1N1B4_1128	conditioncarbon source	NA	21.2453	22	NA
Pf1N1B4_1131	conditioncarbon source	NA	106.925	113	NA
Pf1N1B4_1132	conditioncarbon source	NA	104.264	129.5	NA
Pf1N1B4_1133	conditioncarbon source	NA	79.8113	92	NA
Pf1N1B4_1135	conditioncarbon source	NA	22.6981	25.6667	NA
Pf1N1B4_1136	conditioncarbon source	NA	139.189	168.667	NA
Pf1N1B4_1137	conditioncarbon source	NA	208.774	245.833	NA
Pf1N1B4_1138	conditioncarbon source	NA	272.717	330.167	NA
Pf1N1B4_114	conditioncarbon source	NA	25.6415	27.6667	NA
Pf1N1B4_1140	conditioncarbon source	NA	72.1321	79	NA
Pf1N1B4_1141	conditioncarbon source	NA	450.226	491.5	NA
Pf1N1B4_1143	conditioncarbon source	NA	85.3396	93.8333	NA
Pf1N1B4_1146	conditioncarbon source	NA	175.038	230.167	NA
Pf1N1B4_1147	conditioncarbon source	NA	125.736	157.333	NA
Pf1N1B4_1148	conditioncarbon source	NA	170.302	182.833	NA
Pf1N1B4_115	conditioncarbon source	NA	13.6604	16.3333	NA
Pf1N1B4_1150	conditioncarbon source	NA	45.9245	49.1667	NA
Pf1N1B4_1152	conditioncarbon source	NA	145.472	162.5	NA
Pf1N1B4_1154	conditioncarbon source	NA	38.8302	40	NA
Pf1N1B4_1155	conditioncarbon source	NA	44.1132	47.8333	NA
Pf1N1B4_116	conditioncarbon source	NA	219	250.167	NA
Pf1N1B4_117	conditioncarbon source	NA	111	111.667	NA
Pf1N1B4_1170	conditioncarbon source	NA	180.887	206	NA
Pf1N1B4_1178	conditioncarbon source	NA	84.3019	93.5	NA
Pf1N1B4_1180	conditioncarbon source	NA	16.0566	17.6667	NA
Pf1N1B4_1181	conditioncarbon source	NA	50.7925	44.5	NA
Pf1N1B4_1183	conditioncarbon source	NA	646.717	607.333	NA
Pf1N1B4_1185	conditioncarbon source	NA	82.0189	94.6667	NA
Pf1N1B4_1186	conditioncarbon source	NA	254.528	306.667	NA
Pf1N1B4_1187	conditioncarbon source	NA	117.698	149.333	NA
Pf1N1B4_1188	conditioncarbon source	NA	241.83	302.5	NA
Pf1N1B4_1189	conditioncarbon source	NA	66.8302	86.3333	NA
Pf1N1B4_119	conditioncarbon source	NA	111.396	122.167	NA
Pf1N1B4_1190	conditioncarbon source	NA	210.113	245.167	NA
Pf1N1B4_1191	conditioncarbon source	NA	12.8491	10.1667	NA
Pf1N1B4_1194	conditioncarbon source	NA	19.717	22	NA
Pf1N1B4_1196	conditioncarbon source	NA	222.868	261.833	NA
Pf1N1B4_1197	conditioncarbon source	NA	337.491	385.5	NA
Pf1N1B4_1199	conditioncarbon source	NA	143.283	173	NA
Pf1N1B4_12	conditioncarbon source	NA	20.4906	136.167	NA
Pf1N1B4_1201	conditioncarbon source	NA	854.321	991.833	NA
Pf1N1B4_1202	conditioncarbon source	NA	922.057	1042.67	NA
Pf1N1B4_1203	conditioncarbon source	NA	697.736	811.5	NA
Pf1N1B4_1204	conditioncarbon source	NA	108.623	124.333	NA
Pf1N1B4_1205	conditioncarbon source	NA	110.679	128.333	NA
Pf1N1B4_1207	conditioncarbon source	NA	53.8491	63.3333	NA
Pf1N1B4_1208	conditioncarbon source	NA	272.075	307	NA
Pf1N1B4_1209	conditioncarbon source	NA	63.3019	76.3333	NA
Pf1N1B4_1210	conditioncarbon source	NA	49.6792	55.6667	NA
Pf1N1B4_1211	conditioncarbon source	NA	66.5094	66.3333	NA
Pf1N1B4_1213	conditioncarbon source	NA	81.3585	98.3333	NA
Pf1N1B4_1214	conditioncarbon source	NA	85	100	NA
Pf1N1B4_1217	conditioncarbon source	NA	559.189	614.5	NA
Pf1N1B4_1219	conditioncarbon source	NA	170.887	192.667	NA
Pf1N1B4_122	conditioncarbon source	NA	32.8113	36.1667	NA
Pf1N1B4_1220	conditioncarbon source	NA	84.434	96.5	NA
Pf1N1B4_1221	conditioncarbon source	NA	92.7358	109.167	NA
Pf1N1B4_1222	conditioncarbon source	NA	229.057	250.167	NA
Pf1N1B4_1223	conditioncarbon source	NA	209.755	241.5	NA
Pf1N1B4_1224	conditioncarbon source	NA	425.642	490.333	NA
Pf1N1B4_1225	conditioncarbon source	NA	157.623	171.833	NA
Pf1N1B4_1227	conditioncarbon source	NA	32.2453	40.8333	NA
Pf1N1B4_1228	conditioncarbon source	NA	45.283	50.3333	NA
Pf1N1B4_1229	conditioncarbon source	NA	176.509	218.833	NA
Pf1N1B4_1230	conditioncarbon source	NA	90.9623	101.833	NA
Pf1N1B4_1231	conditioncarbon source	NA	72.0189	91	NA
Pf1N1B4_1232	conditioncarbon source	NA	71.434	79.6667	NA
Pf1N1B4_1234	conditioncarbon source	NA	27.5849	21.1667	NA
Pf1N1B4_1235	conditioncarbon source	NA	66.8491	71	NA
Pf1N1B4_1236	conditioncarbon source	NA	73.3208	75.6667	NA
Pf1N1B4_1239	conditioncarbon source	NA	138.434	176.667	NA
Pf1N1B4_124	conditioncarbon source	NA	17.0377	19.1667	NA
Pf1N1B4_1240	conditioncarbon source	NA	209.094	246.333	NA
Pf1N1B4_1241	conditioncarbon source	NA	106.736	131.5	NA
Pf1N1B4_1242	conditioncarbon source	NA	54.6792	68.6667	NA
Pf1N1B4_1243	conditioncarbon source	NA	35.434	42.6667	NA
Pf1N1B4_1244	conditioncarbon source	NA	63.283	64.6667	NA
Pf1N1B4_1245	conditioncarbon source	NA	72.6792	90.3333	NA
Pf1N1B4_1246	conditioncarbon source	NA	12.9057	14.8333	NA
Pf1N1B4_1247	conditioncarbon source	NA	26.7925	22.5	NA
Pf1N1B4_1248	conditioncarbon source	NA	56.0189	75.3333	NA
Pf1N1B4_1249	conditioncarbon source	NA	126.491	155	NA
Pf1N1B4_1250	conditioncarbon source	NA	187.057	200.5	NA
Pf1N1B4_1251	conditioncarbon source	NA	44.7547	58	NA
Pf1N1B4_1252	conditioncarbon source	NA	46.6604	48.5	NA
Pf1N1B4_1253	conditioncarbon source	NA	162.566	202.833	NA
Pf1N1B4_1256	conditioncarbon source	NA	31.6792	35.5	NA
Pf1N1B4_1257	conditioncarbon source	NA	46.1132	50.1667	NA
Pf1N1B4_1259	conditioncarbon source	NA	64.7547	73.5	NA
Pf1N1B4_126	conditioncarbon source	NA	16.434	17.1667	NA
Pf1N1B4_1261	conditioncarbon source	NA	36.0189	43.3333	NA
Pf1N1B4_1262	conditioncarbon source	NA	100.868	123	NA
Pf1N1B4_1263	conditioncarbon source	NA	23.283	29.1667	NA
Pf1N1B4_1264	conditioncarbon source	NA	77.1887	92.6667	NA
Pf1N1B4_1265	conditioncarbon source	NA	138.547	147	NA
Pf1N1B4_1266	conditioncarbon source	NA	25.434	32.3333	NA
Pf1N1B4_1267	conditioncarbon source	NA	108.302	110.667	NA
Pf1N1B4_1268	conditioncarbon source	NA	48.3774	62.1667	NA
Pf1N1B4_1269	conditioncarbon source	NA	92.6038	99.1667	NA
Pf1N1B4_127	conditioncarbon source	NA	39.0566	31.8333	NA
Pf1N1B4_1270	conditioncarbon source	NA	133.415	153.667	NA
Pf1N1B4_1271	conditioncarbon source	NA	137.075	170.667	NA
Pf1N1B4_1272	conditioncarbon source	NA	116.755	132.5	NA
Pf1N1B4_1273	conditioncarbon source	NA	64.3019	73.1667	NA
Pf1N1B4_1276	conditioncarbon source	NA	25.8491	27.3333	NA
Pf1N1B4_1277	conditioncarbon source	NA	91.6981	102.667	NA
Pf1N1B4_1278	conditioncarbon source	NA	32.1321	35.3333	NA
Pf1N1B4_1279	conditioncarbon source	NA	18.3585	22	NA
Pf1N1B4_128	conditioncarbon source	NA	23.3019	32.1667	NA
Pf1N1B4_1280	conditioncarbon source	NA	115.396	138	NA
Pf1N1B4_1282	conditioncarbon source	NA	33.0377	38.1667	NA
Pf1N1B4_1283	conditioncarbon source	NA	124.321	141.5	NA
Pf1N1B4_1286	conditioncarbon source	NA	327.434	373.333	NA
Pf1N1B4_1287	conditioncarbon source	NA	112.509	131.667	NA
Pf1N1B4_1288	conditioncarbon source	NA	104.075	125.833	NA
Pf1N1B4_1289	conditioncarbon source	NA	114.377	129.333	NA
Pf1N1B4_129	conditioncarbon source	NA	193.302	215	NA
Pf1N1B4_1290	conditioncarbon source	NA	65.5472	81.3333	NA
Pf1N1B4_1292	conditioncarbon source	NA	108.472	121.333	NA
Pf1N1B4_1293	conditioncarbon source	NA	35.5849	39.8333	NA
Pf1N1B4_1294	conditioncarbon source	NA	14.9057	18.1667	NA
Pf1N1B4_1295	conditioncarbon source	NA	62.4906	77.1667	NA
Pf1N1B4_1296	conditioncarbon source	NA	352.943	423.833	NA
Pf1N1B4_1298	conditioncarbon source	NA	83.4528	95.5	NA
Pf1N1B4_130	conditioncarbon source	NA	80.7358	86.6667	NA
Pf1N1B4_1300	conditioncarbon source	NA	34.5094	41	NA
Pf1N1B4_1301	conditioncarbon source	NA	48.4717	56.5	NA
Pf1N1B4_1302	conditioncarbon source	NA	295.887	347.167	NA
Pf1N1B4_1303	conditioncarbon source	NA	449.925	526.667	NA
Pf1N1B4_1304	conditioncarbon source	NA	78.6981	89.1667	NA
Pf1N1B4_1305	conditioncarbon source	NA	180.434	216.833	NA
Pf1N1B4_131	conditioncarbon source	NA	18.283	17.5	NA
Pf1N1B4_1310	conditioncarbon source	NA	54.0566	58	NA
Pf1N1B4_1311	conditioncarbon source	NA	48.2075	57.1667	NA
Pf1N1B4_1312	conditioncarbon source	NA	42.6226	51.1667	NA
Pf1N1B4_1313	conditioncarbon source	NA	261.679	295	NA
Pf1N1B4_1317	conditioncarbon source	NA	9.4717	18.6667	NA
Pf1N1B4_132	conditioncarbon source	NA	234.434	256.833	NA
Pf1N1B4_1320	conditioncarbon source	NA	156.189	166	NA
Pf1N1B4_1321	conditioncarbon source	NA	950.623	1065	NA
Pf1N1B4_1322	conditioncarbon source	NA	400.057	464	NA
Pf1N1B4_1323	conditioncarbon source	NA	146.057	166.333	NA
Pf1N1B4_1324	conditioncarbon source	NA	177.774	216.167	NA
Pf1N1B4_1325	conditioncarbon source	NA	733.396	806.833	NA
Pf1N1B4_1328	conditioncarbon source	NA	13.6226	22	NA
Pf1N1B4_133	conditioncarbon source	NA	31.566	34	NA
Pf1N1B4_1330	conditioncarbon source	NA	28.1509	31.8333	NA
Pf1N1B4_1331	conditioncarbon source	NA	28.6038	42.3333	NA
Pf1N1B4_1332	conditioncarbon source	NA	22.3585	24.3333	NA
Pf1N1B4_1334	conditioncarbon source	NA	16.8113	15.3333	NA
Pf1N1B4_1335	conditioncarbon source	NA	244.113	185	NA
Pf1N1B4_1336	conditioncarbon source	NA	13.6415	13.1667	NA
Pf1N1B4_1337	conditioncarbon source	NA	662.925	728.5	NA
Pf1N1B4_1338	conditioncarbon source	NA	78.1698	92.6667	NA
Pf1N1B4_134	conditioncarbon source	NA	78.2453	89.3333	NA
Pf1N1B4_1340	conditioncarbon source	NA	18.3774	17.6667	NA
Pf1N1B4_1342	conditioncarbon source	NA	66.1698	74.6667	NA
Pf1N1B4_1343	conditioncarbon source	NA	202.792	228.333	NA
Pf1N1B4_1344	conditioncarbon source	NA	102.906	101.5	NA
Pf1N1B4_1345	conditioncarbon source	NA	56.0943	59.5	NA
Pf1N1B4_1346	conditioncarbon source	NA	22.8868	27	NA
Pf1N1B4_1347	conditioncarbon source	NA	62.3019	65.8333	NA
Pf1N1B4_1348	conditioncarbon source	NA	26.1887	30.3333	NA
Pf1N1B4_135	conditioncarbon source	NA	40.1698	48.5	NA
Pf1N1B4_1350	conditioncarbon source	NA	22.9057	22.3333	NA
Pf1N1B4_1351	conditioncarbon source	NA	36.6792	39.5	NA
Pf1N1B4_1353	conditioncarbon source	NA	46.566	48	NA
Pf1N1B4_1354	conditioncarbon source	NA	407.038	453.167	NA
Pf1N1B4_1355	conditioncarbon source	NA	334.509	385.833	NA
Pf1N1B4_1356	conditioncarbon source	NA	94.7547	110	NA
Pf1N1B4_1358	conditioncarbon source	NA	30.717	40.6667	NA
Pf1N1B4_1359	conditioncarbon source	NA	89.7358	110.167	NA
Pf1N1B4_136	conditioncarbon source	NA	149.66	170.167	NA
Pf1N1B4_1362	conditioncarbon source	NA	63	63.8333	NA
Pf1N1B4_1363	conditioncarbon source	NA	74.7925	84.8333	NA
Pf1N1B4_1364	conditioncarbon source	NA	78.9623	91.3333	NA
Pf1N1B4_1365	conditioncarbon source	NA	41.6038	42.5	NA
Pf1N1B4_1366	conditioncarbon source	NA	29.5472	34.3333	NA
Pf1N1B4_1367	conditioncarbon source	NA	35.6981	46.1667	NA
Pf1N1B4_1368	conditioncarbon source	NA	239.17	256.167	NA
Pf1N1B4_137	conditioncarbon source	NA	105.509	113.667	NA
Pf1N1B4_1370	conditioncarbon source	NA	9.28302	9.66667	NA
Pf1N1B4_1371	conditioncarbon source	NA	137.811	148.667	NA
Pf1N1B4_1373	conditioncarbon source	NA	119.283	144	NA
Pf1N1B4_1374	conditioncarbon source	NA	44.7547	48.5	NA
Pf1N1B4_1375	conditioncarbon source	NA	320.038	311.333	NA
Pf1N1B4_1376	conditioncarbon source	NA	164.679	189.5	NA
Pf1N1B4_1378	conditioncarbon source	NA	89.5849	104.5	NA
Pf1N1B4_1379	conditioncarbon source	NA	207.679	244.5	NA
Pf1N1B4_1380	conditioncarbon source	NA	385.132	441.167	NA
Pf1N1B4_1381	conditioncarbon source	NA	314.547	385	NA
Pf1N1B4_1382	conditioncarbon source	NA	395.547	465.667	NA
Pf1N1B4_1383	conditioncarbon source	NA	247.981	292.5	NA
Pf1N1B4_1384	conditioncarbon source	NA	80.9811	97.3333	NA
Pf1N1B4_1385	conditioncarbon source	NA	214.943	255.167	NA
Pf1N1B4_1386	conditioncarbon source	NA	38.6604	45.8333	NA
Pf1N1B4_1388	conditioncarbon source	NA	32.6792	32.1667	NA
Pf1N1B4_1389	conditioncarbon source	NA	20.566	20.6667	NA
Pf1N1B4_139	conditioncarbon source	NA	24.5283	25.1667	NA
Pf1N1B4_1390	conditioncarbon source	NA	61.6604	66.5	NA
Pf1N1B4_1391	conditioncarbon source	NA	74.8491	84	NA
Pf1N1B4_1392	conditioncarbon source	NA	170.132	197.167	NA
Pf1N1B4_1393	conditioncarbon source	NA	392.585	435.167	NA
Pf1N1B4_1394	conditioncarbon source	NA	76.2453	89.6667	NA
Pf1N1B4_1395	conditioncarbon source	NA	165.868	202.333	NA
Pf1N1B4_1399	conditioncarbon source	NA	41.717	48.3333	NA
Pf1N1B4_140	conditioncarbon source	NA	60.0943	72.1667	NA
Pf1N1B4_1402	conditioncarbon source	NA	26.8491	26.1667	NA
Pf1N1B4_1404	conditioncarbon source	NA	254.34	297.333	NA
Pf1N1B4_1405	conditioncarbon source	NA	119.226	128	NA
Pf1N1B4_1406	conditioncarbon source	NA	83.0755	84	NA
Pf1N1B4_1408	conditioncarbon source	NA	6.56604	56.3333	NA
Pf1N1B4_141	conditioncarbon source	NA	216.491	223	NA
Pf1N1B4_1411	conditioncarbon source	NA	42.8679	45.3333	NA
Pf1N1B4_1414	conditioncarbon source	NA	133.094	146.333	NA
Pf1N1B4_1417	conditioncarbon source	NA	416.887	454.833	NA
Pf1N1B4_1419	conditioncarbon source	NA	57.7736	61.8333	NA
Pf1N1B4_142	conditioncarbon source	NA	410.264	457.833	NA
Pf1N1B4_1423	conditioncarbon source	NA	114.226	134.333	NA
Pf1N1B4_1424	conditioncarbon source	NA	71.2453	75.3333	NA
Pf1N1B4_1425	conditioncarbon source	NA	125.151	146.667	NA
Pf1N1B4_1426	conditioncarbon source	NA	77.1887	82.8333	NA
Pf1N1B4_1427	conditioncarbon source	NA	70.717	82.8333	NA
Pf1N1B4_1428	conditioncarbon source	NA	56.4906	55.6667	NA
Pf1N1B4_1429	conditioncarbon source	NA	152.83	160.333	NA
Pf1N1B4_1430	conditioncarbon source	NA	21.1509	23.6667	NA
Pf1N1B4_1433	conditioncarbon source	NA	246.755	298	NA
Pf1N1B4_1439	conditioncarbon source	NA	70.0566	74.6667	NA
Pf1N1B4_1441	conditioncarbon source	NA	412.566	395	NA
Pf1N1B4_1443	conditioncarbon source	NA	47.6604	60.6667	NA
Pf1N1B4_1444	conditioncarbon source	NA	59.2075	71.6667	NA
Pf1N1B4_1445	conditioncarbon source	NA	296.17	332.5	NA
Pf1N1B4_1446	conditioncarbon source	NA	37.9245	46.6667	NA
Pf1N1B4_1447	conditioncarbon source	NA	261.113	314.333	NA
Pf1N1B4_1450	conditioncarbon source	NA	89.3774	100.833	NA
Pf1N1B4_1451	conditioncarbon source	NA	60.3208	71.3333	NA
Pf1N1B4_1454	conditioncarbon source	NA	125.208	140.167	NA
Pf1N1B4_146	conditioncarbon source	NA	791.038	857.833	NA
Pf1N1B4_1460	conditioncarbon source	NA	359.491	323.667	NA
Pf1N1B4_1461	conditioncarbon source	NA	54.5094	46	NA
Pf1N1B4_1462	conditioncarbon source	NA	525.566	487.667	NA
Pf1N1B4_1464	conditioncarbon source	NA	277.509	219.167	NA
Pf1N1B4_1466	conditioncarbon source	NA	97.1698	104.167	NA
Pf1N1B4_1468	conditioncarbon source	NA	937.887	1062.33	NA
Pf1N1B4_1469	conditioncarbon source	NA	1365.66	1249.83	NA
Pf1N1B4_147	conditioncarbon source	NA	149.868	156.333	NA
Pf1N1B4_1474	conditioncarbon source	NA	50.4906	67	NA
Pf1N1B4_1475	conditioncarbon source	NA	178.132	136.833	NA
Pf1N1B4_1478	conditioncarbon source	NA	188.34	201.833	NA
Pf1N1B4_1479	conditioncarbon source	NA	231.623	253.333	NA
Pf1N1B4_1480	conditioncarbon source	NA	52.6981	62.5	NA
Pf1N1B4_1481	conditioncarbon source	NA	109.057	121.167	NA
Pf1N1B4_1482	conditioncarbon source	NA	25.2453	30.8333	NA
Pf1N1B4_1484	conditioncarbon source	NA	300.094	334.833	NA
Pf1N1B4_1486	conditioncarbon source	NA	53.2453	69.5	NA
Pf1N1B4_1487	conditioncarbon source	NA	114.34	131.167	NA
Pf1N1B4_1488	conditioncarbon source	NA	38.7736	43	NA
Pf1N1B4_1489	conditioncarbon source	NA	277.887	303.5	NA
Pf1N1B4_149	conditioncarbon source	NA	61.3396	60.8333	NA
Pf1N1B4_1490	conditioncarbon source	NA	187.453	211.833	NA
Pf1N1B4_1491	conditioncarbon source	NA	164.698	201.833	NA
Pf1N1B4_1492	conditioncarbon source	NA	11.2453	14	NA
Pf1N1B4_1495	conditioncarbon source	NA	166.113	193.167	NA
Pf1N1B4_1496	conditioncarbon source	NA	61.9623	82.3333	NA
Pf1N1B4_1497	conditioncarbon source	NA	306.792	341.667	NA
Pf1N1B4_150	conditioncarbon source	NA	36.3585	39.3333	NA
Pf1N1B4_1500	conditioncarbon source	NA	51.1698	60.6667	NA
Pf1N1B4_1501	conditioncarbon source	NA	73.3396	85.5	NA
Pf1N1B4_1504	conditioncarbon source	NA	14.0377	19.6667	NA
Pf1N1B4_1505	conditioncarbon source	NA	128.377	151	NA
Pf1N1B4_1506	conditioncarbon source	NA	82.9811	87.5	NA
Pf1N1B4_1508	conditioncarbon source	NA	17.4151	16.3333	NA
Pf1N1B4_1509	conditioncarbon source	NA	221.17	234	NA
Pf1N1B4_1510	conditioncarbon source	NA	144.245	176.667	NA
Pf1N1B4_1511	conditioncarbon source	NA	11.7925	12.5	NA
Pf1N1B4_1512	conditioncarbon source	NA	124.698	130.667	NA
Pf1N1B4_1514	conditioncarbon source	NA	58.4717	61.1667	NA
Pf1N1B4_1515	conditioncarbon source	NA	239.906	263	NA
Pf1N1B4_152	conditioncarbon source	NA	35.1321	40.1667	NA
Pf1N1B4_1520	conditioncarbon source	NA	123.132	141.167	NA
Pf1N1B4_1521	conditioncarbon source	NA	179.472	198.167	NA
Pf1N1B4_1522	conditioncarbon source	NA	210.151	221.5	NA
Pf1N1B4_1523	conditioncarbon source	NA	149.358	155.5	NA
Pf1N1B4_1524	conditioncarbon source	NA	308.113	300.333	NA
Pf1N1B4_1525	conditioncarbon source	NA	126.547	141.667	NA
Pf1N1B4_1527	conditioncarbon source	NA	27.7547	36	NA
Pf1N1B4_1528	conditioncarbon source	NA	21.1698	22.8333	NA
Pf1N1B4_153	conditioncarbon source	NA	99.9623	104.667	NA
Pf1N1B4_1530	conditioncarbon source	NA	44.3585	53.6667	NA
Pf1N1B4_1534	conditioncarbon source	NA	311.358	1368.33	NA
Pf1N1B4_1536	conditioncarbon source	NA	258.943	298.167	NA
Pf1N1B4_1539	conditioncarbon source	NA	165.302	187.833	NA
Pf1N1B4_1540	conditioncarbon source	NA	27.3396	31.6667	NA
Pf1N1B4_1541	conditioncarbon source	NA	81.5283	84.5	NA
Pf1N1B4_1542	conditioncarbon source	NA	25.5094	27.3333	NA
Pf1N1B4_1546	conditioncarbon source	NA	52.8302	63.3333	NA
Pf1N1B4_1554	conditioncarbon source	NA	110.453	129.833	NA
Pf1N1B4_1555	conditioncarbon source	NA	292.094	272.667	NA
Pf1N1B4_1556	conditioncarbon source	NA	78.0566	94.5	NA
Pf1N1B4_1557	conditioncarbon source	NA	641.245	626	NA
Pf1N1B4_1558	conditioncarbon source	NA	22.283	26.5	NA
Pf1N1B4_1561	conditioncarbon source	NA	25.1887	34.5	NA
Pf1N1B4_1568	conditioncarbon source	NA	22.566	20.3333	NA
Pf1N1B4_157	conditioncarbon source	NA	33.3774	36.5	NA
Pf1N1B4_1570	conditioncarbon source	NA	39.6604	23.8333	NA
Pf1N1B4_1571	conditioncarbon source	NA	69.1887	77	NA
Pf1N1B4_1572	conditioncarbon source	NA	255.547	279	NA
Pf1N1B4_1573	conditioncarbon source	NA	64.6792	77.8333	NA
Pf1N1B4_1574	conditioncarbon source	NA	130.472	147.5	NA
Pf1N1B4_1575	conditioncarbon source	NA	181.094	213.833	NA
Pf1N1B4_1576	conditioncarbon source	NA	44.6226	52.5	NA
Pf1N1B4_1577	conditioncarbon source	NA	141.604	146.5	NA
Pf1N1B4_1578	conditioncarbon source	NA	149.66	185.167	NA
Pf1N1B4_1579	conditioncarbon source	NA	33.9811	33	NA
Pf1N1B4_1580	conditioncarbon source	NA	243.981	274.667	NA
Pf1N1B4_1581	conditioncarbon source	NA	35.3585	32.5	NA
Pf1N1B4_1583	conditioncarbon source	NA	34.9245	38.1667	NA
Pf1N1B4_1584	conditioncarbon source	NA	18.6415	22	NA
Pf1N1B4_1585	conditioncarbon source	NA	180.396	220	NA
Pf1N1B4_1587	conditioncarbon source	NA	482.132	566.833	NA
Pf1N1B4_1588	conditioncarbon source	NA	89.6038	111.333	NA
Pf1N1B4_159	conditioncarbon source	NA	42.717	42	NA
Pf1N1B4_1590	conditioncarbon source	NA	59.434	100.5	NA
Pf1N1B4_1591	conditioncarbon source	NA	232.642	262.5	NA
Pf1N1B4_1592	conditioncarbon source	NA	152.604	173.333	NA
Pf1N1B4_1593	conditioncarbon source	NA	21.8491	25.3333	NA
Pf1N1B4_1594	conditioncarbon source	NA	110.17	124.5	NA
Pf1N1B4_1595	conditioncarbon source	NA	56.283	66	NA
Pf1N1B4_1597	conditioncarbon source	NA	200.226	211.5	NA
Pf1N1B4_1598	conditioncarbon source	NA	311.623	338.833	NA
Pf1N1B4_1599	conditioncarbon source	NA	298.491	338.167	NA
Pf1N1B4_16	conditioncarbon source	NA	37.9057	38.1667	NA
Pf1N1B4_160	conditioncarbon source	NA	228.226	251.667	NA
Pf1N1B4_1600	conditioncarbon source	NA	153.491	164.667	NA
Pf1N1B4_1607	conditioncarbon source	NA	422.321	499.167	NA
Pf1N1B4_1608	conditioncarbon source	NA	23.6792	31.3333	NA
Pf1N1B4_1609	conditioncarbon source	NA	45.1321	43.1667	NA
Pf1N1B4_1610	conditioncarbon source	NA	38.6038	49.6667	NA
Pf1N1B4_1611	conditioncarbon source	NA	57.6604	77.8333	NA
Pf1N1B4_1612	conditioncarbon source	NA	21.3585	25	NA
Pf1N1B4_1613	conditioncarbon source	NA	18.5472	20.5	NA
Pf1N1B4_1614	conditioncarbon source	NA	13.9057	17.3333	NA
Pf1N1B4_1615	conditioncarbon source	NA	40.1509	44	NA
Pf1N1B4_1619	conditioncarbon source	NA	223.415	200.667	NA
Pf1N1B4_1620	conditioncarbon source	NA	73.434	89.3333	NA
Pf1N1B4_1621	conditioncarbon source	NA	290.698	340.667	NA
Pf1N1B4_1622	conditioncarbon source	NA	155.396	173.5	NA
Pf1N1B4_163	conditioncarbon source	NA	46.9811	49.8333	NA
Pf1N1B4_1630	conditioncarbon source	NA	44.1321	47.8333	NA
Pf1N1B4_1631	conditioncarbon source	NA	88.7925	99.3333	NA
Pf1N1B4_1632	conditioncarbon source	NA	62.1698	83.3333	NA
Pf1N1B4_1635	conditioncarbon source	NA	134.17	158.167	NA
Pf1N1B4_1636	conditioncarbon source	NA	9.33962	9	NA
Pf1N1B4_1637	conditioncarbon source	NA	15.566	18.1667	NA
Pf1N1B4_1638	conditioncarbon source	NA	120.113	140	NA
Pf1N1B4_1639	conditioncarbon source	NA	290.208	355.833	NA
Pf1N1B4_164	conditioncarbon source	NA	17.2075	18.8333	NA
Pf1N1B4_1641	conditioncarbon source	NA	278.283	327.833	NA
Pf1N1B4_1643	conditioncarbon source	NA	227.83	266.333	NA
Pf1N1B4_1645	conditioncarbon source	NA	152.66	172	NA
Pf1N1B4_1648	conditioncarbon source	NA	466.547	536.167	NA
Pf1N1B4_165	conditioncarbon source	NA	23.283	27.1667	NA
Pf1N1B4_1650	conditioncarbon source	NA	141.245	159.333	NA
Pf1N1B4_1652	conditioncarbon source	NA	203.585	256.667	NA
Pf1N1B4_1654	conditioncarbon source	NA	165.472	183	NA
Pf1N1B4_1655	conditioncarbon source	NA	339.509	376.833	NA
Pf1N1B4_1657	conditioncarbon source	NA	356.019	418.5	NA
Pf1N1B4_1658	conditioncarbon source	NA	151.623	178.833	NA
Pf1N1B4_1659	conditioncarbon source	NA	479.811	556.833	NA
Pf1N1B4_166	conditioncarbon source	NA	168.226	176	NA
Pf1N1B4_1660	conditioncarbon source	NA	31.7358	32.6667	NA
Pf1N1B4_1661	conditioncarbon source	NA	54.9623	60	NA
Pf1N1B4_1662	conditioncarbon source	NA	48.4717	51	NA
Pf1N1B4_1663	conditioncarbon source	NA	462.283	534	NA
Pf1N1B4_1664	conditioncarbon source	NA	91.6226	97.1667	NA
Pf1N1B4_1666	conditioncarbon source	NA	71.1132	85.3333	NA
Pf1N1B4_1667	conditioncarbon source	NA	35.8302	44	NA
Pf1N1B4_1670	conditioncarbon source	NA	48.6415	50	NA
Pf1N1B4_1671	conditioncarbon source	NA	26.6981	29.3333	NA
Pf1N1B4_1672	conditioncarbon source	NA	90.7736	106.667	NA
Pf1N1B4_1673	conditioncarbon source	NA	119.208	135.667	NA
Pf1N1B4_1674	conditioncarbon source	NA	343.377	372.167	NA
Pf1N1B4_1676	conditioncarbon source	NA	60.566	68.6667	NA
Pf1N1B4_1677	conditioncarbon source	NA	190.642	213.5	NA
Pf1N1B4_1678	conditioncarbon source	NA	251.868	290.167	NA
Pf1N1B4_1679	conditioncarbon source	NA	10	11.3333	NA
Pf1N1B4_168	conditioncarbon source	NA	165.415	162.5	NA
Pf1N1B4_1680	conditioncarbon source	NA	123.17	130.333	NA
Pf1N1B4_1681	conditioncarbon source	NA	140.453	164.833	NA
Pf1N1B4_1682	conditioncarbon source	NA	110.415	124.5	NA
Pf1N1B4_1683	conditioncarbon source	NA	11.2264	13.8333	NA
Pf1N1B4_1684	conditioncarbon source	NA	215.151	242	NA
Pf1N1B4_1686	conditioncarbon source	NA	159.811	194.333	NA
Pf1N1B4_1687	conditioncarbon source	NA	88.3208	101.833	NA
Pf1N1B4_1689	conditioncarbon source	NA	150.038	158	NA
Pf1N1B4_1690	conditioncarbon source	NA	55.7736	69.8333	NA
Pf1N1B4_1691	conditioncarbon source	NA	9.73585	8.66667	NA
Pf1N1B4_1692	conditioncarbon source	NA	238.396	272.5	NA
Pf1N1B4_1693	conditioncarbon source	NA	121.113	136	NA
Pf1N1B4_1694	conditioncarbon source	NA	306.396	337.333	NA
Pf1N1B4_1695	conditioncarbon source	NA	9.43396	12.3333	NA
Pf1N1B4_1696	conditioncarbon source	NA	98.3962	116.167	NA
Pf1N1B4_1697	conditioncarbon source	NA	75.1321	85.1667	NA
Pf1N1B4_1698	conditioncarbon source	NA	72.6792	84.3333	NA
Pf1N1B4_1699	conditioncarbon source	NA	159.717	200.167	NA
Pf1N1B4_17	conditioncarbon source	NA	141.17	166	NA
Pf1N1B4_1701	conditioncarbon source	NA	81.5472	93.3333	NA
Pf1N1B4_1703	conditioncarbon source	NA	29.4151	36.5	NA
Pf1N1B4_1704	conditioncarbon source	NA	35.6981	35	NA
Pf1N1B4_1705	conditioncarbon source	NA	33.6981	40.3333	NA
Pf1N1B4_1708	conditioncarbon source	NA	47.0755	52.1667	NA
Pf1N1B4_1709	conditioncarbon source	NA	92.0943	99.1667	NA
Pf1N1B4_171	conditioncarbon source	NA	87.9811	91.3333	NA
Pf1N1B4_1712	conditioncarbon source	NA	131.113	157.333	NA
Pf1N1B4_1713	conditioncarbon source	NA	63.6415	76.1667	NA
Pf1N1B4_1715	conditioncarbon source	NA	241.283	275.667	NA
Pf1N1B4_1716	conditioncarbon source	NA	40.2075	47.5	NA
Pf1N1B4_1717	conditioncarbon source	NA	235.943	283.5	NA
Pf1N1B4_1718	conditioncarbon source	NA	84.6038	89.1667	NA
Pf1N1B4_1719	conditioncarbon source	NA	228.509	253.833	NA
Pf1N1B4_172	conditioncarbon source	NA	54.7925	61	NA
Pf1N1B4_1721	conditioncarbon source	NA	20.717	20.5	NA
Pf1N1B4_1722	conditioncarbon source	NA	87.3962	95.3333	NA
Pf1N1B4_1723	conditioncarbon source	NA	118.887	132.667	NA
Pf1N1B4_1724	conditioncarbon source	NA	38.7547	53.3333	NA
Pf1N1B4_1726	conditioncarbon source	NA	97.6226	119.667	NA
Pf1N1B4_1727	conditioncarbon source	NA	128.849	154	NA
Pf1N1B4_1730	conditioncarbon source	NA	22.0189	27	NA
Pf1N1B4_1731	conditioncarbon source	NA	151.585	190.5	NA
Pf1N1B4_1732	conditioncarbon source	NA	156.226	175.833	NA
Pf1N1B4_1733	conditioncarbon source	NA	168.283	211.833	NA
Pf1N1B4_1734	conditioncarbon source	NA	66	82.8333	NA
Pf1N1B4_1739	conditioncarbon source	NA	282.698	318	NA
Pf1N1B4_174	conditioncarbon source	NA	77.434	86.1667	NA
Pf1N1B4_1740	conditioncarbon source	NA	128.038	145.833	NA
Pf1N1B4_1741	conditioncarbon source	NA	76.2264	83.1667	NA
Pf1N1B4_1742	conditioncarbon source	NA	45.566	45.6667	NA
Pf1N1B4_1743	conditioncarbon source	NA	63.6038	69	NA
Pf1N1B4_1744	conditioncarbon source	NA	171.792	200.333	NA
Pf1N1B4_1745	conditioncarbon source	NA	438.358	510.667	NA
Pf1N1B4_1746	conditioncarbon source	NA	97.9811	114.833	NA
Pf1N1B4_1748	conditioncarbon source	NA	74.0189	87.3333	NA
Pf1N1B4_1749	conditioncarbon source	NA	7.98113	10	NA
Pf1N1B4_175	conditioncarbon source	NA	14.6981	12.5	NA
Pf1N1B4_1750	conditioncarbon source	NA	19.4528	21.1667	NA
Pf1N1B4_1752	conditioncarbon source	NA	126.925	146.333	NA
Pf1N1B4_1753	conditioncarbon source	NA	90.5472	105.167	NA
Pf1N1B4_1755	conditioncarbon source	NA	48.1698	53.8333	NA
Pf1N1B4_1758	conditioncarbon source	NA	221.264	259.833	NA
Pf1N1B4_1759	conditioncarbon source	NA	319.434	350.5	NA
Pf1N1B4_1760	conditioncarbon source	NA	286.491	311.667	NA
Pf1N1B4_1761	conditioncarbon source	NA	95.2642	108	NA
Pf1N1B4_1762	conditioncarbon source	NA	36.7358	42.5	NA
Pf1N1B4_1764	conditioncarbon source	NA	110.906	131.667	NA
Pf1N1B4_1765	conditioncarbon source	NA	38.283	43	NA
Pf1N1B4_1766	conditioncarbon source	NA	116.377	143.333	NA
Pf1N1B4_1768	conditioncarbon source	NA	67.1321	75.6667	NA
Pf1N1B4_177	conditioncarbon source	NA	111.113	126.167	NA
Pf1N1B4_1770	conditioncarbon source	NA	36.9811	40.1667	NA
Pf1N1B4_1771	conditioncarbon source	NA	325.019	352.667	NA
Pf1N1B4_1775	conditioncarbon source	NA	258.019	261.333	NA
Pf1N1B4_1780	conditioncarbon source	NA	20.1509	23.1667	NA
Pf1N1B4_1781	conditioncarbon source	NA	12.9245	11.6667	NA
Pf1N1B4_1782	conditioncarbon source	NA	16.8868	18.8333	NA
Pf1N1B4_1783	conditioncarbon source	NA	234.906	278.5	NA
Pf1N1B4_1784	conditioncarbon source	NA	68.7358	89.8333	NA
Pf1N1B4_1785	conditioncarbon source	NA	39.2264	49.5	NA
Pf1N1B4_1786	conditioncarbon source	NA	199.302	239.833	NA
Pf1N1B4_1787	conditioncarbon source	NA	205.283	241.833	NA
Pf1N1B4_1788	conditioncarbon source	NA	134.83	143.667	NA
Pf1N1B4_1789	conditioncarbon source	NA	129.094	144.333	NA
Pf1N1B4_1792	conditioncarbon source	NA	25.0943	32.3333	NA
Pf1N1B4_1793	conditioncarbon source	NA	173.019	205.667	NA
Pf1N1B4_1796	conditioncarbon source	NA	194.302	219.333	NA
Pf1N1B4_1797	conditioncarbon source	NA	196.887	227.333	NA
Pf1N1B4_1799	conditioncarbon source	NA	1061.32	1214.5	NA
Pf1N1B4_18	conditioncarbon source	NA	83.2642	99.8333	NA
Pf1N1B4_180	conditioncarbon source	NA	113.925	121.167	NA
Pf1N1B4_1802	conditioncarbon source	NA	79.6792	88.6667	NA
Pf1N1B4_1803	conditioncarbon source	NA	106.566	120.833	NA
Pf1N1B4_1804	conditioncarbon source	NA	130.094	152	NA
Pf1N1B4_1805	conditioncarbon source	NA	110.528	121	NA
Pf1N1B4_1806	conditioncarbon source	NA	34.0755	38.6667	NA
Pf1N1B4_1807	conditioncarbon source	NA	705.17	790.333	NA
Pf1N1B4_1808	conditioncarbon source	NA	211.321	255.833	NA
Pf1N1B4_1809	conditioncarbon source	NA	209.113	246.5	NA
Pf1N1B4_1811	conditioncarbon source	NA	74.6226	86	NA
Pf1N1B4_1812	conditioncarbon source	NA	28.3396	30.1667	NA
Pf1N1B4_1814	conditioncarbon source	NA	279.623	310.5	NA
Pf1N1B4_1815	conditioncarbon source	NA	456.566	534.667	NA
Pf1N1B4_1816	conditioncarbon source	NA	167.34	190.5	NA
Pf1N1B4_1817	conditioncarbon source	NA	334.302	393.667	NA
Pf1N1B4_1818	conditioncarbon source	NA	92.0377	99.5	NA
Pf1N1B4_182	conditioncarbon source	NA	33.6226	34.5	NA
Pf1N1B4_1827	conditioncarbon source	NA	34.8491	43	NA
Pf1N1B4_183	conditioncarbon source	NA	38.3962	45.1667	NA
Pf1N1B4_1833	conditioncarbon source	NA	45.8302	51.8333	NA
Pf1N1B4_1834	conditioncarbon source	NA	67.4151	77.1667	NA
Pf1N1B4_1835	conditioncarbon source	NA	74.8302	91.1667	NA
Pf1N1B4_1836	conditioncarbon source	NA	57.8113	62	NA
Pf1N1B4_1838	conditioncarbon source	NA	31.6792	39	NA
Pf1N1B4_1839	conditioncarbon source	NA	216.094	259.167	NA
Pf1N1B4_1840	conditioncarbon source	NA	143.811	158.667	NA
Pf1N1B4_1841	conditioncarbon source	NA	257.509	295.167	NA
Pf1N1B4_1842	conditioncarbon source	NA	109.491	128	NA
Pf1N1B4_1843	conditioncarbon source	NA	104.17	128.167	NA
Pf1N1B4_1844	conditioncarbon source	NA	465.491	463.833	NA
Pf1N1B4_1846	conditioncarbon source	NA	170.075	194.333	NA
Pf1N1B4_1847	conditioncarbon source	NA	83.8302	100.833	NA
Pf1N1B4_1848	conditioncarbon source	NA	438.774	512.5	NA
Pf1N1B4_1849	conditioncarbon source	NA	52.434	62.5	NA
Pf1N1B4_185	conditioncarbon source	NA	256.34	292	NA
Pf1N1B4_1850	conditioncarbon source	NA	200.434	242.667	NA
Pf1N1B4_1853	conditioncarbon source	NA	341.509	356.667	NA
Pf1N1B4_1855	conditioncarbon source	NA	86.0377	106.5	NA
Pf1N1B4_1857	conditioncarbon source	NA	266.962	316	NA
Pf1N1B4_1861	conditioncarbon source	NA	234.302	294	NA
Pf1N1B4_1862	conditioncarbon source	NA	229.585	267	NA
Pf1N1B4_1863	conditioncarbon source	NA	276.34	343.167	NA
Pf1N1B4_1864	conditioncarbon source	NA	141.604	173.167	NA
Pf1N1B4_1865	conditioncarbon source	NA	98.4717	107.167	NA
Pf1N1B4_1866	conditioncarbon source	NA	31.3019	34.6667	NA
Pf1N1B4_1867	conditioncarbon source	NA	1145.08	1328	NA
Pf1N1B4_1868	conditioncarbon source	NA	225.755	269.167	NA
Pf1N1B4_1869	conditioncarbon source	NA	125.283	128.167	NA
Pf1N1B4_187	conditioncarbon source	NA	210.698	232.167	NA
Pf1N1B4_1870	conditioncarbon source	NA	22.7547	19.6667	NA
Pf1N1B4_1871	conditioncarbon source	NA	96.9434	96	NA
Pf1N1B4_1874	conditioncarbon source	NA	27.9434	32	NA
Pf1N1B4_188	conditioncarbon source	NA	13.2075	12.8333	NA
Pf1N1B4_1880	conditioncarbon source	NA	139.132	170.333	NA
Pf1N1B4_1885	conditioncarbon source	NA	142	138.333	NA
Pf1N1B4_1886	conditioncarbon source	NA	62.7736	55	NA
Pf1N1B4_1887	conditioncarbon source	NA	39.0377	41.6667	NA
Pf1N1B4_1888	conditioncarbon source	NA	67.5472	59	NA
Pf1N1B4_1889	conditioncarbon source	NA	1016.83	1169.33	NA
Pf1N1B4_189	conditioncarbon source	NA	43.1132	46	NA
Pf1N1B4_1890	conditioncarbon source	NA	58.2642	65.6667	NA
Pf1N1B4_1891	conditioncarbon source	NA	18.5849	20.1667	NA
Pf1N1B4_1892	conditioncarbon source	NA	38.0189	45.6667	NA
Pf1N1B4_1895	conditioncarbon source	NA	365.642	411.167	NA
Pf1N1B4_1897	conditioncarbon source	NA	72.4151	80.8333	NA
Pf1N1B4_1898	conditioncarbon source	NA	254.906	318.833	NA
Pf1N1B4_1899	conditioncarbon source	NA	50.2642	52	NA
Pf1N1B4_190	conditioncarbon source	NA	153.302	169.667	NA
Pf1N1B4_1900	conditioncarbon source	NA	241.906	264.833	NA
Pf1N1B4_1901	conditioncarbon source	NA	36.2453	39.3333	NA
Pf1N1B4_1903	conditioncarbon source	NA	269.83	298.833	NA
Pf1N1B4_1904	conditioncarbon source	NA	335.943	418.167	NA
Pf1N1B4_1905	conditioncarbon source	NA	165.792	193.167	NA
Pf1N1B4_1908	conditioncarbon source	NA	289.509	333.667	NA
Pf1N1B4_191	conditioncarbon source	NA	138.226	147.5	NA
Pf1N1B4_1910	conditioncarbon source	NA	232.717	271	NA
Pf1N1B4_1911	conditioncarbon source	NA	158.396	199.5	NA
Pf1N1B4_1914	conditioncarbon source	NA	67.1321	70.5	NA
Pf1N1B4_1915	conditioncarbon source	NA	317.962	338.333	NA
Pf1N1B4_1916	conditioncarbon source	NA	14.0189	19.8333	NA
Pf1N1B4_192	conditioncarbon source	NA	255.528	297.833	NA
Pf1N1B4_1924	conditioncarbon source	NA	127.491	148	NA
Pf1N1B4_1927	conditioncarbon source	NA	168.811	169.167	NA
Pf1N1B4_193	conditioncarbon source	NA	53.6792	50.5	NA
Pf1N1B4_1946	conditioncarbon source	NA	63.3774	72.8333	NA
Pf1N1B4_1949	conditioncarbon source	NA	76.8679	96.5	NA
Pf1N1B4_195	conditioncarbon source	NA	72.717	80.1667	NA
Pf1N1B4_1952	conditioncarbon source	NA	635.509	774	NA
Pf1N1B4_1953	conditioncarbon source	NA	72.2642	73.8333	NA
Pf1N1B4_1954	conditioncarbon source	NA	80.2264	93.1667	NA
Pf1N1B4_1955	conditioncarbon source	NA	157.849	180.833	NA
Pf1N1B4_1956	conditioncarbon source	NA	133.736	158	NA
Pf1N1B4_1958	conditioncarbon source	NA	13.9245	14.8333	NA
Pf1N1B4_196	conditioncarbon source	NA	66.7547	78.3333	NA
Pf1N1B4_1960	conditioncarbon source	NA	108.472	133	NA
Pf1N1B4_1962	conditioncarbon source	NA	185.019	206.667	NA
Pf1N1B4_1963	conditioncarbon source	NA	58.1321	63.8333	NA
Pf1N1B4_1964	conditioncarbon source	NA	117.396	129.833	NA
Pf1N1B4_1965	conditioncarbon source	NA	111.83	141.333	NA
Pf1N1B4_1966	conditioncarbon source	NA	153.717	195.833	NA
Pf1N1B4_1967	conditioncarbon source	NA	28.9811	35.5	NA
Pf1N1B4_1969	conditioncarbon source	NA	339.755	381.5	NA
Pf1N1B4_197	conditioncarbon source	NA	15.3585	14.6667	NA
Pf1N1B4_1970	conditioncarbon source	NA	308.585	360	NA
Pf1N1B4_1971	conditioncarbon source	NA	33.8302	34.8333	NA
Pf1N1B4_1972	conditioncarbon source	NA	70.7736	80	NA
Pf1N1B4_1973	conditioncarbon source	NA	598.302	682.167	NA
Pf1N1B4_1974	conditioncarbon source	NA	25.9057	27.1667	NA
Pf1N1B4_1975	conditioncarbon source	NA	15.6226	18.5	NA
Pf1N1B4_1976	conditioncarbon source	NA	373.226	437.833	NA
Pf1N1B4_1977	conditioncarbon source	NA	199.679	220	NA
Pf1N1B4_1978	conditioncarbon source	NA	159.415	178.167	NA
Pf1N1B4_1979	conditioncarbon source	NA	38.717	42.5	NA
Pf1N1B4_198	conditioncarbon source	NA	23.6792	27	NA
Pf1N1B4_1980	conditioncarbon source	NA	216.585	257.333	NA
Pf1N1B4_1981	conditioncarbon source	NA	152.094	177.333	NA
Pf1N1B4_1984	conditioncarbon source	NA	71.1887	85.1667	NA
Pf1N1B4_1985	conditioncarbon source	NA	87.4717	97	NA
Pf1N1B4_1986	conditioncarbon source	NA	75.7547	80.6667	NA
Pf1N1B4_1987	conditioncarbon source	NA	155.283	174.167	NA
Pf1N1B4_1988	conditioncarbon source	NA	182.434	209	NA
Pf1N1B4_1991	conditioncarbon source	NA	64.9434	68.8333	NA
Pf1N1B4_1992	conditioncarbon source	NA	75.1132	90	NA
Pf1N1B4_1993	conditioncarbon source	NA	8.28302	9.33333	NA
Pf1N1B4_1994	conditioncarbon source	NA	43.4906	51	NA
Pf1N1B4_1995	conditioncarbon source	NA	40.5849	44.1667	NA
Pf1N1B4_1998	conditioncarbon source	NA	44.4151	55.3333	NA
Pf1N1B4_1999	conditioncarbon source	NA	61.8113	66.1667	NA
Pf1N1B4_200	conditioncarbon source	NA	138.151	153.167	NA
Pf1N1B4_2000	conditioncarbon source	NA	103.585	119.167	NA
Pf1N1B4_2001	conditioncarbon source	NA	42.6226	47.6667	NA
Pf1N1B4_2002	conditioncarbon source	NA	245.698	284.167	NA
Pf1N1B4_2003	conditioncarbon source	NA	48.7736	50.6667	NA
Pf1N1B4_2004	conditioncarbon source	NA	10.6792	12.1667	NA
Pf1N1B4_2005	conditioncarbon source	NA	6.39623	7.16667	NA
Pf1N1B4_2007	conditioncarbon source	NA	358.038	444.5	NA
Pf1N1B4_2008	conditioncarbon source	NA	241.283	264.333	NA
Pf1N1B4_201	conditioncarbon source	NA	18.3774	19	NA
Pf1N1B4_2013	conditioncarbon source	NA	134.642	164.167	NA
Pf1N1B4_2014	conditioncarbon source	NA	52.5472	65.8333	NA
Pf1N1B4_2015	conditioncarbon source	NA	66.1509	79	NA
Pf1N1B4_2016	conditioncarbon source	NA	122.981	151.5	NA
Pf1N1B4_2017	conditioncarbon source	NA	194.019	226.167	NA
Pf1N1B4_2018	conditioncarbon source	NA	440.755	518.167	NA
Pf1N1B4_2019	conditioncarbon source	NA	198.774	218.333	NA
Pf1N1B4_202	conditioncarbon source	NA	44.0377	52.5	NA
Pf1N1B4_2020	conditioncarbon source	NA	177.283	208.833	NA
Pf1N1B4_2021	conditioncarbon source	NA	12.8302	12.8333	NA
Pf1N1B4_2022	conditioncarbon source	NA	101.623	109.5	NA
Pf1N1B4_2023	conditioncarbon source	NA	160.981	148.333	NA
Pf1N1B4_2024	conditioncarbon source	NA	175.717	208.333	NA
Pf1N1B4_2026	conditioncarbon source	NA	29.4906	29	NA
Pf1N1B4_2029	conditioncarbon source	NA	23.3585	24.6667	NA
Pf1N1B4_203	conditioncarbon source	NA	37.1132	39.1667	NA
Pf1N1B4_2030	conditioncarbon source	NA	111.906	133.667	NA
Pf1N1B4_2031	conditioncarbon source	NA	145.679	178	NA
Pf1N1B4_2033	conditioncarbon source	NA	495.434	576.667	NA
Pf1N1B4_2035	conditioncarbon source	NA	65.0943	56	NA
Pf1N1B4_2036	conditioncarbon source	NA	36	36.3333	NA
Pf1N1B4_2037	conditioncarbon source	NA	27.283	26.8333	NA
Pf1N1B4_2039	conditioncarbon source	NA	14.2075	13.8333	NA
Pf1N1B4_204	conditioncarbon source	NA	47.8679	56.3333	NA
Pf1N1B4_2041	conditioncarbon source	NA	128.83	145.5	NA
Pf1N1B4_2042	conditioncarbon source	NA	125.981	150.333	NA
Pf1N1B4_2043	conditioncarbon source	NA	256.83	302.833	NA
Pf1N1B4_2044	conditioncarbon source	NA	188.358	201	NA
Pf1N1B4_2045	conditioncarbon source	NA	283.226	334.667	NA
Pf1N1B4_2047	conditioncarbon source	NA	57.2075	50.1667	NA
Pf1N1B4_2048	conditioncarbon source	NA	13.3019	11.6667	NA
Pf1N1B4_205	conditioncarbon source	NA	53.2453	62.6667	NA
Pf1N1B4_2052	conditioncarbon source	NA	80.1321	96	NA
Pf1N1B4_2053	conditioncarbon source	NA	773.642	921.167	NA
Pf1N1B4_2055	conditioncarbon source	NA	402.604	451.5	NA
Pf1N1B4_2056	conditioncarbon source	NA	102.377	116.667	NA
Pf1N1B4_2057	conditioncarbon source	NA	146.736	170.5	NA
Pf1N1B4_2058	conditioncarbon source	NA	291.83	323	NA
Pf1N1B4_206	conditioncarbon source	NA	81.6038	91.5	NA
Pf1N1B4_2060	conditioncarbon source	NA	30.7925	31.6667	NA
Pf1N1B4_2062	conditioncarbon source	NA	77.6604	94	NA
Pf1N1B4_2063	conditioncarbon source	NA	169	185.333	NA
Pf1N1B4_2064	conditioncarbon source	NA	66.3208	69.5	NA
Pf1N1B4_2065	conditioncarbon source	NA	110.547	117.5	NA
Pf1N1B4_2066	conditioncarbon source	NA	132.491	145	NA
Pf1N1B4_2067	conditioncarbon source	NA	35.5094	35.6667	NA
Pf1N1B4_2068	conditioncarbon source	NA	176.226	186	NA
Pf1N1B4_2069	conditioncarbon source	NA	49.0566	57.3333	NA
Pf1N1B4_2070	conditioncarbon source	NA	354.943	403.333	NA
Pf1N1B4_2071	conditioncarbon source	NA	12	12.6667	NA
Pf1N1B4_2072	conditioncarbon source	NA	48.1321	54.3333	NA
Pf1N1B4_2073	conditioncarbon source	NA	320.038	351.5	NA
Pf1N1B4_2075	conditioncarbon source	NA	25.6038	27.8333	NA
Pf1N1B4_2077	conditioncarbon source	NA	93.4151	113.333	NA
Pf1N1B4_2078	conditioncarbon source	NA	325.208	370.833	NA
Pf1N1B4_2079	conditioncarbon source	NA	172.66	190.167	NA
Pf1N1B4_208	conditioncarbon source	NA	37.9057	39.6667	NA
Pf1N1B4_2082	conditioncarbon source	NA	37.5094	41.5	NA
Pf1N1B4_2083	conditioncarbon source	NA	37.9623	44.1667	NA
Pf1N1B4_2084	conditioncarbon source	NA	321.245	379.667	NA
Pf1N1B4_2085	conditioncarbon source	NA	19.8113	21.8333	NA
Pf1N1B4_2086	conditioncarbon source	NA	178.736	197.667	NA
Pf1N1B4_2087	conditioncarbon source	NA	85.4906	92.8333	NA
Pf1N1B4_2088	conditioncarbon source	NA	87.2453	102.5	NA
Pf1N1B4_2089	conditioncarbon source	NA	139.245	156.5	NA
Pf1N1B4_209	conditioncarbon source	NA	261.453	298.167	NA
Pf1N1B4_2090	conditioncarbon source	NA	29.0377	40.1667	NA
Pf1N1B4_2093	conditioncarbon source	NA	103.887	114.5	NA
Pf1N1B4_2095	conditioncarbon source	NA	384.019	443.667	NA
Pf1N1B4_2096	conditioncarbon source	NA	24.2453	26.3333	NA
Pf1N1B4_2098	conditioncarbon source	NA	200.528	227.667	NA
Pf1N1B4_2099	conditioncarbon source	NA	66.8679	83	NA
Pf1N1B4_21	conditioncarbon source	NA	40.0755	39.1667	NA
Pf1N1B4_210	conditioncarbon source	NA	325.736	384.167	NA
Pf1N1B4_2101	conditioncarbon source	NA	206.528	233.333	NA
Pf1N1B4_2102	conditioncarbon source	NA	11.7358	14.3333	NA
Pf1N1B4_2103	conditioncarbon source	NA	70.2642	86.3333	NA
Pf1N1B4_2104	conditioncarbon source	NA	134.962	158.667	NA
Pf1N1B4_2105	conditioncarbon source	NA	9.69811	5.66667	NA
Pf1N1B4_2106	conditioncarbon source	NA	30.8679	14.3333	NA
Pf1N1B4_211	conditioncarbon source	NA	669.189	794.167	NA
Pf1N1B4_2110	conditioncarbon source	NA	296.038	331.833	NA
Pf1N1B4_2111	conditioncarbon source	NA	554.113	609.667	NA
Pf1N1B4_2114	conditioncarbon source	NA	133.189	62.8333	NA
Pf1N1B4_212	conditioncarbon source	NA	138.358	149.833	NA
Pf1N1B4_2122	conditioncarbon source	NA	311.113	342	NA
Pf1N1B4_2123	conditioncarbon source	NA	112.019	122.333	NA
Pf1N1B4_2126	conditioncarbon source	NA	83.9811	89.8333	NA
Pf1N1B4_2127	conditioncarbon source	NA	502.226	560.667	NA
Pf1N1B4_213	conditioncarbon source	NA	73.717	89.8333	NA
Pf1N1B4_2130	conditioncarbon source	NA	116.849	125	NA
Pf1N1B4_2131	conditioncarbon source	NA	59.283	68.6667	NA
Pf1N1B4_2132	conditioncarbon source	NA	228.019	274.333	NA
Pf1N1B4_2133	conditioncarbon source	NA	156.528	175	NA
Pf1N1B4_2134	conditioncarbon source	NA	169.075	189.667	NA
Pf1N1B4_2135	conditioncarbon source	NA	61.7358	68.5	NA
Pf1N1B4_2136	conditioncarbon source	NA	222.019	242.667	NA
Pf1N1B4_2137	conditioncarbon source	NA	690.83	768.833	NA
Pf1N1B4_2138	conditioncarbon source	NA	140.113	165.833	NA
Pf1N1B4_2139	conditioncarbon source	NA	445.585	513.333	NA
Pf1N1B4_214	conditioncarbon source	NA	347.547	377.167	NA
Pf1N1B4_2140	conditioncarbon source	NA	20.3585	26.1667	NA
Pf1N1B4_2141	conditioncarbon source	NA	243.226	273.333	NA
Pf1N1B4_2142	conditioncarbon source	NA	113.566	128.5	NA
Pf1N1B4_2143	conditioncarbon source	NA	392.434	543.5	NA
Pf1N1B4_2144	conditioncarbon source	NA	159.057	175.333	NA
Pf1N1B4_2145	conditioncarbon source	NA	9.73585	9.33333	NA
Pf1N1B4_2147	conditioncarbon source	NA	44.4906	57.5	NA
Pf1N1B4_2149	conditioncarbon source	NA	658.302	781.167	NA
Pf1N1B4_215	conditioncarbon source	NA	166.038	189.333	NA
Pf1N1B4_2150	conditioncarbon source	NA	16.7736	14.3333	NA
Pf1N1B4_2153	conditioncarbon source	NA	346.868	402.167	NA
Pf1N1B4_2154	conditioncarbon source	NA	21.7358	24.6667	NA
Pf1N1B4_2157	conditioncarbon source	NA	103.679	113.333	NA
Pf1N1B4_2159	conditioncarbon source	NA	370.17	434.5	NA
Pf1N1B4_216	conditioncarbon source	NA	110.736	118.5	NA
Pf1N1B4_2160	conditioncarbon source	NA	43.6792	49.3333	NA
Pf1N1B4_2161	conditioncarbon source	NA	217.66	239.667	NA
Pf1N1B4_2162	conditioncarbon source	NA	107.302	116.667	NA
Pf1N1B4_2163	conditioncarbon source	NA	11.3396	11.3333	NA
Pf1N1B4_2164	conditioncarbon source	NA	43.6038	49.1667	NA
Pf1N1B4_2167	conditioncarbon source	NA	113.943	124.833	NA
Pf1N1B4_217	conditioncarbon source	NA	101.057	100.667	NA
Pf1N1B4_2170	conditioncarbon source	NA	103.491	104.833	NA
Pf1N1B4_2171	conditioncarbon source	NA	27	24.6667	NA
Pf1N1B4_2173	conditioncarbon source	NA	13.7358	19.1667	NA
Pf1N1B4_2176	conditioncarbon source	NA	22.9623	25.8333	NA
Pf1N1B4_2177	conditioncarbon source	NA	8.4717	10.3333	NA
Pf1N1B4_2178	conditioncarbon source	NA	13.1321	15.5	NA
Pf1N1B4_2179	conditioncarbon source	NA	585.774	670.167	NA
Pf1N1B4_218	conditioncarbon source	NA	315.755	222.5	NA
Pf1N1B4_2182	conditioncarbon source	NA	88.1887	97.3333	NA
Pf1N1B4_2184	conditioncarbon source	NA	148.849	152.167	NA
Pf1N1B4_2189	conditioncarbon source	NA	29.0943	40.5	NA
Pf1N1B4_2190	conditioncarbon source	NA	182.755	184.333	NA
Pf1N1B4_2191	conditioncarbon source	NA	149.415	184.167	NA
Pf1N1B4_2193	conditioncarbon source	NA	26.2642	30.5	NA
Pf1N1B4_2194	conditioncarbon source	NA	78.5472	89	NA
Pf1N1B4_2195	conditioncarbon source	NA	34.8679	41.3333	NA
Pf1N1B4_2196	conditioncarbon source	NA	56.566	54.3333	NA
Pf1N1B4_2197	conditioncarbon source	NA	249.811	284.5	NA
Pf1N1B4_2198	conditioncarbon source	NA	87.434	89.8333	NA
Pf1N1B4_2199	conditioncarbon source	NA	102.679	112.667	NA
Pf1N1B4_2200	conditioncarbon source	NA	199.415	228	NA
Pf1N1B4_2201	conditioncarbon source	NA	255.906	282.833	NA
Pf1N1B4_2202	conditioncarbon source	NA	306.566	350.333	NA
Pf1N1B4_2203	conditioncarbon source	NA	63.0377	65.5	NA
Pf1N1B4_2204	conditioncarbon source	NA	75.566	84.3333	NA
Pf1N1B4_2205	conditioncarbon source	NA	337.962	391.833	NA
Pf1N1B4_2206	conditioncarbon source	NA	128.208	144.5	NA
Pf1N1B4_2207	conditioncarbon source	NA	185.453	189.833	NA
Pf1N1B4_221	conditioncarbon source	NA	65.8679	71.1667	NA
Pf1N1B4_2211	conditioncarbon source	NA	90.6981	104.667	NA
Pf1N1B4_2212	conditioncarbon source	NA	120.472	133	NA
Pf1N1B4_2213	conditioncarbon source	NA	47.2075	51	NA
Pf1N1B4_2214	conditioncarbon source	NA	38.7925	39.5	NA
Pf1N1B4_222	conditioncarbon source	NA	53.4528	64.1667	NA
Pf1N1B4_2220	conditioncarbon source	NA	349.189	390.667	NA
Pf1N1B4_2221	conditioncarbon source	NA	119.396	137.167	NA
Pf1N1B4_2222	conditioncarbon source	NA	113.075	125.5	NA
Pf1N1B4_2223	conditioncarbon source	NA	175.264	163.333	NA
Pf1N1B4_2224	conditioncarbon source	NA	15.0755	14.3333	NA
Pf1N1B4_2227	conditioncarbon source	NA	14.4528	16.1667	NA
Pf1N1B4_2228	conditioncarbon source	NA	37.2642	39.3333	NA
Pf1N1B4_2229	conditioncarbon source	NA	707.189	666.667	NA
Pf1N1B4_223	conditioncarbon source	NA	76.6038	79.8333	NA
Pf1N1B4_2232	conditioncarbon source	NA	68.8302	70.8333	NA
Pf1N1B4_2233	conditioncarbon source	NA	126.849	154.167	NA
Pf1N1B4_2234	conditioncarbon source	NA	52.3774	60	NA
Pf1N1B4_2235	conditioncarbon source	NA	276.981	303.5	NA
Pf1N1B4_2236	conditioncarbon source	NA	460.038	526.167	NA
Pf1N1B4_2237	conditioncarbon source	NA	49.3962	54.5	NA
Pf1N1B4_2238	conditioncarbon source	NA	151.113	176.333	NA
Pf1N1B4_224	conditioncarbon source	NA	19.0566	19.5	NA
Pf1N1B4_2240	conditioncarbon source	NA	45.5472	58.3333	NA
Pf1N1B4_2241	conditioncarbon source	NA	85.7925	98.5	NA
Pf1N1B4_2242	conditioncarbon source	NA	45.566	53.5	NA
Pf1N1B4_2244	conditioncarbon source	NA	17.1132	24.1667	NA
Pf1N1B4_2245	conditioncarbon source	NA	669.906	761.167	NA
Pf1N1B4_2246	conditioncarbon source	NA	147.774	156.5	NA
Pf1N1B4_2247	conditioncarbon source	NA	21.6226	23.6667	NA
Pf1N1B4_2248	conditioncarbon source	NA	171.717	193	NA
Pf1N1B4_225	conditioncarbon source	NA	95.1132	99.6667	NA
Pf1N1B4_2250	conditioncarbon source	NA	78.566	84.6667	NA
Pf1N1B4_2252	conditioncarbon source	NA	29.5283	39.8333	NA
Pf1N1B4_2253	conditioncarbon source	NA	51.1698	63.1667	NA
Pf1N1B4_2254	conditioncarbon source	NA	145.34	178.667	NA
Pf1N1B4_2255	conditioncarbon source	NA	317.962	352.167	NA
Pf1N1B4_2256	conditioncarbon source	NA	203.698	208.333	NA
Pf1N1B4_2257	conditioncarbon source	NA	479.83	547.333	NA
Pf1N1B4_2259	conditioncarbon source	NA	177.792	212.833	NA
Pf1N1B4_2260	conditioncarbon source	NA	337.208	393.333	NA
Pf1N1B4_2261	conditioncarbon source	NA	139.17	169.5	NA
Pf1N1B4_2262	conditioncarbon source	NA	318.245	402.833	NA
Pf1N1B4_2263	conditioncarbon source	NA	61.5283	72.8333	NA
Pf1N1B4_2265	conditioncarbon source	NA	224.566	238.5	NA
Pf1N1B4_2266	conditioncarbon source	NA	747.151	830.833	NA
Pf1N1B4_2269	conditioncarbon source	NA	15.8302	14.8333	NA
Pf1N1B4_2270	conditioncarbon source	NA	59.0566	68.3333	NA
Pf1N1B4_2271	conditioncarbon source	NA	70.9245	71.5	NA
Pf1N1B4_2274	conditioncarbon source	NA	77.7925	87.3333	NA
Pf1N1B4_2275	conditioncarbon source	NA	85.2453	94.1667	NA
Pf1N1B4_2277	conditioncarbon source	NA	207.83	224.667	NA
Pf1N1B4_2279	conditioncarbon source	NA	76.6415	88	NA
Pf1N1B4_228	conditioncarbon source	NA	31.9057	29.5	NA
Pf1N1B4_2280	conditioncarbon source	NA	78.5283	237	NA
Pf1N1B4_2281	conditioncarbon source	NA	37.5094	42.8333	NA
Pf1N1B4_2283	conditioncarbon source	NA	9.64151	10.8333	NA
Pf1N1B4_2284	conditioncarbon source	NA	89.0755	83.1667	NA
Pf1N1B4_2286	conditioncarbon source	NA	150.66	159.833	NA
Pf1N1B4_229	conditioncarbon source	NA	93.8302	96.3333	NA
Pf1N1B4_2290	conditioncarbon source	NA	36.3396	45.3333	NA
Pf1N1B4_2291	conditioncarbon source	NA	233.642	273.667	NA
Pf1N1B4_2292	conditioncarbon source	NA	161	188.833	NA
Pf1N1B4_2293	conditioncarbon source	NA	85.2075	94.1667	NA
Pf1N1B4_2296	conditioncarbon source	NA	29.8302	35.5	NA
Pf1N1B4_2297	conditioncarbon source	NA	46.7358	58.6667	NA
Pf1N1B4_2298	conditioncarbon source	NA	67.7358	74	NA
Pf1N1B4_2299	conditioncarbon source	NA	58.1887	68.1667	NA
Pf1N1B4_2301	conditioncarbon source	NA	128.17	143.833	NA
Pf1N1B4_2302	conditioncarbon source	NA	380.264	437.667	NA
Pf1N1B4_2303	conditioncarbon source	NA	65.1698	615.333	NA
Pf1N1B4_2304	conditioncarbon source	NA	265.208	306.167	NA
Pf1N1B4_2305	conditioncarbon source	NA	199.491	227.667	NA
Pf1N1B4_2307	conditioncarbon source	NA	70.9245	80.8333	NA
Pf1N1B4_2309	conditioncarbon source	NA	170.83	192.833	NA
Pf1N1B4_231	conditioncarbon source	NA	51.6415	56.1667	NA
Pf1N1B4_2313	conditioncarbon source	NA	275.755	307.5	NA
Pf1N1B4_2314	conditioncarbon source	NA	16.1132	20.8333	NA
Pf1N1B4_2316	conditioncarbon source	NA	163.83	193.667	NA
Pf1N1B4_2317	conditioncarbon source	NA	39.3962	49.8333	NA
Pf1N1B4_2318	conditioncarbon source	NA	63.6415	61.5	NA
Pf1N1B4_2319	conditioncarbon source	NA	104.34	108.333	NA
Pf1N1B4_232	conditioncarbon source	NA	19.4906	23.1667	NA
Pf1N1B4_2322	conditioncarbon source	NA	17.3962	15	NA
Pf1N1B4_2328	conditioncarbon source	NA	120.075	134.833	NA
Pf1N1B4_2329	conditioncarbon source	NA	58.717	67.3333	NA
Pf1N1B4_233	conditioncarbon source	NA	50.1698	57.5	NA
Pf1N1B4_2331	conditioncarbon source	NA	71.717	72.3333	NA
Pf1N1B4_2333	conditioncarbon source	NA	183.358	211.667	NA
Pf1N1B4_2334	conditioncarbon source	NA	27.8302	33.5	NA
Pf1N1B4_2335	conditioncarbon source	NA	42.8868	54.6667	NA
Pf1N1B4_2336	conditioncarbon source	NA	74.7358	75.6667	NA
Pf1N1B4_2338	conditioncarbon source	NA	19.5849	228.667	NA
Pf1N1B4_2339	conditioncarbon source	NA	14.6415	12.3333	NA
Pf1N1B4_234	conditioncarbon source	NA	34.5472	38.8333	NA
Pf1N1B4_2343	conditioncarbon source	NA	57.1509	64.3333	NA
Pf1N1B4_2345	conditioncarbon source	NA	149.094	166.333	NA
Pf1N1B4_235	conditioncarbon source	NA	118.66	133.667	NA
Pf1N1B4_2350	conditioncarbon source	NA	39.6038	45.1667	NA
Pf1N1B4_2352	conditioncarbon source	NA	97.3585	70.8333	NA
Pf1N1B4_2353	conditioncarbon source	NA	37.0755	46	NA
Pf1N1B4_2354	conditioncarbon source	NA	69.3019	77.1667	NA
Pf1N1B4_2355	conditioncarbon source	NA	62.283	62.3333	NA
Pf1N1B4_2356	conditioncarbon source	NA	33.8113	42.5	NA
Pf1N1B4_2357	conditioncarbon source	NA	296.377	256.833	NA
Pf1N1B4_2358	conditioncarbon source	NA	553.792	607.833	NA
Pf1N1B4_2359	conditioncarbon source	NA	22.1509	23.1667	NA
Pf1N1B4_2360	conditioncarbon source	NA	12.3396	15.3333	NA
Pf1N1B4_2361	conditioncarbon source	NA	234.094	259	NA
Pf1N1B4_2364	conditioncarbon source	NA	60.5283	79	NA
Pf1N1B4_2365	conditioncarbon source	NA	118.868	147.5	NA
Pf1N1B4_2366	conditioncarbon source	NA	27.8868	33	NA
Pf1N1B4_2367	conditioncarbon source	NA	124.189	132.167	NA
Pf1N1B4_2368	conditioncarbon source	NA	38.8302	44.1667	NA
Pf1N1B4_237	conditioncarbon source	NA	27.8302	31.1667	NA
Pf1N1B4_2370	conditioncarbon source	NA	48.9811	48.6667	NA
Pf1N1B4_2371	conditioncarbon source	NA	105.698	120.5	NA
Pf1N1B4_2372	conditioncarbon source	NA	43.8491	42.5	NA
Pf1N1B4_2378	conditioncarbon source	NA	292.208	346.667	NA
Pf1N1B4_2379	conditioncarbon source	NA	416.396	493.333	NA
Pf1N1B4_2384	conditioncarbon source	NA	38.1509	232.167	NA
Pf1N1B4_2386	conditioncarbon source	NA	72.8868	89.6667	NA
Pf1N1B4_2387	conditioncarbon source	NA	118.396	128.333	NA
Pf1N1B4_2389	conditioncarbon source	NA	97.8302	101.5	NA
Pf1N1B4_239	conditioncarbon source	NA	28.4151	30.6667	NA
Pf1N1B4_2390	conditioncarbon source	NA	30.3019	31.6667	NA
Pf1N1B4_2391	conditioncarbon source	NA	322.396	363	NA
Pf1N1B4_2394	conditioncarbon source	NA	129.34	155	NA
Pf1N1B4_2396	conditioncarbon source	NA	57.7547	64.3333	NA
Pf1N1B4_240	conditioncarbon source	NA	14.2075	17.6667	NA
Pf1N1B4_2400	conditioncarbon source	NA	19.283	22	NA
Pf1N1B4_2403	conditioncarbon source	NA	70.4151	79	NA
Pf1N1B4_2404	conditioncarbon source	NA	240.755	270.5	NA
Pf1N1B4_2405	conditioncarbon source	NA	111.264	115.667	NA
Pf1N1B4_2406	conditioncarbon source	NA	96.7736	102.667	NA
Pf1N1B4_2407	conditioncarbon source	NA	63.0189	73.6667	NA
Pf1N1B4_2408	conditioncarbon source	NA	173.83	214.833	NA
Pf1N1B4_2409	conditioncarbon source	NA	81.5849	94.8333	NA
Pf1N1B4_2410	conditioncarbon source	NA	80.1321	94	NA
Pf1N1B4_2411	conditioncarbon source	NA	23.1509	29.8333	NA
Pf1N1B4_2412	conditioncarbon source	NA	35.1132	37.1667	NA
Pf1N1B4_2413	conditioncarbon source	NA	29.8679	37.1667	NA
Pf1N1B4_2414	conditioncarbon source	NA	102.509	119.333	NA
Pf1N1B4_2416	conditioncarbon source	NA	136.868	157.333	NA
Pf1N1B4_2417	conditioncarbon source	NA	23.1321	23.6667	NA
Pf1N1B4_2418	conditioncarbon source	NA	78.0189	80.8333	NA
Pf1N1B4_2419	conditioncarbon source	NA	190.396	222	NA
Pf1N1B4_242	conditioncarbon source	NA	56.6981	69.1667	NA
Pf1N1B4_2420	conditioncarbon source	NA	130.774	138.667	NA
Pf1N1B4_2421	conditioncarbon source	NA	24.1132	23.1667	NA
Pf1N1B4_2422	conditioncarbon source	NA	149.679	172	NA
Pf1N1B4_2423	conditioncarbon source	NA	229.113	280.5	NA
Pf1N1B4_2425	conditioncarbon source	NA	84.7547	95.3333	NA
Pf1N1B4_2426	conditioncarbon source	NA	78.4151	83.6667	NA
Pf1N1B4_2427	conditioncarbon source	NA	18.3208	20.8333	NA
Pf1N1B4_2428	conditioncarbon source	NA	159.83	178.667	NA
Pf1N1B4_2429	conditioncarbon source	NA	99.7547	110.833	NA
Pf1N1B4_2430	conditioncarbon source	NA	60.2453	79.5	NA
Pf1N1B4_2432	conditioncarbon source	NA	16.0755	18.8333	NA
Pf1N1B4_2433	conditioncarbon source	NA	27.0377	27.5	NA
Pf1N1B4_2436	conditioncarbon source	NA	58.2075	68.1667	NA
Pf1N1B4_2437	conditioncarbon source	NA	60.7358	64.3333	NA
Pf1N1B4_2438	conditioncarbon source	NA	103.849	115.333	NA
Pf1N1B4_2439	conditioncarbon source	NA	165.698	183.167	NA
Pf1N1B4_2440	conditioncarbon source	NA	109.83	135.667	NA
Pf1N1B4_2441	conditioncarbon source	NA	46.8491	55.8333	NA
Pf1N1B4_2442	conditioncarbon source	NA	26.0189	33.3333	NA
Pf1N1B4_2443	conditioncarbon source	NA	119.057	139.5	NA
Pf1N1B4_2444	conditioncarbon source	NA	293.358	328.833	NA
Pf1N1B4_2446	conditioncarbon source	NA	158.623	184	NA
Pf1N1B4_2447	conditioncarbon source	NA	75.9057	91.6667	NA
Pf1N1B4_2448	conditioncarbon source	NA	110.358	125.167	NA
Pf1N1B4_2449	conditioncarbon source	NA	138.906	148.833	NA
Pf1N1B4_2450	conditioncarbon source	NA	119.604	119.667	NA
Pf1N1B4_2451	conditioncarbon source	NA	50.6226	55.8333	NA
Pf1N1B4_2452	conditioncarbon source	NA	164.623	188.5	NA
Pf1N1B4_2453	conditioncarbon source	NA	13.9434	13.5	NA
Pf1N1B4_2454	conditioncarbon source	NA	121.755	142.333	NA
Pf1N1B4_2455	conditioncarbon source	NA	89.1132	100.5	NA
Pf1N1B4_2456	conditioncarbon source	NA	25.9434	24.6667	NA
Pf1N1B4_2457	conditioncarbon source	NA	286.981	333.833	NA
Pf1N1B4_2460	conditioncarbon source	NA	82.1321	92.5	NA
Pf1N1B4_2461	conditioncarbon source	NA	96.0943	117.333	NA
Pf1N1B4_2463	conditioncarbon source	NA	72.3585	87.1667	NA
Pf1N1B4_2464	conditioncarbon source	NA	23.6226	24.1667	NA
Pf1N1B4_2465	conditioncarbon source	NA	13.7547	16.5	NA
Pf1N1B4_2466	conditioncarbon source	NA	199.472	235.333	NA
Pf1N1B4_2467	conditioncarbon source	NA	282.264	327	NA
Pf1N1B4_2468	conditioncarbon source	NA	373.547	459	NA
Pf1N1B4_2469	conditioncarbon source	NA	34.434	33.6667	NA
Pf1N1B4_2471	conditioncarbon source	NA	46.4906	61.8333	NA
Pf1N1B4_2472	conditioncarbon source	NA	221.736	244	NA
Pf1N1B4_2474	conditioncarbon source	NA	51.0566	57.6667	NA
Pf1N1B4_2476	conditioncarbon source	NA	152.377	173.667	NA
Pf1N1B4_2477	conditioncarbon source	NA	59.4717	66	NA
Pf1N1B4_2479	conditioncarbon source	NA	18.4906	19.5	NA
Pf1N1B4_248	conditioncarbon source	NA	66.3396	76.8333	NA
Pf1N1B4_2480	conditioncarbon source	NA	189.226	212.167	NA
Pf1N1B4_2481	conditioncarbon source	NA	109.132	123.833	NA
Pf1N1B4_2482	conditioncarbon source	NA	203.245	225.833	NA
Pf1N1B4_2483	conditioncarbon source	NA	34.717	39.8333	NA
Pf1N1B4_2484	conditioncarbon source	NA	26.5849	29.3333	NA
Pf1N1B4_2485	conditioncarbon source	NA	15.5094	16.5	NA
Pf1N1B4_249	conditioncarbon source	NA	142.83	168.833	NA
Pf1N1B4_2490	conditioncarbon source	NA	52.1509	97	NA
Pf1N1B4_2493	conditioncarbon source	NA	15.6604	30.1667	NA
Pf1N1B4_2494	conditioncarbon source	NA	432.849	483.333	NA
Pf1N1B4_2495	conditioncarbon source	NA	449.528	523	NA
Pf1N1B4_2496	conditioncarbon source	NA	649.472	781.667	NA
Pf1N1B4_2497	conditioncarbon source	NA	249.038	296.5	NA
Pf1N1B4_2498	conditioncarbon source	NA	126.623	150.667	NA
Pf1N1B4_2499	conditioncarbon source	NA	224.453	262	NA
Pf1N1B4_2501	conditioncarbon source	NA	282.208	313.5	NA
Pf1N1B4_2502	conditioncarbon source	NA	80	104.667	NA
Pf1N1B4_2504	conditioncarbon source	NA	180.585	208.833	NA
Pf1N1B4_2505	conditioncarbon source	NA	213.566	235.5	NA
Pf1N1B4_2507	conditioncarbon source	NA	24.2075	27.8333	NA
Pf1N1B4_2508	conditioncarbon source	NA	157.547	184	NA
Pf1N1B4_251	conditioncarbon source	NA	57.8679	57.1667	NA
Pf1N1B4_2510	conditioncarbon source	NA	38.1509	40	NA
Pf1N1B4_2511	conditioncarbon source	NA	50.1321	60.1667	NA
Pf1N1B4_2512	conditioncarbon source	NA	446.925	493.333	NA
Pf1N1B4_2517	conditioncarbon source	NA	52.8679	60.3333	NA
Pf1N1B4_252	conditioncarbon source	NA	709.038	815.167	NA
Pf1N1B4_2522	conditioncarbon source	NA	232.679	262.667	NA
Pf1N1B4_2523	conditioncarbon source	NA	634.151	740.833	NA
Pf1N1B4_2525	conditioncarbon source	NA	192.604	222.667	NA
Pf1N1B4_2535	conditioncarbon source	NA	207.453	227.833	NA
Pf1N1B4_2537	conditioncarbon source	NA	38.9245	39.5	NA
Pf1N1B4_2538	conditioncarbon source	NA	75.1698	86.6667	NA
Pf1N1B4_2539	conditioncarbon source	NA	77.0189	87.6667	NA
Pf1N1B4_2544	conditioncarbon source	NA	222.189	235	NA
Pf1N1B4_2546	conditioncarbon source	NA	394.811	454.5	NA
Pf1N1B4_255	conditioncarbon source	NA	52.3774	59.6667	NA
Pf1N1B4_2550	conditioncarbon source	NA	53.5094	69.3333	NA
Pf1N1B4_2551	conditioncarbon source	NA	63.434	78.6667	NA
Pf1N1B4_2552	conditioncarbon source	NA	26.3208	36.5	NA
Pf1N1B4_2554	conditioncarbon source	NA	79.6415	99.6667	NA
Pf1N1B4_2555	conditioncarbon source	NA	159.057	191	NA
Pf1N1B4_2556	conditioncarbon source	NA	178.453	206.667	NA
Pf1N1B4_2557	conditioncarbon source	NA	109.792	129.833	NA
Pf1N1B4_256	conditioncarbon source	NA	123.943	141.167	NA
Pf1N1B4_2560	conditioncarbon source	NA	104.302	120	NA
Pf1N1B4_2568	conditioncarbon source	NA	17.3962	20	NA
Pf1N1B4_258	conditioncarbon source	NA	82.4717	94.6667	NA
Pf1N1B4_259	conditioncarbon source	NA	44.4717	47.5	NA
Pf1N1B4_26	conditioncarbon source	NA	158.264	162.833	NA
Pf1N1B4_2610	conditioncarbon source	NA	166.547	183.833	NA
Pf1N1B4_2612	conditioncarbon source	NA	30.0189	30.8333	NA
Pf1N1B4_2614	conditioncarbon source	NA	289.868	325.833	NA
Pf1N1B4_2615	conditioncarbon source	NA	97.0189	107.667	NA
Pf1N1B4_2616	conditioncarbon source	NA	144.755	167.5	NA
Pf1N1B4_2618	conditioncarbon source	NA	188.66	209.5	NA
Pf1N1B4_262	conditioncarbon source	NA	1844.23	1876.5	NA
Pf1N1B4_2620	conditioncarbon source	NA	90.9245	100.333	NA
Pf1N1B4_2622	conditioncarbon source	NA	67.6226	74.5	NA
Pf1N1B4_2623	conditioncarbon source	NA	110.415	121.5	NA
Pf1N1B4_2624	conditioncarbon source	NA	119.321	131.667	NA
Pf1N1B4_2625	conditioncarbon source	NA	65.6604	79.6667	NA
Pf1N1B4_2626	conditioncarbon source	NA	213.075	249.333	NA
Pf1N1B4_2627	conditioncarbon source	NA	131	160.5	NA
Pf1N1B4_263	conditioncarbon source	NA	31.5094	33.1667	NA
Pf1N1B4_2630	conditioncarbon source	NA	173.132	186	NA
Pf1N1B4_2631	conditioncarbon source	NA	92.7358	112.167	NA
Pf1N1B4_2632	conditioncarbon source	NA	64.1509	71.3333	NA
Pf1N1B4_2633	conditioncarbon source	NA	208.245	232.167	NA
Pf1N1B4_2634	conditioncarbon source	NA	353.226	406.333	NA
Pf1N1B4_2637	conditioncarbon source	NA	107.094	115.5	NA
Pf1N1B4_2639	conditioncarbon source	NA	324.302	319.5	NA
Pf1N1B4_264	conditioncarbon source	NA	126.057	140.333	NA
Pf1N1B4_2641	conditioncarbon source	NA	139.17	157.667	NA
Pf1N1B4_2642	conditioncarbon source	NA	18.1698	16.6667	NA
Pf1N1B4_2643	conditioncarbon source	NA	25.5094	28.8333	NA
Pf1N1B4_2645	conditioncarbon source	NA	77.3019	84.8333	NA
Pf1N1B4_2651	conditioncarbon source	NA	67.3962	84.5	NA
Pf1N1B4_2656	conditioncarbon source	NA	245.019	277.833	NA
Pf1N1B4_2659	conditioncarbon source	NA	188.415	223.667	NA
Pf1N1B4_2660	conditioncarbon source	NA	279.019	324.333	NA
Pf1N1B4_2664	conditioncarbon source	NA	57.717	73.5	NA
Pf1N1B4_2665	conditioncarbon source	NA	435.396	497.167	NA
Pf1N1B4_2667	conditioncarbon source	NA	182.849	215.5	NA
Pf1N1B4_2668	conditioncarbon source	NA	357.868	392.5	NA
Pf1N1B4_2669	conditioncarbon source	NA	73.1509	99.8333	NA
Pf1N1B4_267	conditioncarbon source	NA	15.4717	13.8333	NA
Pf1N1B4_2670	conditioncarbon source	NA	261.358	286.5	NA
Pf1N1B4_2671	conditioncarbon source	NA	152.811	176.167	NA
Pf1N1B4_2672	conditioncarbon source	NA	421.321	461.167	NA
Pf1N1B4_2674	conditioncarbon source	NA	10.0566	8.5	NA
Pf1N1B4_2675	conditioncarbon source	NA	143.962	169.5	NA
Pf1N1B4_2679	conditioncarbon source	NA	41.7358	49	NA
Pf1N1B4_268	conditioncarbon source	NA	68.566	76.3333	NA
Pf1N1B4_2680	conditioncarbon source	NA	447.528	509	NA
Pf1N1B4_2681	conditioncarbon source	NA	70.0755	74.5	NA
Pf1N1B4_2684	conditioncarbon source	NA	17.5472	19.1667	NA
Pf1N1B4_2687	conditioncarbon source	NA	271.075	325.667	NA
Pf1N1B4_2688	conditioncarbon source	NA	41.0377	46.5	NA
Pf1N1B4_269	conditioncarbon source	NA	132.66	141.833	NA
Pf1N1B4_2695	conditioncarbon source	NA	13.434	12.6667	NA
Pf1N1B4_270	conditioncarbon source	NA	232.038	255.333	NA
Pf1N1B4_2706	conditioncarbon source	NA	15.5283	25.3333	NA
Pf1N1B4_2707	conditioncarbon source	NA	42.7736	50.3333	NA
Pf1N1B4_2709	conditioncarbon source	NA	47.2642	51.5	NA
Pf1N1B4_2711	conditioncarbon source	NA	25.4528	29.8333	NA
Pf1N1B4_2712	conditioncarbon source	NA	63.4906	82	NA
Pf1N1B4_2714	conditioncarbon source	NA	52.7547	59.3333	NA
Pf1N1B4_2715	conditioncarbon source	NA	188.755	238.833	NA
Pf1N1B4_2719	conditioncarbon source	NA	779.66	861.833	NA
Pf1N1B4_272	conditioncarbon source	NA	54.9245	53.6667	NA
Pf1N1B4_2720	conditioncarbon source	NA	299.547	352	NA
Pf1N1B4_2721	conditioncarbon source	NA	305.547	362.5	NA
Pf1N1B4_2722	conditioncarbon source	NA	96.4151	112	NA
Pf1N1B4_2724	conditioncarbon source	NA	145.811	166.167	NA
[truncated: 2,209 more rows]

## Sheet: TC_nitrogen_effect
locus_tag	effect	log2_coefficient	mean	controlmean	fdr
Pf1N1B4_1042	conditionnitrogen source	0.529922	44.7619	30.1667	4.66588e-15
Pf1N1B4_1067	conditionnitrogen source	-2.35175	17.2857	110.5	4.66588e-15
Pf1N1B4_1094	conditionnitrogen source	0.525076	24	16	4.66588e-15
Pf1N1B4_1115	conditionnitrogen source	0.498742	315.238	197.833	4.66588e-15
Pf1N1B4_1153	conditionnitrogen source	-0.517743	20.2381	41.3333	4.66588e-15
Pf1N1B4_1307	conditionnitrogen source	-2.17176	1.52381	8	4.66588e-15
Pf1N1B4_1315	conditionnitrogen source	-2.02315	32.1429	140.167	4.66588e-15
Pf1N1B4_1403	conditionnitrogen source	0.858495	193.238	92.1667	4.66588e-15
Pf1N1B4_1434	conditionnitrogen source	-2.04704	33.5714	175.333	4.66588e-15
Pf1N1B4_1458	conditionnitrogen source	0.66166	264.952	149.833	4.66588e-15
Pf1N1B4_1472	conditionnitrogen source	0.480011	16.8571	8.5	4.66588e-15
Pf1N1B4_1533	conditionnitrogen source	-1.02105	78.1429	243.667	4.66588e-15
Pf1N1B4_1535	conditionnitrogen source	-0.90443	25.4762	51.6667	4.66588e-15
Pf1N1B4_1565	conditionnitrogen source	-0.989309	10	36	4.66588e-15
Pf1N1B4_1566	conditionnitrogen source	-0.658122	76.7619	140.333	4.66588e-15
Pf1N1B4_1568	conditionnitrogen source	0.732306	37.6667	20.3333	4.66588e-15
Pf1N1B4_1624	conditionnitrogen source	-1.58199	24.4762	202	4.66588e-15
Pf1N1B4_1625	conditionnitrogen source	-1.66559	26.381	90.6667	4.66588e-15
Pf1N1B4_1626	conditionnitrogen source	-1.65692	23.5714	127.833	4.66588e-15
Pf1N1B4_1627	conditionnitrogen source	-2.06341	10.8095	59.3333	4.66588e-15
Pf1N1B4_1653	conditionnitrogen source	-0.531103	105.905	162.5	4.66588e-15
Pf1N1B4_1668	conditionnitrogen source	-0.553505	57.6667	88	4.66588e-15
Pf1N1B4_1830	conditionnitrogen source	-2.3744	26.6667	141.167	4.66588e-15
Pf1N1B4_1831	conditionnitrogen source	-3.51022	29.381	339	4.66588e-15
Pf1N1B4_2009	conditionnitrogen source	-1.58913	21.0476	81.5	4.66588e-15
Pf1N1B4_2010	conditionnitrogen source	-1.4732	29.9524	88.8333	4.66588e-15
Pf1N1B4_2011	conditionnitrogen source	-1.45109	82.1905	245.333	4.66588e-15
Pf1N1B4_2047	conditionnitrogen source	0.616037	91.5238	50.1667	4.66588e-15
Pf1N1B4_2112	conditionnitrogen source	-1.99713	151.238	632.667	4.66588e-15
Pf1N1B4_2117	conditionnitrogen source	0.685453	880.286	486.333	4.66588e-15
Pf1N1B4_2208	conditionnitrogen source	-0.825813	74	149.667	4.66588e-15
Pf1N1B4_2209	conditionnitrogen source	1.09144	306.524	127.5	4.66588e-15
Pf1N1B4_2225	conditionnitrogen source	-0.814382	220.333	447.333	4.66588e-15
Pf1N1B4_2272	conditionnitrogen source	-2.06576	7.47619	49.6667	4.66588e-15
Pf1N1B4_2282	conditionnitrogen source	-1.49161	51.1905	226.333	4.66588e-15
Pf1N1B4_2377	conditionnitrogen source	-1.61933	32.4286	103.833	4.66588e-15
Pf1N1B4_2380	conditionnitrogen source	-0.443773	2771.76	6850.83	4.66588e-15
Pf1N1B4_2381	conditionnitrogen source	-1.27564	2272.33	6279.17	4.66588e-15
Pf1N1B4_2488	conditionnitrogen source	-1.48793	48.381	145.333	4.66588e-15
Pf1N1B4_2489	conditionnitrogen source	-0.893751	37	93.3333	4.66588e-15
Pf1N1B4_2491	conditionnitrogen source	-1.07036	14.381	31.5	4.66588e-15
Pf1N1B4_2545	conditionnitrogen source	-4.00713	53.0952	884.333	4.66588e-15
Pf1N1B4_2547	conditionnitrogen source	-5.01537	1.14286	39.5	4.66588e-15
Pf1N1B4_2548	conditionnitrogen source	-3.29631	12.4286	123.5	4.66588e-15
Pf1N1B4_2549	conditionnitrogen source	-2.82218	27.619	204.167	4.66588e-15
Pf1N1B4_2609	conditionnitrogen source	0.503509	669.619	446.833	4.66588e-15
Pf1N1B4_27	conditionnitrogen source	-1.5543	28.2857	90.5	4.66588e-15
Pf1N1B4_275	conditionnitrogen source	-0.471894	9.95238	14.5	4.66588e-15
Pf1N1B4_2858	conditionnitrogen source	-1.67269	91.7619	310.333	4.66588e-15
Pf1N1B4_2859	conditionnitrogen source	-0.680784	406.857	664.833	4.66588e-15
Pf1N1B4_2878	conditionnitrogen source	-2.22986	32.1905	154.167	4.66588e-15
Pf1N1B4_3093	conditionnitrogen source	0.67437	16.9048	10	4.66588e-15
Pf1N1B4_3115	conditionnitrogen source	0.566757	386.619	213.5	4.66588e-15
Pf1N1B4_350	conditionnitrogen source	-1.66817	24.619	103	4.66588e-15
Pf1N1B4_3506	conditionnitrogen source	-1.89872	38.5714	160.833	4.66588e-15
Pf1N1B4_3518	conditionnitrogen source	-1.00732	10.619	29	4.66588e-15
Pf1N1B4_3697	conditionnitrogen source	-1.24874	89.7143	220.667	4.66588e-15
Pf1N1B4_3833	conditionnitrogen source	-0.722812	51.381	97	4.66588e-15
Pf1N1B4_3869	conditionnitrogen source	0.593476	629.048	401.833	4.66588e-15
Pf1N1B4_3871	conditionnitrogen source	0.523001	731.381	473.5	4.66588e-15
Pf1N1B4_3906	conditionnitrogen source	0.516695	39.6667	26.5	4.66588e-15
Pf1N1B4_4040	conditionnitrogen source	0.515378	26.0476	16.3333	4.66588e-15
Pf1N1B4_4299	conditionnitrogen source	-0.968832	16.6667	34.3333	4.66588e-15
Pf1N1B4_4678	conditionnitrogen source	-0.515435	34.2381	66	4.66588e-15
Pf1N1B4_4687	conditionnitrogen source	0.479239	208.857	145.667	4.66588e-15
Pf1N1B4_4978	conditionnitrogen source	1.6613	398.095	130.333	4.66588e-15
Pf1N1B4_5383	conditionnitrogen source	1.27347	780.571	298.167	4.66588e-15
Pf1N1B4_5666	conditionnitrogen source	-2.45721	5.33333	31.6667	4.66588e-15
Pf1N1B4_58	conditionnitrogen source	-2.54092	21.8095	146	4.66588e-15
Pf1N1B4_5925	conditionnitrogen source	-0.804224	875.381	1763	4.66588e-15
Pf1N1B4_6	conditionnitrogen source	-4.94949	2.66667	84.5	4.66588e-15
Pf1N1B4_762	conditionnitrogen source	-1.78693	32.9524	120.5	4.66588e-15
Pf1N1B4_847	conditionnitrogen source	-2.09313	48.7619	255.667	4.66588e-15
Pf1N1B4_4029	conditionnitrogen source	0.455876	27.1905	19.1667	1.22619e-11
Pf1N1B4_2005	conditionnitrogen source	0.442172	10	7.16667	2.82706e-11
Pf1N1B4_257	conditionnitrogen source	-0.387895	89.1905	121.667	2.82706e-11
Pf1N1B4_1544	conditionnitrogen source	-0.358835	108.952	148.333	1.28801e-09
Pf1N1B4_1906	conditionnitrogen source	-0.384911	11.619	18.6667	1.28801e-09
Pf1N1B4_5659	conditionnitrogen source	0.393562	443.381	291.167	5.85406e-09
Pf1N1B4_888	conditionnitrogen source	0.404604	70.5714	58.6667	5.85406e-09
Pf1N1B4_4004	conditionnitrogen source	0.391677	23.8571	21.5	7.10409e-09
Pf1N1B4_2784	conditionnitrogen source	0.388539	33.8095	25.5	1.84893e-08
Pf1N1B4_1570	conditionnitrogen source	0.376846	52.619	23.8333	1.85675e-08
Pf1N1B4_4699	conditionnitrogen source	0.379277	29.7143	20.6667	1.85675e-08
Pf1N1B4_74	conditionnitrogen source	-0.337572	17.9524	23.5	1.85675e-08
Pf1N1B4_2229	conditionnitrogen source	0.376638	938.571	666.667	1.44989e-07
Pf1N1B4_3073	conditionnitrogen source	0.367967	107.286	80.5	1.44989e-07
Pf1N1B4_3272	conditionnitrogen source	0.36518	41.0952	31.6667	1.89878e-07
Pf1N1B4_1893	conditionnitrogen source	0.35697	72.7619	56.6667	3.20358e-07
Pf1N1B4_2373	conditionnitrogen source	0.361821	87.4762	68.5	3.20358e-07
Pf1N1B4_230	conditionnitrogen source	0.343973	24.5238	18.6667	2.44317e-06
Pf1N1B4_3451	conditionnitrogen source	-0.309393	29.9524	38.5	2.44317e-06
Pf1N1B4_3036	conditionnitrogen source	0.332946	31.8095	21.8333	5.973e-06
Pf1N1B4_3155	conditionnitrogen source	0.341327	116.667	101	5.973e-06
Pf1N1B4_81	conditionnitrogen source	-0.285419	26.7143	33.5	1.80642e-05
Pf1N1B4_1040	conditionnitrogen source	0.325027	78.4286	63.1667	2.22906e-05
Pf1N1B4_3711	conditionnitrogen source	-0.273953	121.429	156	2.22906e-05
Pf1N1B4_973	conditionnitrogen source	0.316249	2305.86	1645	2.22906e-05
Pf1N1B4_1306	conditionnitrogen source	0.306774	1673.67	1248.83	4.69548e-05
Pf1N1B4_2443	conditionnitrogen source	0.305541	155.714	139.5	4.69548e-05
Pf1N1B4_4446	conditionnitrogen source	0.315019	20.619	18.3333	4.69548e-05
Pf1N1B4_5560	conditionnitrogen source	-0.260633	15.381	20.8333	4.69548e-05
Pf1N1B4_1016	conditionnitrogen source	-0.258711	441.905	539.833	0.000268298
Pf1N1B4_1461	conditionnitrogen source	0.284842	67.3333	46	0.000424884
Pf1N1B4_1654	conditionnitrogen source	0.29205	232.619	183	0.000424884
Pf1N1B4_2924	conditionnitrogen source	0.287391	37.8571	35.3333	0.000424884
Pf1N1B4_3707	conditionnitrogen source	-0.252078	147.81	190.5	0.000424884
Pf1N1B4_1142	conditionnitrogen source	-0.225604	202.571	244.667	0.00102059
Pf1N1B4_1489	conditionnitrogen source	0.279172	445.381	303.5	0.00102059
Pf1N1B4_1837	conditionnitrogen source	-0.237384	8.57143	10.6667	0.00102059
Pf1N1B4_2219	conditionnitrogen source	0.270538	119.524	107.333	0.00102059
Pf1N1B4_2635	conditionnitrogen source	-0.222809	23.8571	30.6667	0.00102059
Pf1N1B4_3375	conditionnitrogen source	0.272099	1203.05	995	0.00102059
Pf1N1B4_5571	conditionnitrogen source	-0.223652	72.3333	87	0.00102059
Pf1N1B4_1456	conditionnitrogen source	0.257156	321.857	199.167	0.00245961
Pf1N1B4_2211	conditionnitrogen source	0.259724	113.143	104.667	0.00245961
Pf1N1B4_2646	conditionnitrogen source	0.258358	54.6667	49.3333	0.00245961
Pf1N1B4_295	conditionnitrogen source	0.263687	567.857	466.333	0.00245961
Pf1N1B4_363	conditionnitrogen source	0.262017	155.667	130.667	0.00245961
Pf1N1B4_5877	conditionnitrogen source	0.267597	43.5238	39	0.00245961
Pf1N1B4_5284	conditionnitrogen source	0.256567	22.8095	18.8333	0.00397097
Pf1N1B4_216	conditionnitrogen source	0.254743	141.048	118.5	0.00401872
Pf1N1B4_3515	conditionnitrogen source	0.250933	298	213.833	0.00455586
Pf1N1B4_5382	conditionnitrogen source	0.253132	67.8095	55.3333	0.00455586
Pf1N1B4_1396	conditionnitrogen source	0.241579	225.619	187.833	0.00723257
Pf1N1B4_1691	conditionnitrogen source	0.243711	11.7619	8.66667	0.00723257
Pf1N1B4_2435	conditionnitrogen source	0.245326	46.3333	47.8333	0.00723257
Pf1N1B4_2819	conditionnitrogen source	0.250094	239.714	208	0.00723257
Pf1N1B4_4177	conditionnitrogen source	0.241497	21.381	20.8333	0.00723257
Pf1N1B4_5720	conditionnitrogen source	0.245615	19.5238	14.1667	0.00723257
Pf1N1B4_103	conditionnitrogen source	0.231613	91	61.6667	0.0136761
Pf1N1B4_1294	conditionnitrogen source	0.231434	19.0952	18.1667	0.0136761
Pf1N1B4_2266	conditionnitrogen source	0.234617	1041.62	830.833	0.0136761
Pf1N1B4_318	conditionnitrogen source	0.231659	119.762	113	0.0136761
Pf1N1B4_3610	conditionnitrogen source	0.241129	184.857	167.833	0.0136761
Pf1N1B4_4744	conditionnitrogen source	0.237028	37.7143	32.3333	0.0136761
Pf1N1B4_5551	conditionnitrogen source	-0.192704	122.714	143.667	0.0136761
Pf1N1B4_2940	conditionnitrogen source	0.231318	101.238	83	0.0137727
Pf1N1B4_922	conditionnitrogen source	0.23023	285.095	265.333	0.0137727
Pf1N1B4_1693	conditionnitrogen source	0.227775	164.333	136	0.0149017
Pf1N1B4_584	conditionnitrogen source	0.229428	179.19	152.5	0.0149017
Pf1N1B4_1117	conditionnitrogen source	0.219388	201.238	190.167	0.0242795
Pf1N1B4_1131	conditionnitrogen source	0.220325	133.571	113	0.0242795
Pf1N1B4_1335	conditionnitrogen source	0.218587	294.952	185	0.0242795
Pf1N1B4_1707	conditionnitrogen source	0.220405	46.5714	39.6667	0.0242795
Pf1N1B4_1794	conditionnitrogen source	0.219218	124.381	112	0.0242795
Pf1N1B4_2006	conditionnitrogen source	0.221922	36.1429	31.3333	0.0242795
Pf1N1B4_2382	conditionnitrogen source	0.223453	501.667	399.833	0.0242795
Pf1N1B4_3868	conditionnitrogen source	0.223255	114.286	98.6667	0.0242795
Pf1N1B4_4549	conditionnitrogen source	0.227632	34.381	33	0.0242795
Pf1N1B4_507	conditionnitrogen source	0.217288	15.9524	13.1667	0.0242795
Pf1N1B4_660	conditionnitrogen source	0.221255	122.19	112.667	0.0242795
Pf1N1B4_1247	conditionnitrogen source	0.207655	32.0476	22.5	0.0512548
Pf1N1B4_1388	conditionnitrogen source	0.203369	43.9048	32.1667	0.0512548
Pf1N1B4_1694	conditionnitrogen source	0.211594	404.143	337.333	0.0512548
Pf1N1B4_1798	conditionnitrogen source	0.202503	235.429	227.167	0.0512548
Pf1N1B4_2076	conditionnitrogen source	0.202256	188.476	164.833	0.0512548
Pf1N1B4_2086	conditionnitrogen source	0.211763	221.857	197.667	0.0512548
Pf1N1B4_2268	conditionnitrogen source	0.206622	296.714	258.667	0.0512548
Pf1N1B4_243	conditionnitrogen source	0.214644	137.048	122.667	0.0512548
Pf1N1B4_2763	conditionnitrogen source	-0.158828	45.381	51.8333	0.0512548
Pf1N1B4_3030	conditionnitrogen source	0.206466	61.9524	59.8333	0.0512548
Pf1N1B4_3759	conditionnitrogen source	0.204039	293.238	276.333	0.0512548
Pf1N1B4_3907	conditionnitrogen source	-0.171201	24.4762	29	0.0512548
Pf1N1B4_3981	conditionnitrogen source	-0.159427	18.7143	23.1667	0.0512548
Pf1N1B4_405	conditionnitrogen source	0.208996	76.7619	72.5	0.0512548
Pf1N1B4_4063	conditionnitrogen source	-0.164402	39	45.3333	0.0512548
Pf1N1B4_4976	conditionnitrogen source	-0.162785	61.8571	71	0.0512548
Pf1N1B4_5629	conditionnitrogen source	0.20645	119.19	111.333	0.0512548
Pf1N1B4_748	conditionnitrogen source	0.20576	72.0476	68.1667	0.0512548
Pf1N1B4_1968	conditionnitrogen source	0.198439	308.381	270.167	0.0689109
Pf1N1B4_2639	conditionnitrogen source	0.201043	422.429	319.5	0.0689109
Pf1N1B4_2992	conditionnitrogen source	0.199139	128.81	122.833	0.0689109
Pf1N1B4_4014	conditionnitrogen source	0.199593	120.476	105.5	0.0689109
Pf1N1B4_5133	conditionnitrogen source	0.200064	41.1429	37	0.0689109
Pf1N1B4_5975	conditionnitrogen source	0.202093	74.9524	73	0.0689109
Pf1N1B4_2158	conditionnitrogen source	0.198206	357.381	313.833	0.0980826
Pf1N1B4_111	conditionnitrogen source	0.194864	239.333	220.167	0.117778
Pf1N1B4_2061	conditionnitrogen source	0.193213	42.4762	40.5	0.117778
Pf1N1B4_2997	conditionnitrogen source	0.195929	376.381	357	0.117778
Pf1N1B4_3165	conditionnitrogen source	0.19459	149.952	132	0.117778
Pf1N1B4_3207	conditionnitrogen source	0.193127	254.19	247.167	0.117778
Pf1N1B4_382	conditionnitrogen source	0.197403	174.429	165.833	0.117778
Pf1N1B4_1531	conditionnitrogen source	0.192532	295.381	259.833	0.173475
Pf1N1B4_256	conditionnitrogen source	0.19037	149.762	141.167	0.173475
Pf1N1B4_3204	conditionnitrogen source	0.188211	214.429	197	0.173475
Pf1N1B4_431	conditionnitrogen source	-0.142914	72.1905	82	0.173475
Pf1N1B4_781	conditionnitrogen source	0.188468	184.619	162.833	0.173475
Pf1N1B4_1296	conditionnitrogen source	0.187979	441.333	423.833	0.190784
Pf1N1B4_2751	conditionnitrogen source	0.184168	206.667	195	0.190784
Pf1N1B4_2959	conditionnitrogen source	0.185991	68.1429	66.3333	0.190784
Pf1N1B4_5306	conditionnitrogen source	-0.139697	28.9524	32.6667	0.190784
Pf1N1B4_5821	conditionnitrogen source	0.185134	154.905	145.5	0.190784
Pf1N1B4_1196	conditionnitrogen source	0.17941	294.619	261.833	0.211874
Pf1N1B4_2155	conditionnitrogen source	0.179092	71.381	68.8333	0.211874
Pf1N1B4_2276	conditionnitrogen source	0.182495	119.476	107	0.211874
Pf1N1B4_2294	conditionnitrogen source	0.180108	316.952	310	0.211874
Pf1N1B4_2542	conditionnitrogen source	0.180944	134.048	128	0.211874
Pf1N1B4_2929	conditionnitrogen source	0.180856	83.3333	76.5	0.211874
Pf1N1B4_3514	conditionnitrogen source	0.178748	1485.14	958.167	0.211874
Pf1N1B4_4314	conditionnitrogen source	0.184036	151.476	144.833	0.211874
Pf1N1B4_1204	conditionnitrogen source	0.177872	131.667	124.333	0.232231
Pf1N1B4_1431	conditionnitrogen source	0.178625	502.333	415.667	0.232231
Pf1N1B4_2721	conditionnitrogen source	0.176999	370.095	362.5	0.232231
Pf1N1B4_1326	conditionnitrogen source	-0.121337	90.6667	100.667	0.287124
Pf1N1B4_1501	conditionnitrogen source	0.163298	141.905	85.5	0.287124
Pf1N1B4_1696	conditionnitrogen source	0.170643	130.143	116.167	0.287124
Pf1N1B4_2212	conditionnitrogen source	0.171119	162.238	133	0.287124
Pf1N1B4_2273	conditionnitrogen source	-0.117593	73.3333	86.8333	0.287124
Pf1N1B4_2386	conditionnitrogen source	0.163489	88.381	89.6667	0.287124
Pf1N1B4_2611	conditionnitrogen source	0.176788	627.143	572	0.287124
Pf1N1B4_3046	conditionnitrogen source	0.16588	267.095	227.167	0.287124
Pf1N1B4_311	conditionnitrogen source	0.164556	134.143	132.333	0.287124
Pf1N1B4_3139	conditionnitrogen source	0.174383	250.619	233.833	0.287124
Pf1N1B4_3140	conditionnitrogen source	0.167299	230.952	218.667	0.287124
Pf1N1B4_3251	conditionnitrogen source	0.164928	166.19	130.167	0.287124
Pf1N1B4_3413	conditionnitrogen source	0.16329	15.3333	13.5	0.287124
Pf1N1B4_3482	conditionnitrogen source	0.173668	1153.29	742	0.287124
Pf1N1B4_374	conditionnitrogen source	0.168044	172.19	156.833	0.287124
Pf1N1B4_3777	conditionnitrogen source	0.171254	63.2381	60.1667	0.287124
Pf1N1B4_3824	conditionnitrogen source	-0.124507	469.095	560.667	0.287124
Pf1N1B4_3925	conditionnitrogen source	0.169035	118.333	111	0.287124
Pf1N1B4_4222	conditionnitrogen source	0.171601	122.143	115.167	0.287124
Pf1N1B4_4427	conditionnitrogen source	0.169204	99.0476	89.3333	0.287124
Pf1N1B4_4734	conditionnitrogen source	-0.125807	38.1429	42.8333	0.287124
Pf1N1B4_5080	conditionnitrogen source	0.164721	199.238	188	0.287124
Pf1N1B4_5384	conditionnitrogen source	-0.127846	89.1429	100.333	0.287124
Pf1N1B4_5703	conditionnitrogen source	0.16837	51.0476	45.8333	0.287124
Pf1N1B4_5967	conditionnitrogen source	0.166934	53.619	48.1667	0.287124
Pf1N1B4_760	conditionnitrogen source	0.163551	341.238	302.167	0.287124
Pf1N1B4_780	conditionnitrogen source	0.167315	54.8571	52.5	0.287124
Pf1N1B4_1087	conditionnitrogen source	0.15479	94.9048	91.8333	0.4061
Pf1N1B4_1128	conditionnitrogen source	0.154668	30.8571	22	0.4061
Pf1N1B4_1319	conditionnitrogen source	0.163253	105.667	99.6667	0.4061
Pf1N1B4_138	conditionnitrogen source	0.153752	25.8095	23.5	0.4061
Pf1N1B4_1517	conditionnitrogen source	-0.106107	41.6667	46	0.4061
Pf1N1B4_1615	conditionnitrogen source	0.157459	54.4762	44	0.4061
Pf1N1B4_2407	conditionnitrogen source	0.154174	84.5714	73.6667	0.4061
Pf1N1B4_2540	conditionnitrogen source	-0.109727	529.762	589.167	0.4061
Pf1N1B4_2550	conditionnitrogen source	0.150832	67.1905	69.3333	0.4061
Pf1N1B4_2627	conditionnitrogen source	0.161149	177.619	160.5	0.4061
Pf1N1B4_2675	conditionnitrogen source	0.15984	192.476	169.5	0.4061
Pf1N1B4_2961	conditionnitrogen source	0.156908	257.333	228.5	0.4061
Pf1N1B4_3035	conditionnitrogen source	0.151789	285.429	248	0.4061
Pf1N1B4_3043	conditionnitrogen source	0.160701	420.81	378.667	0.4061
Pf1N1B4_3203	conditionnitrogen source	0.159107	201.238	164.5	0.4061
Pf1N1B4_3407	conditionnitrogen source	-0.114255	67.381	74.3333	0.4061
Pf1N1B4_3430	conditionnitrogen source	0.156765	828.143	769.167	0.4061
Pf1N1B4_3592	conditionnitrogen source	0.159148	481.381	374.333	0.4061
Pf1N1B4_3672	conditionnitrogen source	0.158045	102.81	102.167	0.4061
Pf1N1B4_4311	conditionnitrogen source	0.151952	163.619	156.5	0.4061
Pf1N1B4_435	conditionnitrogen source	0.151242	407.095	339.833	0.4061
Pf1N1B4_4614	conditionnitrogen source	0.152002	80.9048	62.6667	0.4061
Pf1N1B4_4668	conditionnitrogen source	0.158906	52.0952	48.8333	0.4061
Pf1N1B4_4735	conditionnitrogen source	0.152627	108.81	102.167	0.4061
Pf1N1B4_4831	conditionnitrogen source	0.154335	25.7143	23.8333	0.4061
Pf1N1B4_498	conditionnitrogen source	0.154968	173.476	156.667	0.4061
Pf1N1B4_5279	conditionnitrogen source	-0.115086	29.1429	32.8333	0.4061
Pf1N1B4_5851	conditionnitrogen source	0.153457	39.0952	41.3333	0.4061
Pf1N1B4_594	conditionnitrogen source	-0.105306	143.429	162.833	0.4061
Pf1N1B4_883	conditionnitrogen source	-0.105708	15.5714	17.6667	0.4061
Pf1N1B4_925	conditionnitrogen source	0.156939	386.857	357.5	0.4061
Pf1N1B4_93	conditionnitrogen source	0.155239	36.3333	37.8333	0.4061
Pf1N1B4_982	conditionnitrogen source	0.152631	188.571	162.5	0.4061
Pf1N1B4_1106	conditionnitrogen source	0.150111	215.714	204.833	0.448508
Pf1N1B4_1170	conditionnitrogen source	0.150687	238.524	206	0.448508
Pf1N1B4_1881	conditionnitrogen source	0.149259	430.476	412.5	0.559112
Pf1N1B4_2625	conditionnitrogen source	0.149425	77.9524	79.6667	0.559112
Pf1N1B4_3686	conditionnitrogen source	0.148338	241.476	175.667	0.559112
Pf1N1B4_3798	conditionnitrogen source	0.148587	245.429	211.167	0.559112
Pf1N1B4_991	conditionnitrogen source	0.150054	219.19	190.333	0.559112
Pf1N1B4_1004	conditionnitrogen source	0.134349	89	72.6667	0.694686
Pf1N1B4_1025	conditionnitrogen source	0.132416	447.81	408	0.694686
Pf1N1B4_1090	conditionnitrogen source	0.126526	134.762	116.167	0.694686
Pf1N1B4_1139	conditionnitrogen source	0.125419	46.7619	46.1667	0.694686
Pf1N1B4_120	conditionnitrogen source	0.148184	93.0476	96.3333	0.694686
Pf1N1B4_1225	conditionnitrogen source	0.130114	196	171.833	0.694686
Pf1N1B4_1271	conditionnitrogen source	0.13054	177.952	170.667	0.694686
Pf1N1B4_1277	conditionnitrogen source	0.121869	117.381	102.667	0.694686
Pf1N1B4_1284	conditionnitrogen source	0.132878	88.6667	81.3333	0.694686
Pf1N1B4_1322	conditionnitrogen source	0.12709	505.952	464	0.694686
Pf1N1B4_1376	conditionnitrogen source	0.127197	211.762	189.5	0.694686
Pf1N1B4_1395	conditionnitrogen source	0.122477	210.952	202.333	0.694686
Pf1N1B4_1399	conditionnitrogen source	0.123724	49.7619	48.3333	0.694686
Pf1N1B4_1419	conditionnitrogen source	0.134665	76.9524	61.8333	0.694686
Pf1N1B4_1428	conditionnitrogen source	0.141969	76.4286	55.6667	0.694686
Pf1N1B4_1430	conditionnitrogen source	0.132499	30.0476	23.6667	0.694686
Pf1N1B4_1439	conditionnitrogen source	0.133835	93.1905	74.6667	0.694686
Pf1N1B4_1555	conditionnitrogen source	0.139652	376.238	272.667	0.694686
Pf1N1B4_1574	conditionnitrogen source	0.138555	167.333	147.5	0.694686
Pf1N1B4_1678	conditionnitrogen source	0.122957	315.762	290.167	0.694686
Pf1N1B4_1706	conditionnitrogen source	0.142131	352.286	321	0.694686
Pf1N1B4_1763	conditionnitrogen source	0.121886	722.81	700.667	0.694686
Pf1N1B4_1813	conditionnitrogen source	0.130501	884	838.333	0.694686
Pf1N1B4_1821	conditionnitrogen source	0.145171	722.714	660.5	0.694686
Pf1N1B4_1861	conditionnitrogen source	0.126423	310.286	294	0.694686
Pf1N1B4_19	conditionnitrogen source	0.127992	109.714	104.167	0.694686
Pf1N1B4_1902	conditionnitrogen source	0.143844	233.952	221.333	0.694686
Pf1N1B4_1982	conditionnitrogen source	0.145929	574.048	537.167	0.694686
Pf1N1B4_2057	conditionnitrogen source	0.128975	186.714	170.5	0.694686
Pf1N1B4_2081	conditionnitrogen source	0.144297	145.143	132	0.694686
Pf1N1B4_2097	conditionnitrogen source	0.131777	83.9524	83.8333	0.694686
Pf1N1B4_2127	conditionnitrogen source	0.121851	682.286	560.667	0.694686
Pf1N1B4_2264	conditionnitrogen source	0.127851	215.286	211.5	0.694686
Pf1N1B4_2265	conditionnitrogen source	0.122513	286.143	238.5	0.694686
Pf1N1B4_2315	conditionnitrogen source	0.128685	245.952	226.333	0.694686
Pf1N1B4_2392	conditionnitrogen source	0.143487	60.9048	61	0.694686
Pf1N1B4_2546	conditionnitrogen source	0.127531	502.81	454.5	0.694686
Pf1N1B4_2621	conditionnitrogen source	0.143199	12	14	0.694686
Pf1N1B4_2660	conditionnitrogen source	0.122585	365.571	324.333	0.694686
Pf1N1B4_2709	conditionnitrogen source	0.123485	59.619	51.5	0.694686
Pf1N1B4_2722	conditionnitrogen source	0.125608	127.476	112	0.694686
Pf1N1B4_2746	conditionnitrogen source	0.124669	284.333	269.167	0.694686
Pf1N1B4_2756	conditionnitrogen source	0.130656	193.476	173.833	0.694686
Pf1N1B4_276	conditionnitrogen source	0.127036	42.381	40.8333	0.694686
Pf1N1B4_2769	conditionnitrogen source	0.133753	64.2381	62.3333	0.694686
Pf1N1B4_2775	conditionnitrogen source	0.144154	936.905	857.667	0.694686
Pf1N1B4_2829	conditionnitrogen source	0.122585	563.238	499.5	0.694686
Pf1N1B4_2832	conditionnitrogen source	0.144431	304.048	281.167	0.694686
Pf1N1B4_2836	conditionnitrogen source	0.12378	365.238	332.333	0.694686
Pf1N1B4_2933	conditionnitrogen source	0.126007	155.952	132	0.694686
Pf1N1B4_2957	conditionnitrogen source	0.125392	300.762	268	0.694686
Pf1N1B4_2960	conditionnitrogen source	0.12495	690.667	594.167	0.694686
Pf1N1B4_3180	conditionnitrogen source	0.139605	326.762	253.167	0.694686
Pf1N1B4_3193	conditionnitrogen source	0.134606	348.333	292	0.694686
Pf1N1B4_3223	conditionnitrogen source	0.12407	302.429	270.333	0.694686
Pf1N1B4_3249	conditionnitrogen source	0.138601	121	116.5	0.694686
Pf1N1B4_3257	conditionnitrogen source	0.124146	277.476	255.167	0.694686
Pf1N1B4_3415	conditionnitrogen source	0.125936	54.381	48.8333	0.694686
Pf1N1B4_3421	conditionnitrogen source	0.122825	122.857	100	0.694686
Pf1N1B4_3516	conditionnitrogen source	0.138112	662.905	473.667	0.694686
Pf1N1B4_3552	conditionnitrogen source	0.135542	59.2381	59.3333	0.694686
Pf1N1B4_3571	conditionnitrogen source	0.145761	141.714	139.833	0.694686
Pf1N1B4_3587	conditionnitrogen source	0.124286	61.619	54.1667	0.694686
Pf1N1B4_3758	conditionnitrogen source	0.128316	84.8571	73.1667	0.694686
Pf1N1B4_376	conditionnitrogen source	0.142923	84.4762	71.3333	0.694686
Pf1N1B4_3899	conditionnitrogen source	0.128639	64.2857	48.6667	0.694686
Pf1N1B4_3926	conditionnitrogen source	0.13436	93.381	85.6667	0.694686
Pf1N1B4_3993	conditionnitrogen source	0.137471	59.2381	51.5	0.694686
Pf1N1B4_4192	conditionnitrogen source	-0.0913196	39.7143	43.3333	0.694686
Pf1N1B4_4281	conditionnitrogen source	0.122957	106.19	90.5	0.694686
Pf1N1B4_437	conditionnitrogen source	0.129874	192.667	151.5	0.694686
Pf1N1B4_44	conditionnitrogen source	0.130394	373.81	318.333	0.694686
Pf1N1B4_4425	conditionnitrogen source	-0.0801732	56.7619	61.5	0.694686
Pf1N1B4_4438	conditionnitrogen source	0.140935	28.4762	30	0.694686
Pf1N1B4_4470	conditionnitrogen source	-0.0772135	32.5714	35.6667	0.694686
Pf1N1B4_4478	conditionnitrogen source	-0.0904914	35.4286	39.6667	0.694686
Pf1N1B4_487	conditionnitrogen source	0.122554	154	150.333	0.694686
Pf1N1B4_4885	conditionnitrogen source	0.13106	276.429	253.833	0.694686
Pf1N1B4_4935	conditionnitrogen source	0.138956	151.524	148.333	0.694686
Pf1N1B4_4999	conditionnitrogen source	-0.0805559	44.9048	48.6667	0.694686
Pf1N1B4_529	conditionnitrogen source	0.132936	65	53.3333	0.694686
Pf1N1B4_5293	conditionnitrogen source	0.125017	46.0952	41.8333	0.694686
Pf1N1B4_5378	conditionnitrogen source	-0.0859188	47.7143	53.3333	0.694686
Pf1N1B4_5431	conditionnitrogen source	-0.094125	140.333	153.667	0.694686
Pf1N1B4_5498	conditionnitrogen source	-0.0915383	13.0476	15.6667	0.694686
Pf1N1B4_5844	conditionnitrogen source	0.127628	69.5238	53.8333	0.694686
Pf1N1B4_5855	conditionnitrogen source	0.134832	280.857	237.667	0.694686
Pf1N1B4_616	conditionnitrogen source	0.136162	28.1905	25.8333	0.694686
Pf1N1B4_655	conditionnitrogen source	0.12793	148.286	133	0.694686
Pf1N1B4_673	conditionnitrogen source	0.142733	39.2381	30.8333	0.694686
Pf1N1B4_681	conditionnitrogen source	0.132795	55.7619	41.8333	0.694686
Pf1N1B4_705	conditionnitrogen source	0.145842	166.048	141.5	0.694686
Pf1N1B4_715	conditionnitrogen source	-0.0851587	80.9524	93	0.694686
Pf1N1B4_720	conditionnitrogen source	0.138035	613.476	548.833	0.694686
Pf1N1B4_729	conditionnitrogen source	0.126457	301.19	251.667	0.694686
Pf1N1B4_755	conditionnitrogen source	0.127802	534.857	475.167	0.694686
Pf1N1B4_797	conditionnitrogen source	0.130802	356.429	317.333	0.694686
Pf1N1B4_842	conditionnitrogen source	0.122792	163.238	142.833	0.694686
Pf1N1B4_905	conditionnitrogen source	0.139454	349.714	284.667	0.694686
Pf1N1B4_924	conditionnitrogen source	0.125504	209.095	172.833	0.694686
Pf1N1B4_927	conditionnitrogen source	0.140324	206.238	184.167	0.694686
Pf1N1B4_983	conditionnitrogen source	0.14142	187.286	165.333	0.694686
Pf1N1B4_985	conditionnitrogen source	0.129044	320	284.333	0.694686
Pf1N1B4_997	conditionnitrogen source	0.138051	161.714	142.333	0.694686
Pf1N1B4_1191	conditionnitrogen source	0.121821	14.5714	10.1667	0.86857
Pf1N1B4_1539	conditionnitrogen source	0.120641	213.286	187.833	0.86857
Pf1N1B4_2735	conditionnitrogen source	0.120671	262.619	234.667	0.86857
Pf1N1B4_303	conditionnitrogen source	0.121109	297.095	254.333	0.86857
Pf1N1B4_3420	conditionnitrogen source	0.120616	54.2381	45	0.86857
Pf1N1B4_4107	conditionnitrogen source	0.121594	21.0476	21.3333	0.86857
Pf1N1B4_623	conditionnitrogen source	0.12064	23.5238	15.8333	0.86857
Pf1N1B4_1405	conditionnitrogen source	0.120207	152	128	0.943503
Pf1N1B4_3024	conditionnitrogen source	0.12043	403.952	352.667	0.943503
Pf1N1B4_1028	conditionnitrogen source	0.118057	260.905	243.5	1
Pf1N1B4_1048	conditionnitrogen source	0.117212	71.4762	71.5	1
Pf1N1B4_1896	conditionnitrogen source	0.117138	284	283.333	1
Pf1N1B4_2685	conditionnitrogen source	-0.0741295	84.619	90.3333	1
Pf1N1B4_2715	conditionnitrogen source	0.119041	274.333	238.833	1
Pf1N1B4_3010	conditionnitrogen source	0.118191	472.524	420.667	1
Pf1N1B4_3031	conditionnitrogen source	0.119017	826.524	746.5	1
Pf1N1B4_4435	conditionnitrogen source	0.118051	78.5238	65.5	1
Pf1N1B4_4903	conditionnitrogen source	0.11768	67	62.1667	1
Pf1N1B4_4926	conditionnitrogen source	-0.072732	80.4286	86.3333	1
Pf1N1B4_690	conditionnitrogen source	0.117972	254.762	225.167	1
Pf1N1B4_809	conditionnitrogen source	0.118061	266.619	244.667	1
Pf1N1B4_986	conditionnitrogen source	0.117588	216.714	181.5	1
Pf1N1B4_994	conditionnitrogen source	0.118038	632.286	584.5	1
Pf1N1B4_1010	conditionnitrogen source	0.11135	532.048	477	1
Pf1N1B4_1030	conditionnitrogen source	0.107452	513.143	458.5	1
Pf1N1B4_1124	conditionnitrogen source	0.115672	141.905	128	1
Pf1N1B4_1197	conditionnitrogen source	0.106326	429.905	385.5	1
Pf1N1B4_1219	conditionnitrogen source	0.110802	211.571	192.667	1
Pf1N1B4_1320	conditionnitrogen source	0.110083	198.429	166	1
Pf1N1B4_1321	conditionnitrogen source	0.11106	1190	1065	1
Pf1N1B4_1323	conditionnitrogen source	0.105916	184.714	166.333	1
Pf1N1B4_1354	conditionnitrogen source	0.109321	501.524	453.167	1
Pf1N1B4_137	conditionnitrogen source	0.108687	134.333	113.667	1
Pf1N1B4_1385	conditionnitrogen source	0.114864	277.095	255.167	1
Pf1N1B4_1433	conditionnitrogen source	0.112616	324.286	298	1
Pf1N1B4_1513	conditionnitrogen source	0.109567	206.714	185	1
Pf1N1B4_1524	conditionnitrogen source	0.114819	380.714	300.333	1
Pf1N1B4_1556	conditionnitrogen source	0.105684	101.905	94.5	1
Pf1N1B4_1656	conditionnitrogen source	0.114414	943.81	866.667	1
Pf1N1B4_1835	conditionnitrogen source	0.108548	105.571	91.1667	1
Pf1N1B4_1853	conditionnitrogen source	0.115115	431.476	356.667	1
Pf1N1B4_199	conditionnitrogen source	0.107547	93.4286	88.6667	1
Pf1N1B4_2017	conditionnitrogen source	0.108197	253.238	226.167	1
Pf1N1B4_2087	conditionnitrogen source	0.113502	107.143	92.8333	1
Pf1N1B4_2093	conditionnitrogen source	0.110537	136.429	114.5	1
Pf1N1B4_217	conditionnitrogen source	0.108685	128.762	100.667	1
Pf1N1B4_2170	conditionnitrogen source	0.111128	133.238	104.833	1
Pf1N1B4_2202	conditionnitrogen source	0.114812	393.857	350.333	1
Pf1N1B4_2214	conditionnitrogen source	0.113357	50.381	39.5	1
Pf1N1B4_2308	conditionnitrogen source	0.116544	610.667	566.167	1
Pf1N1B4_2333	conditionnitrogen source	0.10893	238	211.667	1
Pf1N1B4_2362	conditionnitrogen source	0.112104	90.0476	80.3333	1
Pf1N1B4_2431	conditionnitrogen source	0.106348	49.1905	46.1667	1
Pf1N1B4_2446	conditionnitrogen source	0.113147	198.905	184	1
Pf1N1B4_2461	conditionnitrogen source	0.112404	122.714	117.333	1
Pf1N1B4_2508	conditionnitrogen source	0.114643	199.143	184	1
Pf1N1B4_2618	conditionnitrogen source	0.114399	238.476	209.5	1
Pf1N1B4_2667	conditionnitrogen source	0.109291	236.095	215.5	1
Pf1N1B4_2672	conditionnitrogen source	0.11216	523.762	461.167	1
Pf1N1B4_2760	conditionnitrogen source	0.115549	281.524	252.5	1
Pf1N1B4_2768	conditionnitrogen source	0.109427	48.9048	46.1667	1
Pf1N1B4_2792	conditionnitrogen source	0.107895	52.1429	42.5	1
Pf1N1B4_2812	conditionnitrogen source	0.110115	251.429	220.833	1
Pf1N1B4_2815	conditionnitrogen source	0.106349	1235.62	1123.33	1
Pf1N1B4_2849	conditionnitrogen source	0.115932	715.667	635	1
Pf1N1B4_2899	conditionnitrogen source	0.114466	566.19	516.667	1
Pf1N1B4_2934	conditionnitrogen source	0.117101	421.952	377	1
Pf1N1B4_3004	conditionnitrogen source	0.106266	227.952	204.5	1
Pf1N1B4_3076	conditionnitrogen source	0.114794	166.857	149.667	1
Pf1N1B4_3124	conditionnitrogen source	0.108633	90.0476	79.8333	1
Pf1N1B4_316	conditionnitrogen source	0.110765	373.571	328.833	1
Pf1N1B4_3161	conditionnitrogen source	0.111846	232.81	211.667	1
Pf1N1B4_3164	conditionnitrogen source	0.11512	735.238	667	1
Pf1N1B4_3189	conditionnitrogen source	0.109932	145.857	119.333	1
Pf1N1B4_3190	conditionnitrogen source	0.112703	162.381	141.167	1
Pf1N1B4_3261	conditionnitrogen source	0.113286	311.19	285.667	1
Pf1N1B4_3268	conditionnitrogen source	0.107585	186.048	167.333	1
Pf1N1B4_3269	conditionnitrogen source	0.106256	227.429	209.833	1
Pf1N1B4_3286	conditionnitrogen source	0.10829	107.81	102	1
Pf1N1B4_3434	conditionnitrogen source	0.108803	161.667	111	1
Pf1N1B4_3470	conditionnitrogen source	0.116618	87.5238	75.5	1
Pf1N1B4_3551	conditionnitrogen source	0.113078	110.381	96.6667	1
Pf1N1B4_3599	conditionnitrogen source	0.106884	127.095	122.333	1
Pf1N1B4_3614	conditionnitrogen source	0.106528	93.5238	78.8333	1
Pf1N1B4_3626	conditionnitrogen source	0.116898	103.19	99	1
Pf1N1B4_365	conditionnitrogen source	0.109805	94.1905	86.1667	1
Pf1N1B4_371	conditionnitrogen source	0.111677	132.381	102.667	1
Pf1N1B4_3796	conditionnitrogen source	0.111442	98.5238	85.6667	1
Pf1N1B4_3935	conditionnitrogen source	-0.0683185	39.1429	42.1667	1
Pf1N1B4_4020	conditionnitrogen source	0.110467	122.667	98.8333	1
Pf1N1B4_4122	conditionnitrogen source	0.105563	128.524	110.5	1
Pf1N1B4_4423	conditionnitrogen source	-0.0635644	39.0476	42	1
Pf1N1B4_4459	conditionnitrogen source	-0.0623873	39.9048	43	1
Pf1N1B4_4466	conditionnitrogen source	0.10889	171.952	155.5	1
Pf1N1B4_4577	conditionnitrogen source	0.10605	335.381	299	1
Pf1N1B4_4695	conditionnitrogen source	0.11567	45.6667	42.5	1
Pf1N1B4_4757	conditionnitrogen source	0.112473	162.952	141.5	1
Pf1N1B4_486	conditionnitrogen source	0.110642	237	210.5	1
Pf1N1B4_497	conditionnitrogen source	0.112054	105.19	103.833	1
Pf1N1B4_50	conditionnitrogen source	0.114428	84.619	85.8333	1
Pf1N1B4_512	conditionnitrogen source	0.113802	87.2381	76.3333	1
Pf1N1B4_5704	conditionnitrogen source	0.108068	116.286	108.667	1
Pf1N1B4_5719	conditionnitrogen source	0.114086	61.5238	57.3333	1
Pf1N1B4_5796	conditionnitrogen source	0.107753	308.81	261.167	1
Pf1N1B4_5847	conditionnitrogen source	0.11464	153.286	140.333	1
Pf1N1B4_6010	conditionnitrogen source	0.108324	112	106.333	1
Pf1N1B4_671	conditionnitrogen source	0.110146	241.762	214.167	1
Pf1N1B4_793	conditionnitrogen source	0.116865	194.762	166.833	1
Pf1N1B4_818	conditionnitrogen source	0.108858	290.143	265.167	1
Pf1N1B4_90	conditionnitrogen source	0.106215	98.8571	84.8333	1
Pf1N1B4_903	conditionnitrogen source	0.108643	166.19	144.833	1
Pf1N1B4_1009	conditionnitrogen source	0.0971187	287.333	258.167	1
Pf1N1B4_1017	conditionnitrogen source	0.0978413	109	93.8333	1
Pf1N1B4_1018	conditionnitrogen source	0.0797027	110.19	103.667	1
Pf1N1B4_1021	conditionnitrogen source	0.0967697	314.048	289.833	1
Pf1N1B4_1022	conditionnitrogen source	0.0320072	216.095	202.333	1
Pf1N1B4_1023	conditionnitrogen source	0.0652898	149.952	148	1
Pf1N1B4_1026	conditionnitrogen source	0.0454379	82	69.8333	1
Pf1N1B4_1027	conditionnitrogen source	0.0695431	770.476	717.167	1
Pf1N1B4_1029	conditionnitrogen source	0.102033	947.571	850.333	1
Pf1N1B4_1031	conditionnitrogen source	0.0567993	173.619	169.5	1
Pf1N1B4_1032	conditionnitrogen source	0.0316845	177.81	171.5	1
Pf1N1B4_1033	conditionnitrogen source	0.0201331	136.381	126.667	1
Pf1N1B4_1034	conditionnitrogen source	0.0250123	65.8095	63.6667	1
Pf1N1B4_1036	conditionnitrogen source	0.0775771	93.5238	79.3333	1
Pf1N1B4_1037	conditionnitrogen source	0.0202999	106.048	92.6667	1
Pf1N1B4_1045	conditionnitrogen source	0.0742548	134	118.167	1
Pf1N1B4_1051	conditionnitrogen source	0.0184995	113.429	105.5	1
Pf1N1B4_1063	conditionnitrogen source	0.0176189	256.333	241.333	1
Pf1N1B4_1064	conditionnitrogen source	0.00987606	124.952	116.333	1
Pf1N1B4_1065	conditionnitrogen source	-0.0250147	91.7143	120.667	1
Pf1N1B4_1086	conditionnitrogen source	0.0230679	118.857	106.167	1
Pf1N1B4_1092	conditionnitrogen source	0.0475619	213.524	190.5	1
Pf1N1B4_1093	conditionnitrogen source	0.0421012	70	63.3333	1
Pf1N1B4_1103	conditionnitrogen source	0.00934161	64.1429	61.8333	1
Pf1N1B4_1104	conditionnitrogen source	0.0861811	152.333	130.5	1
Pf1N1B4_1108	conditionnitrogen source	0.0953857	340.286	314.833	1
Pf1N1B4_1109	conditionnitrogen source	0.0328141	142.333	122	1
Pf1N1B4_1111	conditionnitrogen source	0.0585278	186.476	160.167	1
Pf1N1B4_1119	conditionnitrogen source	0.0705568	407.762	372	1
Pf1N1B4_1120	conditionnitrogen source	0.105422	494.905	464.833	1
Pf1N1B4_1121	conditionnitrogen source	0.00398424	464.381	447.833	1
Pf1N1B4_1125	conditionnitrogen source	0.070695	82.5714	79.1667	1
Pf1N1B4_1127	conditionnitrogen source	0.0253162	169.81	149	1
Pf1N1B4_1136	conditionnitrogen source	0.0351702	175.19	168.667	1
Pf1N1B4_1137	conditionnitrogen source	0.0260704	254.381	245.833	1
Pf1N1B4_1138	conditionnitrogen source	0.0560666	338.381	330.167	1
Pf1N1B4_1140	conditionnitrogen source	0.00295932	87.4762	79	1
Pf1N1B4_1141	conditionnitrogen source	0.0844092	555.286	491.5	1
Pf1N1B4_1143	conditionnitrogen source	0.0712914	105.952	93.8333	1
Pf1N1B4_1148	conditionnitrogen source	0.0754727	206.714	182.833	1
Pf1N1B4_1149	conditionnitrogen source	0.0435447	106.952	108.5	1
Pf1N1B4_116	conditionnitrogen source	0.0854774	271.429	250.167	1
Pf1N1B4_117	conditionnitrogen source	0.057451	135.333	111.667	1
Pf1N1B4_1178	conditionnitrogen source	0.0706109	106.81	93.5	1
Pf1N1B4_1183	conditionnitrogen source	0.00643605	818.714	607.333	1
Pf1N1B4_1198	conditionnitrogen source	0.0957761	149.905	141.167	1
Pf1N1B4_1199	conditionnitrogen source	0.0704479	184	173	1
Pf1N1B4_1200	conditionnitrogen source	0.0704148	629.286	598.333	1
Pf1N1B4_1201	conditionnitrogen source	0.0775241	1066.43	991.833	1
Pf1N1B4_1202	conditionnitrogen source	0.0809417	1135.29	1042.67	1
Pf1N1B4_1203	conditionnitrogen source	0.0856103	860.429	811.5	1
Pf1N1B4_1205	conditionnitrogen source	0.0309837	139.238	128.333	1
Pf1N1B4_1208	conditionnitrogen source	0.102879	342.857	307	1
Pf1N1B4_1209	conditionnitrogen source	0.0803499	80.2857	76.3333	1
Pf1N1B4_1210	conditionnitrogen source	0.0268807	61.5714	55.6667	1
Pf1N1B4_1214	conditionnitrogen source	0.013042	104.381	100	1
Pf1N1B4_1217	conditionnitrogen source	0.0943675	688.857	614.5	1
Pf1N1B4_1220	conditionnitrogen source	0.0855781	110.19	96.5	1
Pf1N1B4_1221	conditionnitrogen source	0.0596342	119.81	109.167	1
Pf1N1B4_1222	conditionnitrogen source	0.066885	282.571	250.167	1
Pf1N1B4_1223	conditionnitrogen source	0.0901602	262.238	241.5	1
Pf1N1B4_1224	conditionnitrogen source	0.0834257	523.333	490.333	1
Pf1N1B4_1226	conditionnitrogen source	0.0417254	113.381	110.833	1
Pf1N1B4_1229	conditionnitrogen source	0.0680382	237.238	218.833	1
Pf1N1B4_1230	conditionnitrogen source	0.0098238	117.524	101.833	1
Pf1N1B4_1232	conditionnitrogen source	0.0884371	92.3333	79.6667	1
Pf1N1B4_1233	conditionnitrogen source	0.0864073	105.476	100	1
Pf1N1B4_1235	conditionnitrogen source	0.0807185	85.7619	71	1
Pf1N1B4_1241	conditionnitrogen source	0.0999515	140.667	131.5	1
Pf1N1B4_1249	conditionnitrogen source	0.0112631	156.81	155	1
Pf1N1B4_1265	conditionnitrogen source	0.0507	167.81	147	1
Pf1N1B4_1268	conditionnitrogen source	0.0305335	63.5714	62.1667	1
Pf1N1B4_1269	conditionnitrogen source	0.0348035	114.952	99.1667	1
Pf1N1B4_1270	conditionnitrogen source	0.0107905	157.667	153.667	1
Pf1N1B4_1272	conditionnitrogen source	0.0276382	138.381	132.5	1
Pf1N1B4_1273	conditionnitrogen source	0.0629003	83.0476	73.1667	1
Pf1N1B4_128	conditionnitrogen source	0.0343122	30.9524	32.1667	1
Pf1N1B4_1280	conditionnitrogen source	0.00764524	142.857	138	1
Pf1N1B4_1283	conditionnitrogen source	0.013745	148.238	141.5	1
Pf1N1B4_1285	conditionnitrogen source	0.0677423	218.19	209.333	1
Pf1N1B4_1286	conditionnitrogen source	0.0995392	403.238	373.333	1
Pf1N1B4_1287	conditionnitrogen source	0.0900081	139.333	131.667	1
Pf1N1B4_1289	conditionnitrogen source	0.02417	138.238	129.333	1
Pf1N1B4_129	conditionnitrogen source	0.00639729	229.714	215	1
Pf1N1B4_1290	conditionnitrogen source	0.0649231	84.3333	81.3333	1
Pf1N1B4_1292	conditionnitrogen source	0.0699777	135.19	121.333	1
Pf1N1B4_1295	conditionnitrogen source	0.0686641	75.4286	77.1667	1
Pf1N1B4_1298	conditionnitrogen source	2.54784e-05	99.0476	95.5	1
Pf1N1B4_1299	conditionnitrogen source	-0.0418107	88.2857	92.8333	1
Pf1N1B4_130	conditionnitrogen source	0.0407252	102	86.6667	1
Pf1N1B4_1302	conditionnitrogen source	0.0782539	372.333	347.167	1
Pf1N1B4_1303	conditionnitrogen source	0.0454211	548.238	526.667	1
Pf1N1B4_1304	conditionnitrogen source	0.0367911	95.0476	89.1667	1
Pf1N1B4_1305	conditionnitrogen source	0.0431665	224.714	216.833	1
Pf1N1B4_1318	conditionnitrogen source	0.0154616	77.4286	81.5	1
Pf1N1B4_132	conditionnitrogen source	0.0592555	288.238	256.833	1
Pf1N1B4_1324	conditionnitrogen source	0.0406043	217.381	216.167	1
Pf1N1B4_1325	conditionnitrogen source	0.101474	906.524	806.833	1
Pf1N1B4_1330	conditionnitrogen source	0.0435698	36.9524	31.8333	1
Pf1N1B4_1337	conditionnitrogen source	0.00217172	858.048	728.5	1
Pf1N1B4_134	conditionnitrogen source	0.0450449	98.1429	89.3333	1
Pf1N1B4_1340	conditionnitrogen source	0.028232	24.381	17.6667	1
Pf1N1B4_1343	conditionnitrogen source	0.0913826	253.048	228.333	1
Pf1N1B4_1344	conditionnitrogen source	0.0572524	127.095	101.5	1
Pf1N1B4_1347	conditionnitrogen source	0.03258	77.3333	65.8333	1
Pf1N1B4_1355	conditionnitrogen source	0.104496	421.333	385.833	1
Pf1N1B4_1356	conditionnitrogen source	0.00205648	114.667	110	1
Pf1N1B4_136	conditionnitrogen source	0.0222978	184.238	170.167	1
Pf1N1B4_1362	conditionnitrogen source	0.0925383	82.1905	63.8333	1
Pf1N1B4_1363	conditionnitrogen source	0.0890089	92.2381	84.8333	1
Pf1N1B4_1364	conditionnitrogen source	0.0158246	96.9048	91.3333	1
Pf1N1B4_1368	conditionnitrogen source	0.0854489	298.143	256.167	1
Pf1N1B4_1375	conditionnitrogen source	0.0478433	439.429	311.333	1
Pf1N1B4_1383	conditionnitrogen source	0.0417191	301.619	292.5	1
Pf1N1B4_1384	conditionnitrogen source	0.0574793	100.762	97.3333	1
Pf1N1B4_1390	conditionnitrogen source	0.00176074	75.5238	66.5	1
Pf1N1B4_1393	conditionnitrogen source	0.0785248	483.476	435.167	1
Pf1N1B4_1404	conditionnitrogen source	0.063313	321.095	297.333	1
Pf1N1B4_141	conditionnitrogen source	0.0712334	264.048	223	1
Pf1N1B4_1414	conditionnitrogen source	0.00816853	169.286	146.333	1
Pf1N1B4_142	conditionnitrogen source	0.0479219	493.619	457.833	1
Pf1N1B4_1423	conditionnitrogen source	0.0486306	152.143	134.333	1
Pf1N1B4_1429	conditionnitrogen source	0.0229798	191.095	160.333	1
Pf1N1B4_1443	conditionnitrogen source	0.00153075	63.2381	60.6667	1
Pf1N1B4_1447	conditionnitrogen source	0.0769689	327.19	314.333	1
Pf1N1B4_1454	conditionnitrogen source	0.0621895	159.81	140.167	1
Pf1N1B4_146	conditionnitrogen source	0.0938892	975.857	857.833	1
Pf1N1B4_1465	conditionnitrogen source	0.0554939	1681.62	1065.83	1
Pf1N1B4_147	conditionnitrogen source	0.0430103	181.19	156.333	1
Pf1N1B4_1474	conditionnitrogen source	0.0817558	64.619	67	1
Pf1N1B4_1478	conditionnitrogen source	0.0347982	235.286	201.833	1
Pf1N1B4_1479	conditionnitrogen source	0.0780718	284.429	253.333	1
Pf1N1B4_1484	conditionnitrogen source	0.081824	370.143	334.833	1
Pf1N1B4_1485	conditionnitrogen source	0.091207	51.7143	49	1
Pf1N1B4_1487	conditionnitrogen source	0.0740778	142.286	131.167	1
Pf1N1B4_1490	conditionnitrogen source	0.0879346	232.619	211.833	1
Pf1N1B4_1495	conditionnitrogen source	0.0712051	208.476	193.167	1
Pf1N1B4_1496	conditionnitrogen source	0.00570581	78.1429	82.3333	1
Pf1N1B4_1497	conditionnitrogen source	0.0598992	378.952	341.667	1
Pf1N1B4_1498	conditionnitrogen source	0.0798001	247.714	232.333	1
Pf1N1B4_1500	conditionnitrogen source	0.0848184	67.3333	60.6667	1
Pf1N1B4_1509	conditionnitrogen source	0.0696676	275.476	234	1
Pf1N1B4_1510	conditionnitrogen source	0.0114356	176.095	176.667	1
Pf1N1B4_1512	conditionnitrogen source	0.0092825	154.238	130.667	1
Pf1N1B4_1514	conditionnitrogen source	0.0298627	73.8095	61.1667	1
Pf1N1B4_1515	conditionnitrogen source	0.0757035	298.857	263	1
Pf1N1B4_152	conditionnitrogen source	0.0116399	44.5714	40.1667	1
Pf1N1B4_1521	conditionnitrogen source	0.0361679	219	198.167	1
Pf1N1B4_1522	conditionnitrogen source	0.0585955	258	221.5	1
Pf1N1B4_1523	conditionnitrogen source	0.0865871	183.762	155.5	1
Pf1N1B4_1525	conditionnitrogen source	0.10221	158.286	141.667	1
Pf1N1B4_1541	conditionnitrogen source	0.0201167	100.762	84.5	1
Pf1N1B4_1546	conditionnitrogen source	0.0547584	68.6667	63.3333	1
Pf1N1B4_1572	conditionnitrogen source	0.0167637	320.048	279	1
Pf1N1B4_1577	conditionnitrogen source	0.0574503	176.952	146.5	1
Pf1N1B4_1582	conditionnitrogen source	0.00442279	219.333	227.167	1
Pf1N1B4_1592	conditionnitrogen source	0.0981125	192.857	173.333	1
Pf1N1B4_1594	conditionnitrogen source	0.0173521	134.905	124.5	1
Pf1N1B4_1597	conditionnitrogen source	0.0222635	240.238	211.5	1
Pf1N1B4_1598	conditionnitrogen source	0.0445361	377.19	338.833	1
Pf1N1B4_1599	conditionnitrogen source	0.0655535	375.333	338.167	1
Pf1N1B4_160	conditionnitrogen source	0.0846524	278.81	251.667	1
Pf1N1B4_1600	conditionnitrogen source	0.0774738	187.048	164.667	1
Pf1N1B4_1607	conditionnitrogen source	0.0881678	533.19	499.167	1
Pf1N1B4_1621	conditionnitrogen source	0.0334588	356.905	340.667	1
Pf1N1B4_1638	conditionnitrogen source	0.0399221	147.952	140	1
Pf1N1B4_1639	conditionnitrogen source	0.0478967	367.905	355.833	1
Pf1N1B4_1642	conditionnitrogen source	0.0384415	171.19	173.833	1
Pf1N1B4_1643	conditionnitrogen source	0.0611542	286.143	266.333	1
Pf1N1B4_1644	conditionnitrogen source	0.065358	230.714	219.167	1
Pf1N1B4_1645	conditionnitrogen source	0.0580035	188	172	1
Pf1N1B4_1646	conditionnitrogen source	0.0130317	143.905	141.833	1
Pf1N1B4_1648	conditionnitrogen source	0.104597	586.095	536.167	1
Pf1N1B4_1649	conditionnitrogen source	0.0352259	161.333	152.167	1
Pf1N1B4_1650	conditionnitrogen source	0.0628347	173.714	159.333	1
Pf1N1B4_1655	conditionnitrogen source	0.0432056	423.524	376.833	1
Pf1N1B4_1657	conditionnitrogen source	0.0614598	438.286	418.5	1
Pf1N1B4_1658	conditionnitrogen source	0.0668822	193.714	178.833	1
Pf1N1B4_1659	conditionnitrogen source	0.0736518	603.524	556.833	1
Pf1N1B4_166	conditionnitrogen source	0.0822228	213.619	176	1
Pf1N1B4_1663	conditionnitrogen source	0.0930612	573.714	534	1
Pf1N1B4_1664	conditionnitrogen source	0.0493672	110.476	97.1667	1
Pf1N1B4_1667	conditionnitrogen source	0.0739812	43.381	44	1
Pf1N1B4_1672	conditionnitrogen source	0.00304092	109.905	106.667	1
Pf1N1B4_1674	conditionnitrogen source	0.0504298	418.571	372.167	1
Pf1N1B4_1677	conditionnitrogen source	0.060969	236.048	213.5	1
Pf1N1B4_168	conditionnitrogen source	0.06828	196.286	162.5	1
Pf1N1B4_1680	conditionnitrogen source	0.0378675	149.857	130.333	1
Pf1N1B4_1681	conditionnitrogen source	0.0343057	174.095	164.833	1
Pf1N1B4_1682	conditionnitrogen source	0.071175	133.095	124.5	1
Pf1N1B4_1684	conditionnitrogen source	0.0320493	262.857	242	1
Pf1N1B4_1687	conditionnitrogen source	0.00232195	108.19	101.833	1
Pf1N1B4_1692	conditionnitrogen source	0.0146292	286.714	272.5	1
Pf1N1B4_1697	conditionnitrogen source	0.0441611	93.2857	85.1667	1
Pf1N1B4_1699	conditionnitrogen source	0.0631016	199.762	200.167	1
Pf1N1B4_17	conditionnitrogen source	0.0285166	172.095	166	1
Pf1N1B4_1709	conditionnitrogen source	0.019607	116.429	99.1667	1
Pf1N1B4_171	conditionnitrogen source	0.0832698	110.238	91.3333	1
Pf1N1B4_1712	conditionnitrogen source	0.0785672	168.714	157.333	1
Pf1N1B4_1713	conditionnitrogen source	0.0140264	81.2857	76.1667	1
Pf1N1B4_1715	conditionnitrogen source	0.0740989	300.429	275.667	1
Pf1N1B4_1717	conditionnitrogen source	0.0739273	296.619	283.5	1
Pf1N1B4_1718	conditionnitrogen source	0.0533111	108.524	89.1667	1
Pf1N1B4_1719	conditionnitrogen source	0.0728547	281.238	253.833	1
Pf1N1B4_172	conditionnitrogen source	0.0437246	68.2381	61	1
Pf1N1B4_1722	conditionnitrogen source	0.0320677	108.048	95.3333	1
Pf1N1B4_1723	conditionnitrogen source	0.0821964	151.095	132.667	1
Pf1N1B4_1731	conditionnitrogen source	0.0276108	186.286	190.5	1
Pf1N1B4_1732	conditionnitrogen source	0.0506825	193.19	175.833	1
Pf1N1B4_1739	conditionnitrogen source	0.0685182	347.381	318	1
Pf1N1B4_1740	conditionnitrogen source	0.0565693	152.524	145.833	1
Pf1N1B4_1743	conditionnitrogen source	0.0252778	79.9524	69	1
Pf1N1B4_1744	conditionnitrogen source	0.0605953	214.714	200.333	1
Pf1N1B4_1745	conditionnitrogen source	0.0592281	535.524	510.667	1
Pf1N1B4_1748	conditionnitrogen source	0.00240433	90.1905	87.3333	1
Pf1N1B4_1752	conditionnitrogen source	0.0463021	149.667	146.333	1
Pf1N1B4_1753	conditionnitrogen source	0.0767959	110.571	105.167	1
Pf1N1B4_1758	conditionnitrogen source	0.0429683	267.095	259.833	1
Pf1N1B4_1759	conditionnitrogen source	0.0245227	377.143	350.5	1
Pf1N1B4_1760	conditionnitrogen source	0.0667881	350.857	311.667	1
Pf1N1B4_1764	conditionnitrogen source	0.00785404	134.095	131.667	1
Pf1N1B4_1766	conditionnitrogen source	0.00776557	142.048	143.333	1
Pf1N1B4_177	conditionnitrogen source	0.0513713	133.286	126.167	1
Pf1N1B4_1771	conditionnitrogen source	0.0743333	395.571	352.667	1
Pf1N1B4_1775	conditionnitrogen source	0.0541297	325.238	261.333	1
Pf1N1B4_1783	conditionnitrogen source	0.0350293	292.667	278.5	1
Pf1N1B4_1786	conditionnitrogen source	0.0669526	246.81	239.833	1
Pf1N1B4_1788	conditionnitrogen source	0.0894023	164.81	143.667	1
Pf1N1B4_1789	conditionnitrogen source	0.0452822	154.476	144.333	1
Pf1N1B4_1793	conditionnitrogen source	0.058188	214.762	205.667	1
Pf1N1B4_1796	conditionnitrogen source	0.0115358	240.952	219.333	1
Pf1N1B4_1797	conditionnitrogen source	0.0283892	241.476	227.333	1
Pf1N1B4_1799	conditionnitrogen source	0.0869276	1315.14	1214.5	1
Pf1N1B4_18	conditionnitrogen source	0.0503024	103.667	99.8333	1
Pf1N1B4_180	conditionnitrogen source	0.00822732	138.762	121.167	1
Pf1N1B4_1804	conditionnitrogen source	0.00761702	163.143	152	1
Pf1N1B4_1805	conditionnitrogen source	0.00302376	135.762	121	1
Pf1N1B4_1807	conditionnitrogen source	0.102616	885.429	790.333	1
Pf1N1B4_1808	conditionnitrogen source	0.041176	264.143	255.833	1
Pf1N1B4_1809	conditionnitrogen source	0.0732355	256.857	246.5	1
Pf1N1B4_1811	conditionnitrogen source	0.0420619	93.4286	86	1
Pf1N1B4_1814	conditionnitrogen source	0.00740812	337.238	310.5	1
Pf1N1B4_1815	conditionnitrogen source	0.0511276	560.714	534.667	1
Pf1N1B4_1817	conditionnitrogen source	0.0562445	416.381	393.667	1
Pf1N1B4_1818	conditionnitrogen source	0.00674993	118.381	99.5	1
Pf1N1B4_1819	conditionnitrogen source	0.0428004	41.381	42.3333	1
Pf1N1B4_183	conditionnitrogen source	0.00785372	51.619	45.1667	1
Pf1N1B4_1832	conditionnitrogen source	0.0952343	131.571	128.667	1
Pf1N1B4_1833	conditionnitrogen source	0.0283882	58.4286	51.8333	1
Pf1N1B4_1839	conditionnitrogen source	0.0570287	266	259.167	1
Pf1N1B4_184	conditionnitrogen source	0.0192265	65.2857	64.8333	1
Pf1N1B4_1840	conditionnitrogen source	0.0453978	185.762	158.667	1
Pf1N1B4_1841	conditionnitrogen source	0.0823314	324.381	295.167	1
Pf1N1B4_1844	conditionnitrogen source	0.0386855	550	463.833	1
Pf1N1B4_1845	conditionnitrogen source	0.04479	35.0476	34.5	1
Pf1N1B4_1848	conditionnitrogen source	0.0558047	540.143	512.5	1
Pf1N1B4_185	conditionnitrogen source	0.0342275	315.048	292	1
Pf1N1B4_1850	conditionnitrogen source	0.0134393	250.762	242.667	1
Pf1N1B4_1854	conditionnitrogen source	0.0307535	532.714	508.167	1
Pf1N1B4_1857	conditionnitrogen source	0.0567913	336	316	1
Pf1N1B4_1862	conditionnitrogen source	0.0448203	284.429	267	1
Pf1N1B4_1867	conditionnitrogen source	0.0828125	1451.05	1328	1
Pf1N1B4_1868	conditionnitrogen source	0.087433	319.048	269.167	1
Pf1N1B4_187	conditionnitrogen source	0.074555	260.286	232.167	1
Pf1N1B4_1871	conditionnitrogen source	0.0556153	120.81	96	1
Pf1N1B4_1878	conditionnitrogen source	0.0114281	303.333	229	1
Pf1N1B4_1880	conditionnitrogen source	0.0920854	184.095	170.333	1
Pf1N1B4_1883	conditionnitrogen source	0.0644986	636.762	582.5	1
Pf1N1B4_1884	conditionnitrogen source	0.0662644	166.429	158.833	1
Pf1N1B4_1892	conditionnitrogen source	0.0133819	48.9524	45.6667	1
Pf1N1B4_1894	conditionnitrogen source	0.025483	203.905	181	1
Pf1N1B4_1895	conditionnitrogen source	0.058628	451.571	411.167	1
Pf1N1B4_1897	conditionnitrogen source	0.00536087	88.7619	80.8333	1
Pf1N1B4_1898	conditionnitrogen source	0.0575093	320.667	318.833	1
Pf1N1B4_1899	conditionnitrogen source	0.00995822	64.1429	52	1
Pf1N1B4_190	conditionnitrogen source	0.0247976	188.667	169.667	1
Pf1N1B4_1900	conditionnitrogen source	0.0128462	287.143	264.833	1
Pf1N1B4_1903	conditionnitrogen source	0.00336279	326.524	298.833	1
Pf1N1B4_1904	conditionnitrogen source	0.0757422	431.714	418.167	1
Pf1N1B4_1905	conditionnitrogen source	0.0297854	206.762	193.167	1
Pf1N1B4_1908	conditionnitrogen source	0.0239048	355.762	333.667	1
Pf1N1B4_191	conditionnitrogen source	0.0119234	162.714	147.5	1
Pf1N1B4_1910	conditionnitrogen source	0.00302654	282.143	271	1
Pf1N1B4_1911	conditionnitrogen source	0.0264706	193.095	199.5	1
Pf1N1B4_192	conditionnitrogen source	0.025186	309.762	297.833	1
Pf1N1B4_1925	conditionnitrogen source	0.018542	348.524	320.667	1
Pf1N1B4_1951	conditionnitrogen source	0.0253128	311.857	300.5	1
Pf1N1B4_1952	conditionnitrogen source	0.0311708	790.762	774	1
Pf1N1B4_1954	conditionnitrogen source	0.0425727	104	93.1667	1
Pf1N1B4_1955	conditionnitrogen source	0.032074	197.143	180.833	1
Pf1N1B4_1956	conditionnitrogen source	0.0564889	165.381	158	1
Pf1N1B4_1959	conditionnitrogen source	0.0873778	418.238	391.833	1
Pf1N1B4_1966	conditionnitrogen source	0.0139833	195.952	195.833	1
Pf1N1B4_1969	conditionnitrogen source	0.0904229	429.857	381.5	1
Pf1N1B4_1970	conditionnitrogen source	0.0644177	391.095	360	1
Pf1N1B4_1973	conditionnitrogen source	0.0610144	737.333	682.167	1
Pf1N1B4_1974	conditionnitrogen source	0.0535743	39.6667	27.1667	1
Pf1N1B4_1976	conditionnitrogen source	0.0489171	463.381	437.833	1
Pf1N1B4_1977	conditionnitrogen source	0.0288036	241.905	220	1
Pf1N1B4_1978	conditionnitrogen source	0.0626119	197.19	178.167	1
Pf1N1B4_1980	conditionnitrogen source	0.0243925	267	257.333	1
Pf1N1B4_1983	conditionnitrogen source	0.0369813	135.095	121.333	1
Pf1N1B4_1985	conditionnitrogen source	0.0582798	108.381	97	1
Pf1N1B4_1986	conditionnitrogen source	0.0320392	95.2857	80.6667	1
Pf1N1B4_1988	conditionnitrogen source	0.0537298	225.571	209	1
Pf1N1B4_1990	conditionnitrogen source	0.0599007	124.19	127.5	1
Pf1N1B4_1991	conditionnitrogen source	0.00231847	82.2381	68.8333	1
Pf1N1B4_1994	conditionnitrogen source	0.00259979	56.619	51	1
Pf1N1B4_1996	conditionnitrogen source	0.0614374	80	85.8333	1
Pf1N1B4_1999	conditionnitrogen source	0.0222576	73.2857	66.1667	1
Pf1N1B4_200	conditionnitrogen source	0.0808576	169.333	153.167	1
Pf1N1B4_2000	conditionnitrogen source	0.0558709	127.476	119.167	1
Pf1N1B4_2002	conditionnitrogen source	0.0867516	309.095	284.167	1
Pf1N1B4_2007	conditionnitrogen source	0.0733462	477.048	444.5	1
Pf1N1B4_2012	conditionnitrogen source	-0.0497947	284	298.833	1
Pf1N1B4_2018	conditionnitrogen source	0.0820968	555.762	518.167	1
Pf1N1B4_2019	conditionnitrogen source	0.0788135	243.571	218.333	1
Pf1N1B4_2022	conditionnitrogen source	0.0476399	126.476	109.5	1
Pf1N1B4_2030	conditionnitrogen source	0.0195535	140.571	133.667	1
Pf1N1B4_2033	conditionnitrogen source	0.0975678	636.476	576.667	1
Pf1N1B4_2035	conditionnitrogen source	0.00317645	70.0952	56	1
Pf1N1B4_204	conditionnitrogen source	0.0392566	59.5238	56.3333	1
Pf1N1B4_2042	conditionnitrogen source	0.0216168	158.714	150.333	1
Pf1N1B4_2043	conditionnitrogen source	0.0919297	327.667	302.833	1
Pf1N1B4_2044	conditionnitrogen source	0.0360369	239.238	201	1
Pf1N1B4_2045	conditionnitrogen source	0.0549382	350.762	334.667	1
Pf1N1B4_205	conditionnitrogen source	0.027826	67.2857	62.6667	1
Pf1N1B4_2053	conditionnitrogen source	0.0726032	959.571	921.167	1
Pf1N1B4_2054	conditionnitrogen source	0.0650868	56.7143	54.6667	1
Pf1N1B4_2055	conditionnitrogen source	0.0749727	497.143	451.5	1
Pf1N1B4_2058	conditionnitrogen source	0.0193185	350.571	323	1
Pf1N1B4_206	conditionnitrogen source	0.0270794	100.714	91.5	1
Pf1N1B4_2063	conditionnitrogen source	0.0703727	216.333	185.333	1
Pf1N1B4_2066	conditionnitrogen source	0.0162971	162.571	145	1
Pf1N1B4_2070	conditionnitrogen source	0.0568475	439	403.333	1
Pf1N1B4_2078	conditionnitrogen source	0.0633481	394.667	370.833	1
Pf1N1B4_2079	conditionnitrogen source	0.0116194	212.143	190.167	1
Pf1N1B4_2084	conditionnitrogen source	0.0778553	400.571	379.667	1
Pf1N1B4_2089	conditionnitrogen source	0.00220171	172.762	156.5	1
Pf1N1B4_209	conditionnitrogen source	0.0546234	316.81	298.167	1
Pf1N1B4_2095	conditionnitrogen source	0.0633864	463.667	443.667	1
Pf1N1B4_2098	conditionnitrogen source	0.0645808	250.143	227.667	1
Pf1N1B4_210	conditionnitrogen source	0.0202536	430.095	384.167	1
Pf1N1B4_2101	conditionnitrogen source	0.0307779	253.905	233.333	1
Pf1N1B4_2102	conditionnitrogen source	0.0172872	13.381	14.3333	1
Pf1N1B4_2103	conditionnitrogen source	0.0277986	92.7143	86.3333	1
Pf1N1B4_2104	conditionnitrogen source	0.044129	167.048	158.667	1
Pf1N1B4_2110	conditionnitrogen source	0.046424	364.238	331.833	1
Pf1N1B4_212	conditionnitrogen source	0.0225615	170.476	149.833	1
Pf1N1B4_2122	conditionnitrogen source	0.00210072	390.571	342	1
Pf1N1B4_2123	conditionnitrogen source	0.0600699	145.286	122.333	1
Pf1N1B4_213	conditionnitrogen source	0.0936028	93.6667	89.8333	1
Pf1N1B4_2133	conditionnitrogen source	0.0103782	197.095	175	1
Pf1N1B4_2134	conditionnitrogen source	0.0327668	204.619	189.667	1
Pf1N1B4_2136	conditionnitrogen source	0.0701365	273.429	242.667	1
Pf1N1B4_2137	conditionnitrogen source	0.0613743	840.667	768.833	1
Pf1N1B4_2138	conditionnitrogen source	0.0557451	174.762	165.833	1
Pf1N1B4_2139	conditionnitrogen source	0.0982118	550.952	513.333	1
Pf1N1B4_214	conditionnitrogen source	0.0397978	420	377.167	1
Pf1N1B4_2141	conditionnitrogen source	0.088805	301	273.333	1
Pf1N1B4_2142	conditionnitrogen source	0.027655	143.571	128.5	1
Pf1N1B4_2149	conditionnitrogen source	0.0844336	820.905	781.167	1
Pf1N1B4_215	conditionnitrogen source	0.0457563	202.286	189.333	1
Pf1N1B4_2153	conditionnitrogen source	0.0624105	430.905	402.167	1
Pf1N1B4_2159	conditionnitrogen source	0.0451168	451.476	434.5	1
Pf1N1B4_2161	conditionnitrogen source	0.0952673	275.238	239.667	1
Pf1N1B4_2162	conditionnitrogen source	0.00487859	127.857	116.667	1
Pf1N1B4_2164	conditionnitrogen source	0.0573401	59.3333	49.1667	1
Pf1N1B4_2169	conditionnitrogen source	0.100742	37.4286	22.1667	1
Pf1N1B4_2179	conditionnitrogen source	0.0834462	733.571	670.167	1
Pf1N1B4_218	conditionnitrogen source	0.0809285	440.429	222.5	1
Pf1N1B4_2182	conditionnitrogen source	0.0463621	109.381	97.3333	1
Pf1N1B4_2189	conditionnitrogen source	0.0125187	36	40.5	1
Pf1N1B4_2191	conditionnitrogen source	0.0306647	189.524	184.167	1
Pf1N1B4_2198	conditionnitrogen source	0.0662848	109.905	89.8333	1
Pf1N1B4_2199	conditionnitrogen source	0.00945931	124	112.667	1
Pf1N1B4_22	conditionnitrogen source	0.00675558	245.476	199.167	1
Pf1N1B4_2200	conditionnitrogen source	0.0545169	245.714	228	1
Pf1N1B4_2201	conditionnitrogen source	0.093884	319.19	282.833	1
Pf1N1B4_2204	conditionnitrogen source	0.0450495	95.6667	84.3333	1
Pf1N1B4_2205	conditionnitrogen source	0.0510685	420.476	391.833	1
Pf1N1B4_2207	conditionnitrogen source	0.0616788	232.524	189.833	1
Pf1N1B4_221	conditionnitrogen source	0.0848005	85.2381	71.1667	1
Pf1N1B4_2218	conditionnitrogen source	0.0570342	137.333	143	1
Pf1N1B4_2221	conditionnitrogen source	0.0488184	144.286	137.167	1
Pf1N1B4_2222	conditionnitrogen source	0.0450957	145.429	125.5	1
Pf1N1B4_2235	conditionnitrogen source	0.036202	354.238	303.5	1
Pf1N1B4_2236	conditionnitrogen source	0.0531965	558.81	526.167	1
Pf1N1B4_2237	conditionnitrogen source	0.077532	64	54.5	1
Pf1N1B4_2238	conditionnitrogen source	0.0150307	186.19	176.333	1
Pf1N1B4_2239	conditionnitrogen source	0.0853067	79.3333	82.5	1
Pf1N1B4_2245	conditionnitrogen source	0.0589797	838.762	761.167	1
Pf1N1B4_2246	conditionnitrogen source	0.035104	175.905	156.5	1
Pf1N1B4_2248	conditionnitrogen source	0.0160897	204.381	193	1
Pf1N1B4_2249	conditionnitrogen source	-0.0508876	38.7143	41.3333	1
Pf1N1B4_225	conditionnitrogen source	0.077326	115.333	99.6667	1
Pf1N1B4_2250	conditionnitrogen source	0.016162	97.1429	84.6667	1
Pf1N1B4_2253	conditionnitrogen source	0.039269	66.5238	63.1667	1
Pf1N1B4_2255	conditionnitrogen source	0.0584361	393.143	352.167	1
Pf1N1B4_2257	conditionnitrogen source	0.0369432	578.714	547.333	1
Pf1N1B4_2260	conditionnitrogen source	0.0574454	433.619	393.333	1
Pf1N1B4_2275	conditionnitrogen source	0.0334752	105.619	94.1667	1
Pf1N1B4_2277	conditionnitrogen source	0.0495765	255	224.667	1
Pf1N1B4_2286	conditionnitrogen source	0.0287254	181.476	159.833	1
Pf1N1B4_2292	conditionnitrogen source	0.0762189	206.143	188.833	1
Pf1N1B4_2295	conditionnitrogen source	-0.0114665	106.524	109.167	1
Pf1N1B4_2298	conditionnitrogen source	0.00327518	83.5714	74	1
Pf1N1B4_2299	conditionnitrogen source	0.059432	74.7143	68.1667	1
Pf1N1B4_2302	conditionnitrogen source	0.0579867	467.238	437.667	1
Pf1N1B4_2304	conditionnitrogen source	0.0662412	320.333	306.167	1
Pf1N1B4_2305	conditionnitrogen source	0.0531565	251.333	227.667	1
Pf1N1B4_2306	conditionnitrogen source	0.0240806	225.857	221.667	1
Pf1N1B4_2307	conditionnitrogen source	0.013204	89.3333	80.8333	1
Pf1N1B4_2309	conditionnitrogen source	0.0814247	213	192.833	1
Pf1N1B4_2313	conditionnitrogen source	0.101871	341.333	307.5	1
Pf1N1B4_2316	conditionnitrogen source	0.064037	201.429	193.667	1
Pf1N1B4_2317	conditionnitrogen source	0.0480073	56.1905	49.8333	1
Pf1N1B4_2318	conditionnitrogen source	0.0605373	80.3333	61.5	1
Pf1N1B4_2319	conditionnitrogen source	0.0739235	131.381	108.333	1
Pf1N1B4_2328	conditionnitrogen source	0.0745555	151.238	134.833	1
Pf1N1B4_2329	conditionnitrogen source	0.0283632	76.0476	67.3333	1
Pf1N1B4_2336	conditionnitrogen source	0.0397685	96	75.6667	1
Pf1N1B4_2343	conditionnitrogen source	0.0344705	73.8095	64.3333	1
Pf1N1B4_2345	conditionnitrogen source	0.0811219	186	166.333	1
Pf1N1B4_2357	conditionnitrogen source	0.0889056	353.952	256.833	1
Pf1N1B4_2358	conditionnitrogen source	0.00481365	671.333	607.833	1
Pf1N1B4_2361	conditionnitrogen source	0.0916588	291.571	259	1
Pf1N1B4_2364	conditionnitrogen source	0.0512905	82.6667	79	1
Pf1N1B4_2367	conditionnitrogen source	0.0897516	160.333	132.167	1
Pf1N1B4_2370	conditionnitrogen source	0.0866278	66.4762	48.6667	1
Pf1N1B4_2371	conditionnitrogen source	0.0277289	128.524	120.5	1
Pf1N1B4_2375	conditionnitrogen source	0.0614466	524.333	528.5	1
Pf1N1B4_2379	conditionnitrogen source	0.0567705	529.524	493.333	1
Pf1N1B4_2383	conditionnitrogen source	0.0920131	177.762	162	1
Pf1N1B4_2387	conditionnitrogen source	0.0114369	141.619	128.333	1
Pf1N1B4_2389	conditionnitrogen source	0.0415574	125.524	101.5	1
Pf1N1B4_2391	conditionnitrogen source	0.0731343	406.571	363	1
Pf1N1B4_2394	conditionnitrogen source	0.0570721	168.619	155	1
Pf1N1B4_240	conditionnitrogen source	0.0330346	18.381	17.6667	1
Pf1N1B4_2404	conditionnitrogen source	0.0626585	296.048	270.5	1
Pf1N1B4_2405	conditionnitrogen source	0.0402634	135.476	115.667	1
Pf1N1B4_2408	conditionnitrogen source	0.0938907	221.714	214.833	1
Pf1N1B4_2409	conditionnitrogen source	0.0823644	105.619	94.8333	1
Pf1N1B4_2414	conditionnitrogen source	0.0391477	128.81	119.333	1
Pf1N1B4_2415	conditionnitrogen source	-0.0324881	70.2381	73.5	1
Pf1N1B4_2422	conditionnitrogen source	0.0355399	206.619	172	1
Pf1N1B4_2423	conditionnitrogen source	0.0119864	282.238	280.5	1
Pf1N1B4_2429	conditionnitrogen source	0.082061	115.143	110.833	1
Pf1N1B4_2440	conditionnitrogen source	0.0860352	138	135.667	1
Pf1N1B4_2444	conditionnitrogen source	0.0807587	358.238	328.833	1
Pf1N1B4_2445	conditionnitrogen source	0.052215	226.905	220	1
Pf1N1B4_2449	conditionnitrogen source	0.0712987	178.667	148.833	1
Pf1N1B4_2450	conditionnitrogen source	0.0298983	142.952	119.667	1
Pf1N1B4_2452	conditionnitrogen source	0.0636144	204.524	188.5	1
Pf1N1B4_246	conditionnitrogen source	0.0256565	110	108.833	1
Pf1N1B4_2460	conditionnitrogen source	0.0635347	107.238	92.5	1
Pf1N1B4_2463	conditionnitrogen source	0.0746932	92.4286	87.1667	1
Pf1N1B4_2466	conditionnitrogen source	0.0586005	249.429	235.333	1
Pf1N1B4_2467	conditionnitrogen source	0.0970571	356.571	327	1
Pf1N1B4_2468	conditionnitrogen source	0.10137	471.19	459	1
Pf1N1B4_2472	conditionnitrogen source	0.0658301	269.524	244	1
Pf1N1B4_2476	conditionnitrogen source	0.0987759	191.476	173.667	1
Pf1N1B4_2478	conditionnitrogen source	0.0268845	220.571	200.333	1
Pf1N1B4_2479	conditionnitrogen source	0.00595451	24.2857	19.5	1
Pf1N1B4_2481	conditionnitrogen source	0.054605	134.571	123.833	1
Pf1N1B4_2482	conditionnitrogen source	0.0721645	254.429	225.833	1
Pf1N1B4_249	conditionnitrogen source	0.00221109	175.476	168.833	1
Pf1N1B4_2494	conditionnitrogen source	0.0886548	533.81	483.333	1
Pf1N1B4_2495	conditionnitrogen source	0.0667372	557.19	523	1
Pf1N1B4_2497	conditionnitrogen source	0.0606159	296.524	296.5	1
Pf1N1B4_2498	conditionnitrogen source	0.00394645	148.476	150.667	1
Pf1N1B4_251	conditionnitrogen source	0.0187144	71.0952	57.1667	1
Pf1N1B4_2512	conditionnitrogen source	0.0392046	530.429	493.333	1
Pf1N1B4_252	conditionnitrogen source	0.0814339	874.238	815.167	1
Pf1N1B4_2521	conditionnitrogen source	0.0488908	813.619	780.333	1
Pf1N1B4_2523	conditionnitrogen source	0.0780815	810.429	740.833	1
Pf1N1B4_2535	conditionnitrogen source	0.0522297	252.905	227.833	1
Pf1N1B4_2539	conditionnitrogen source	0.0421836	99.7619	87.6667	1
Pf1N1B4_254	conditionnitrogen source	0.0714862	277.333	256.833	1
Pf1N1B4_2551	conditionnitrogen source	0.0899102	80.0476	78.6667	1
Pf1N1B4_2554	conditionnitrogen source	0.00100889	108.714	99.6667	1
Pf1N1B4_2555	conditionnitrogen source	0.0302049	198.286	191	1
Pf1N1B4_2556	conditionnitrogen source	0.0565377	220.952	206.667	1
Pf1N1B4_2557	conditionnitrogen source	0.0174302	136.286	129.833	1
Pf1N1B4_2560	conditionnitrogen source	0.0518466	127.238	120	1
Pf1N1B4_260	conditionnitrogen source	0.0550656	114	119	1
Pf1N1B4_2610	conditionnitrogen source	0.0661309	203.905	183.833	1
Pf1N1B4_2614	conditionnitrogen source	0.0885464	358.238	325.833	1
Pf1N1B4_2615	conditionnitrogen source	0.0302175	121.81	107.667	1
Pf1N1B4_2616	conditionnitrogen source	0.0365524	180.714	167.5	1
Pf1N1B4_2617	conditionnitrogen source	0.0721702	164.619	147.833	1
Pf1N1B4_2623	conditionnitrogen source	0.0878661	139.857	121.5	1
Pf1N1B4_2624	conditionnitrogen source	0.0936786	151.238	131.667	1
Pf1N1B4_2626	conditionnitrogen source	0.0900218	261.286	249.333	1
Pf1N1B4_2629	conditionnitrogen source	0.0924672	207.571	195.667	1
Pf1N1B4_2630	conditionnitrogen source	0.0490509	208.952	186	1
Pf1N1B4_2631	conditionnitrogen source	0.0597315	119.048	112.167	1
Pf1N1B4_2633	conditionnitrogen source	0.0575421	258.143	232.167	1
Pf1N1B4_2634	conditionnitrogen source	0.0633982	422.952	406.333	1
Pf1N1B4_264	conditionnitrogen source	0.0169815	153.667	140.333	1
Pf1N1B4_2640	conditionnitrogen source	0.0572428	53.4762	51.8333	1
Pf1N1B4_2641	conditionnitrogen source	0.0718589	169.905	157.667	1
Pf1N1B4_2645	conditionnitrogen source	0.0142608	92.0476	84.8333	1
Pf1N1B4_2656	conditionnitrogen source	0.0628632	304.762	277.833	1
Pf1N1B4_2659	conditionnitrogen source	0.0857982	240.952	223.667	1
Pf1N1B4_2665	conditionnitrogen source	0.0853425	548.619	497.167	1
Pf1N1B4_267	conditionnitrogen source	0.0343014	19.381	13.8333	1
Pf1N1B4_2670	conditionnitrogen source	0.070338	317.524	286.5	1
Pf1N1B4_2671	conditionnitrogen source	0.0683404	194.714	176.167	1
Pf1N1B4_2673	conditionnitrogen source	0.0245519	200.81	195	1
Pf1N1B4_268	conditionnitrogen source	0.0955604	89	76.3333	1
Pf1N1B4_2686	conditionnitrogen source	0.0150829	117.095	116.667	1
Pf1N1B4_2687	conditionnitrogen source	0.0685895	329.476	325.667	1
Pf1N1B4_269	conditionnitrogen source	0.00425449	156.952	141.833	1
Pf1N1B4_270	conditionnitrogen source	0.0582805	285.333	255.333	1
Pf1N1B4_2713	conditionnitrogen source	0.0676007	26.381	27	1
Pf1N1B4_2720	conditionnitrogen source	0.0528017	359.571	352	1
Pf1N1B4_2725	conditionnitrogen source	0.00751488	188.762	185.5	1
Pf1N1B4_2726	conditionnitrogen source	0.0474904	85.2381	87.1667	1
Pf1N1B4_2728	conditionnitrogen source	0.0716959	110.095	103.167	1
Pf1N1B4_2729	conditionnitrogen source	0.00342078	149.857	145	1
Pf1N1B4_2737	conditionnitrogen source	0.086807	217.19	205.667	1
Pf1N1B4_2738	conditionnitrogen source	0.0999839	236.333	211.833	1
Pf1N1B4_2740	conditionnitrogen source	0.0214552	317.095	287.333	1
Pf1N1B4_2741	conditionnitrogen source	0.0402785	40.9048	38.6667	1
Pf1N1B4_2742	conditionnitrogen source	0.0933687	257.238	242.667	1
Pf1N1B4_2743	conditionnitrogen source	0.101774	168.095	149.333	1
Pf1N1B4_2744	conditionnitrogen source	0.00979299	126.619	117.167	1
Pf1N1B4_2745	conditionnitrogen source	0.0919333	141.714	127.333	1
Pf1N1B4_2747	conditionnitrogen source	0.0471894	187.095	175.833	1
Pf1N1B4_2748	conditionnitrogen source	0.0397219	239.048	211.167	1
Pf1N1B4_2750	conditionnitrogen source	0.0849424	26.3333	25.5	1
Pf1N1B4_2752	conditionnitrogen source	0.0905588	199.714	176.333	1
Pf1N1B4_2754	conditionnitrogen source	0.00382111	93.0476	81.8333	1
Pf1N1B4_2755	conditionnitrogen source	0.0168804	112.81	98.1667	1
Pf1N1B4_2758	conditionnitrogen source	0.0229341	82.2381	71.6667	1
Pf1N1B4_2761	conditionnitrogen source	0.0822707	172.762	161.667	1
Pf1N1B4_2765	conditionnitrogen source	0.076016	145.429	101	1
Pf1N1B4_2766	conditionnitrogen source	0.0147146	161.714	166.5	1
Pf1N1B4_277	conditionnitrogen source	0.0993805	407.905	376.5	1
Pf1N1B4_2771	conditionnitrogen source	0.0151976	127.714	128.167	1
Pf1N1B4_2773	conditionnitrogen source	0.00130637	64.7143	59.8333	1
Pf1N1B4_2777	conditionnitrogen source	0.0918923	248.476	230	1
Pf1N1B4_2785	conditionnitrogen source	0.0377134	279.571	272.5	1
Pf1N1B4_2786	conditionnitrogen source	0.0991258	140.857	131.833	1
Pf1N1B4_2790	conditionnitrogen source	0.0949729	418.333	391.167	1
Pf1N1B4_2795	conditionnitrogen source	0.0490064	59.4286	49	1
Pf1N1B4_280	conditionnitrogen source	0.0694249	124.952	107.667	1
Pf1N1B4_2801	conditionnitrogen source	0.0247405	145.667	133.333	1
Pf1N1B4_2809	conditionnitrogen source	0.0392418	147.571	136.667	1
Pf1N1B4_281	conditionnitrogen source	0.06348	60.1429	49	1
Pf1N1B4_2810	conditionnitrogen source	0.0894978	135.571	118.5	1
Pf1N1B4_2813	conditionnitrogen source	0.0310084	188.095	176.667	1
Pf1N1B4_2814	conditionnitrogen source	0.00301145	66.7619	62.6667	1
Pf1N1B4_2816	conditionnitrogen source	0.0244333	192.238	188.333	1
Pf1N1B4_2817	conditionnitrogen source	0.076932	257.81	224.333	1
Pf1N1B4_2818	conditionnitrogen source	0.0687578	294.381	278.167	1
Pf1N1B4_2824	conditionnitrogen source	0.0351782	281.667	273	1
Pf1N1B4_2826	conditionnitrogen source	0.0714841	222.238	207.167	1
Pf1N1B4_2830	conditionnitrogen source	0.0549386	298.619	282.667	1
Pf1N1B4_2831	conditionnitrogen source	0.0825686	300.619	284.5	1
Pf1N1B4_2833	conditionnitrogen source	0.0460808	41.1905	40.3333	1
Pf1N1B4_2837	conditionnitrogen source	0.0448838	163.143	156.5	1
Pf1N1B4_2841	conditionnitrogen source	0.0803871	270.286	250.667	1
Pf1N1B4_2842	conditionnitrogen source	0.0819714	305.095	289	1
Pf1N1B4_2846	conditionnitrogen source	0.0967404	458.476	411	1
Pf1N1B4_2847	conditionnitrogen source	0.089197	125.952	119.833	1
Pf1N1B4_285	conditionnitrogen source	0.0555337	406.429	322.333	1
Pf1N1B4_2850	conditionnitrogen source	-0.0089823	89.4762	181.333	1
Pf1N1B4_2852	conditionnitrogen source	0.0147199	170.857	160.833	1
Pf1N1B4_2863	conditionnitrogen source	0.0402621	118.857	106.667	1
Pf1N1B4_2864	conditionnitrogen source	0.0584765	205.048	183.5	1
Pf1N1B4_2868	conditionnitrogen source	0.0605482	68.6667	63.8333	1
Pf1N1B4_2871	conditionnitrogen source	0.0580953	63.8571	54	1
Pf1N1B4_2877	conditionnitrogen source	-0.0327067	175.952	224.167	1
Pf1N1B4_2882	conditionnitrogen source	0.0169969	147.619	136	1
Pf1N1B4_2883	conditionnitrogen source	0.0255739	303.81	293.167	1
Pf1N1B4_2887	conditionnitrogen source	0.0428942	217.095	207.667	1
Pf1N1B4_2895	conditionnitrogen source	0.0904581	484.524	443	1
Pf1N1B4_2897	conditionnitrogen source	0.093133	341.19	322	1
Pf1N1B4_2898	conditionnitrogen source	0.0109418	291.619	281.333	1
Pf1N1B4_2901	conditionnitrogen source	0.0944976	1075.33	1019.33	1
Pf1N1B4_2902	conditionnitrogen source	0.0358193	257	236.5	1
Pf1N1B4_2904	conditionnitrogen source	0.019362	242.143	220	1
Pf1N1B4_2907	conditionnitrogen source	0.0148101	139.381	142.333	1
Pf1N1B4_2908	conditionnitrogen source	0.0961965	234.429	215.833	1
Pf1N1B4_2911	conditionnitrogen source	0.0347077	383.952	375.5	1
Pf1N1B4_2926	conditionnitrogen source	0.0749367	115.667	99.3333	1
Pf1N1B4_2927	conditionnitrogen source	0.0726422	214.238	191.333	1
Pf1N1B4_2928	conditionnitrogen source	0.0523779	147.905	136.5	1
Pf1N1B4_2931	conditionnitrogen source	0.0330008	187.571	171.5	1
Pf1N1B4_2936	conditionnitrogen source	0.063534	450.19	429	1
Pf1N1B4_2937	conditionnitrogen source	0.0512296	51.8095	42.6667	1
Pf1N1B4_2943	conditionnitrogen source	0.0793191	33.4762	25.6667	1
Pf1N1B4_2944	conditionnitrogen source	0.05119	112.048	96.3333	1
Pf1N1B4_2950	conditionnitrogen source	0.0412876	151.238	141.333	1
Pf1N1B4_2955	conditionnitrogen source	0.0675005	75.619	73.5	1
Pf1N1B4_296	conditionnitrogen source	0.0243041	74.1905	57	1
Pf1N1B4_2962	conditionnitrogen source	0.0384122	641.714	604.333	1
Pf1N1B4_2963	conditionnitrogen source	0.0305689	200.143	181.167	1
Pf1N1B4_297	conditionnitrogen source	0.0782001	706.524	597.833	1
Pf1N1B4_2971	conditionnitrogen source	0.012484	73.0476	70.1667	1
Pf1N1B4_2976	conditionnitrogen source	0.0352214	307.571	293	1
Pf1N1B4_2977	conditionnitrogen source	0.00475686	279.238	270.167	1
Pf1N1B4_2978	conditionnitrogen source	0.103424	167.667	157.833	1
Pf1N1B4_2979	conditionnitrogen source	0.0322377	106.048	95.8333	1
Pf1N1B4_2981	conditionnitrogen source	0.0208117	64.3333	66	1
Pf1N1B4_2982	conditionnitrogen source	0.0108249	770.619	732.833	1
Pf1N1B4_2988	conditionnitrogen source	0.097081	730.381	677.333	1
Pf1N1B4_299	conditionnitrogen source	0.017371	540.952	479.167	1
Pf1N1B4_2990	conditionnitrogen source	0.0795546	122.714	108.667	1
Pf1N1B4_2991	conditionnitrogen source	0.0533398	98.0952	85.1667	1
Pf1N1B4_2993	conditionnitrogen source	0.0453148	80.4762	67.5	1
Pf1N1B4_2994	conditionnitrogen source	0.070287	493.333	472.167	1
Pf1N1B4_2995	conditionnitrogen source	0.0379577	375.333	349.833	1
Pf1N1B4_2996	conditionnitrogen source	0.0544714	323.905	303.167	1
Pf1N1B4_2998	conditionnitrogen source	0.0820904	497.095	460.833	1
Pf1N1B4_2999	conditionnitrogen source	0.0458557	213.286	196.833	1
Pf1N1B4_3000	conditionnitrogen source	0.0585319	588.714	554.667	1
Pf1N1B4_3012	conditionnitrogen source	0.0710775	57.5238	42.3333	1
Pf1N1B4_3018	conditionnitrogen source	0.0198581	123.286	122.333	1
Pf1N1B4_3021	conditionnitrogen source	0.0853339	135.476	111.833	1
Pf1N1B4_3022	conditionnitrogen source	0.0905549	373.095	343.333	1
Pf1N1B4_3026	conditionnitrogen source	0.0536248	306.524	284.167	1
Pf1N1B4_3027	conditionnitrogen source	0.00528846	75.9048	71.6667	1
Pf1N1B4_3029	conditionnitrogen source	0.0999308	308.048	282.833	1
Pf1N1B4_3032	conditionnitrogen source	0.0433091	134.524	128.833	1
Pf1N1B4_3033	conditionnitrogen source	0.0387353	167	148.667	1
Pf1N1B4_3037	conditionnitrogen source	0.035703	185.286	172.5	1
Pf1N1B4_3039	conditionnitrogen source	0.100545	253.19	210.333	1
Pf1N1B4_3045	conditionnitrogen source	0.0384248	221.286	215	1
Pf1N1B4_3048	conditionnitrogen source	0.018696	90.619	84	1
Pf1N1B4_305	conditionnitrogen source	0.0369185	177.714	158.667	1
Pf1N1B4_3050	conditionnitrogen source	0.0173833	93.4286	78.6667	1
Pf1N1B4_3051	conditionnitrogen source	0.0206564	282.571	251.333	1
Pf1N1B4_3056	conditionnitrogen source	0.0691822	57.619	52.1667	1
Pf1N1B4_3057	conditionnitrogen source	0.0285283	111.429	99.6667	1
Pf1N1B4_3061	conditionnitrogen source	0.0410084	233.667	208.5	1
Pf1N1B4_3063	conditionnitrogen source	0.042831	391.048	354.5	1
Pf1N1B4_3064	conditionnitrogen source	0.072146	51.7143	47.1667	1
Pf1N1B4_3067	conditionnitrogen source	0.0743754	276.524	247.833	1
Pf1N1B4_307	conditionnitrogen source	0.0822666	275.476	240.833	1
Pf1N1B4_3070	conditionnitrogen source	0.036412	167.81	156.333	1
Pf1N1B4_3078	conditionnitrogen source	0.0211506	19.2857	20.6667	1
Pf1N1B4_3079	conditionnitrogen source	0.0680549	197.667	184.167	1
Pf1N1B4_3080	conditionnitrogen source	0.0259655	438.762	414.167	1
Pf1N1B4_309	conditionnitrogen source	0.074509	59.7143	52	1
Pf1N1B4_310	conditionnitrogen source	0.0111886	88.619	82.5	1
Pf1N1B4_3107	conditionnitrogen source	0.0258733	184.571	166.833	1
Pf1N1B4_3109	conditionnitrogen source	0.104913	84.619	82.6667	1
Pf1N1B4_3117	conditionnitrogen source	0.0710118	218.571	183	1
Pf1N1B4_312	conditionnitrogen source	0.0995433	243.476	211.167	1
Pf1N1B4_3121	conditionnitrogen source	0.0398747	66.8095	59.3333	1
Pf1N1B4_3123	conditionnitrogen source	0.0975118	246.381	216.167	1
Pf1N1B4_3127	conditionnitrogen source	0.0128615	54.2381	46.5	1
Pf1N1B4_3128	conditionnitrogen source	0.0422392	257.048	228.333	1
Pf1N1B4_3131	conditionnitrogen source	0.0978804	238.81	210.333	1
Pf1N1B4_3133	conditionnitrogen source	0.0304098	120.286	112.833	1
Pf1N1B4_3136	conditionnitrogen source	0.0506775	188.619	162	1
Pf1N1B4_3137	conditionnitrogen source	0.0930928	304.952	286	1
Pf1N1B4_3142	conditionnitrogen source	0.053275	49.8571	46.5	1
Pf1N1B4_315	conditionnitrogen source	0.0365256	183.381	153.667	1
Pf1N1B4_3156	conditionnitrogen source	0.0495658	201.619	182	1
Pf1N1B4_3159	conditionnitrogen source	0.0317287	100.667	86	1
Pf1N1B4_3160	conditionnitrogen source	0.0708157	67.0952	60.3333	1
Pf1N1B4_3163	conditionnitrogen source	0.0360328	132.667	120.167	1
Pf1N1B4_3177	conditionnitrogen source	0.0863096	307.714	292	1
Pf1N1B4_3181	conditionnitrogen source	0.0628671	477.381	457.167	1
Pf1N1B4_3183	conditionnitrogen source	0.0963051	113.81	104	1
Pf1N1B4_3186	conditionnitrogen source	0.0808908	280.905	250.333	1
Pf1N1B4_3187	conditionnitrogen source	0.0113856	242	221.833	1
Pf1N1B4_3188	conditionnitrogen source	0.0194729	95.381	107.167	1
Pf1N1B4_319	conditionnitrogen source	0.0119216	103.238	96.1667	1
Pf1N1B4_3192	conditionnitrogen source	0.029292	211.381	194.167	1
Pf1N1B4_3196	conditionnitrogen source	0.07436	159.143	125.667	1
Pf1N1B4_3199	conditionnitrogen source	0.073667	130.095	117	1
Pf1N1B4_3201	conditionnitrogen source	0.0881212	478.952	440.833	1
Pf1N1B4_3208	conditionnitrogen source	0.00917171	170	157	1
Pf1N1B4_321	conditionnitrogen source	0.0952921	398	339	1
Pf1N1B4_3210	conditionnitrogen source	0.0855305	250.095	229.5	1
Pf1N1B4_3211	conditionnitrogen source	0.0404911	59.8095	53	1
Pf1N1B4_3220	conditionnitrogen source	0.0688852	368.619	345.333	1
Pf1N1B4_3221	conditionnitrogen source	0.0983744	394.857	347	1
Pf1N1B4_3230	conditionnitrogen source	0.0433111	378.476	337.833	1
Pf1N1B4_3231	conditionnitrogen source	0.0278226	285.143	240.167	1
Pf1N1B4_3232	conditionnitrogen source	0.0864109	90.5714	76.1667	1
Pf1N1B4_3233	conditionnitrogen source	0.0790135	107.238	92.8333	1
Pf1N1B4_3235	conditionnitrogen source	0.0932613	76.619	65.8333	1
Pf1N1B4_3236	conditionnitrogen source	0.0729353	70.7143	64.6667	1
Pf1N1B4_3237	conditionnitrogen source	0.0275258	117	103	1
Pf1N1B4_3240	conditionnitrogen source	0.0521508	376.238	347.667	1
Pf1N1B4_3243	conditionnitrogen source	0.0873145	216.571	180.667	1
Pf1N1B4_3250	conditionnitrogen source	0.00785683	210.952	193	1
Pf1N1B4_3255	conditionnitrogen source	0.0571769	202.667	180.167	1
Pf1N1B4_3256	conditionnitrogen source	0.0818337	340.429	314.167	1
Pf1N1B4_3258	conditionnitrogen source	0.0971826	122.19	108.333	1
Pf1N1B4_3262	conditionnitrogen source	0.0343902	178.857	170.5	1
Pf1N1B4_3266	conditionnitrogen source	0.0289109	153	136.667	1
Pf1N1B4_3270	conditionnitrogen source	0.084236	88.2381	75.3333	1
Pf1N1B4_3275	conditionnitrogen source	0.0487361	72.6667	74.8333	1
Pf1N1B4_3277	conditionnitrogen source	0.0249707	189.619	179	1
Pf1N1B4_3278	conditionnitrogen source	0.042698	44.3333	36.6667	1
Pf1N1B4_3280	conditionnitrogen source	0.0707841	188.429	180	1
Pf1N1B4_3282	conditionnitrogen source	0.030062	135.19	128	1
Pf1N1B4_3283	conditionnitrogen source	0.0655419	336.476	319.5	1
Pf1N1B4_3287	conditionnitrogen source	0.0133623	329.143	315.667	1
Pf1N1B4_3288	conditionnitrogen source	0.059703	848.667	786.5	1
Pf1N1B4_3289	conditionnitrogen source	0.0679473	179.571	163.167	1
Pf1N1B4_3291	conditionnitrogen source	0.0600442	102.381	95.6667	1
Pf1N1B4_3295	conditionnitrogen source	0.0750724	384.048	341.333	1
Pf1N1B4_33	conditionnitrogen source	0.0346862	153.524	149.333	1
Pf1N1B4_3301	conditionnitrogen source	0.0522194	487.762	459	1
Pf1N1B4_3302	conditionnitrogen source	0.0873728	103.19	98.3333	1
Pf1N1B4_3305	conditionnitrogen source	0.0404511	30.7619	28.1667	1
Pf1N1B4_3306	conditionnitrogen source	0.0546333	169.238	161.333	1
Pf1N1B4_3308	conditionnitrogen source	0.0820383	103	91.6667	1
Pf1N1B4_3313	conditionnitrogen source	0.093959	146.238	137.833	1
Pf1N1B4_3318	conditionnitrogen source	0.0337823	126.524	122.833	1
Pf1N1B4_332	conditionnitrogen source	0.0802581	110.81	105.5	1
Pf1N1B4_3329	conditionnitrogen source	0.0439826	145.381	133.833	1
Pf1N1B4_333	conditionnitrogen source	0.0422994	247.857	232.5	1
Pf1N1B4_3337	conditionnitrogen source	0.0150064	161.286	147	1
Pf1N1B4_3340	conditionnitrogen source	0.0500386	170.095	161.5	1
Pf1N1B4_3342	conditionnitrogen source	0.00642935	191.381	187.167	1
Pf1N1B4_3343	conditionnitrogen source	0.00520579	178.905	166.167	1
Pf1N1B4_3346	conditionnitrogen source	0.0614607	113.143	96.6667	1
Pf1N1B4_3347	conditionnitrogen source	0.0164579	173.429	174	1
Pf1N1B4_3349	conditionnitrogen source	0.0828228	170.381	153.5	1
Pf1N1B4_3357	conditionnitrogen source	0.0776796	311.81	282.667	1
Pf1N1B4_3365	conditionnitrogen source	0.0524129	110.524	88	1
Pf1N1B4_3366	conditionnitrogen source	0.0358045	134.381	126.167	1
Pf1N1B4_3367	conditionnitrogen source	0.00304353	65.2381	61	1
Pf1N1B4_3369	conditionnitrogen source	0.0401497	401.571	394	1
Pf1N1B4_3376	conditionnitrogen source	0.0467496	167.619	150.5	1
Pf1N1B4_3377	conditionnitrogen source	0.0756885	143.905	122.333	1
Pf1N1B4_3379	conditionnitrogen source	0.0580757	257.429	238.167	1
Pf1N1B4_3380	conditionnitrogen source	0.0514992	77.2857	68.8333	1
Pf1N1B4_3382	conditionnitrogen source	0.102422	69.8571	65.5	1
Pf1N1B4_3383	conditionnitrogen source	0.0605734	307.286	279.333	1
Pf1N1B4_3384	conditionnitrogen source	0.0770911	174.952	159.667	1
Pf1N1B4_3385	conditionnitrogen source	0.0369689	187.333	178.5	1
Pf1N1B4_3387	conditionnitrogen source	0.0345092	328.857	303.333	1
Pf1N1B4_3392	conditionnitrogen source	0.0380074	240.476	224.167	1
Pf1N1B4_3393	conditionnitrogen source	0.0504057	209.286	190.167	1
Pf1N1B4_3394	conditionnitrogen source	0.0649667	90.1905	81.1667	1
Pf1N1B4_3399	conditionnitrogen source	0.00243409	61.0952	50	1
Pf1N1B4_3401	conditionnitrogen source	0.0479799	119.667	105.5	1
Pf1N1B4_3403	conditionnitrogen source	0.057758	42.1429	38.8333	1
Pf1N1B4_3409	conditionnitrogen source	0.0217714	199.667	184.333	1
Pf1N1B4_3416	conditionnitrogen source	0.00514225	92.381	85.3333	1
Pf1N1B4_3422	conditionnitrogen source	0.0728162	273.619	251.833	1
Pf1N1B4_3424	conditionnitrogen source	0.0468373	259.762	244.833	1
Pf1N1B4_3425	conditionnitrogen source	0.0164447	157.19	154.167	1
Pf1N1B4_3426	conditionnitrogen source	0.00543263	97.4762	90.8333	1
Pf1N1B4_3431	conditionnitrogen source	0.0817282	301.381	201.5	1
Pf1N1B4_3435	conditionnitrogen source	0.0751903	22.7143	21.8333	1
Pf1N1B4_3438	conditionnitrogen source	0.0875953	828.238	748.167	1
Pf1N1B4_3449	conditionnitrogen source	0.102878	361	306.167	1
Pf1N1B4_3459	conditionnitrogen source	0.0958898	1249.57	1120	1
Pf1N1B4_3460	conditionnitrogen source	0.0489192	509.524	474.333	1
Pf1N1B4_3463	conditionnitrogen source	0.0231041	160.905	146.5	1
Pf1N1B4_3464	conditionnitrogen source	0.0369457	101.524	88.1667	1
Pf1N1B4_3465	conditionnitrogen source	0.00122994	301.905	295.5	1
Pf1N1B4_3471	conditionnitrogen source	0.0602589	144.238	123	1
Pf1N1B4_3473	conditionnitrogen source	0.0219993	81.8095	71.3333	1
Pf1N1B4_3474	conditionnitrogen source	0.0408487	203.143	191.667	1
Pf1N1B4_3475	conditionnitrogen source	0.0666652	408.19	355.833	1
Pf1N1B4_3478	conditionnitrogen source	0.0107545	141.095	134	1
Pf1N1B4_3488	conditionnitrogen source	0.0244859	306	282.167	1
Pf1N1B4_3489	conditionnitrogen source	0.0510488	75.6667	74.3333	1
Pf1N1B4_3490	conditionnitrogen source	0.0792033	165.952	158.167	1
Pf1N1B4_3491	conditionnitrogen source	0.0870974	62	54.8333	1
Pf1N1B4_3496	conditionnitrogen source	0.0303994	248.381	212.833	1
Pf1N1B4_3497	conditionnitrogen source	-0.0391766	94.8095	99.5	1
Pf1N1B4_3520	conditionnitrogen source	0.0099433	45.7619	35.5	1
Pf1N1B4_3521	conditionnitrogen source	0.0124101	228.81	203	1
Pf1N1B4_3527	conditionnitrogen source	0.0495242	69.9524	64.8333	1
Pf1N1B4_3528	conditionnitrogen source	0.101398	110	95.1667	1
Pf1N1B4_3530	conditionnitrogen source	0.0304517	85.0476	81	1
Pf1N1B4_3533	conditionnitrogen source	0.0849172	118.524	101.667	1
Pf1N1B4_3537	conditionnitrogen source	0.0432871	63.7143	53.6667	1
Pf1N1B4_3539	conditionnitrogen source	0.094114	172.095	155.167	1
Pf1N1B4_3540	conditionnitrogen source	0.0526401	87.619	76	1
Pf1N1B4_3543	conditionnitrogen source	0.0274397	416.095	354.167	1
Pf1N1B4_3544	conditionnitrogen source	0.0476592	69.7619	56.3333	1
Pf1N1B4_3545	conditionnitrogen source	0.0760087	249.905	235.833	1
Pf1N1B4_3556	conditionnitrogen source	0.0310152	390.667	361.5	1
Pf1N1B4_3559	conditionnitrogen source	0.0271227	746.667	442.667	1
Pf1N1B4_3561	conditionnitrogen source	0.0584065	87.5714	84.8333	1
Pf1N1B4_3570	conditionnitrogen source	0.0234428	123.571	113.667	1
Pf1N1B4_3572	conditionnitrogen source	0.031606	79.5714	62.6667	1
Pf1N1B4_3574	conditionnitrogen source	0.028882	206.667	194.333	1
Pf1N1B4_3576	conditionnitrogen source	0.0978411	649.905	585.667	1
Pf1N1B4_3580	conditionnitrogen source	0.0930113	97.2381	82.1667	1
Pf1N1B4_3583	conditionnitrogen source	0.0617314	121.19	111.667	1
Pf1N1B4_3584	conditionnitrogen source	0.0525812	496.381	467.667	1
Pf1N1B4_3586	conditionnitrogen source	0.0062156	175.571	173.333	1
Pf1N1B4_3589	conditionnitrogen source	0.0856786	328	235.5	1
Pf1N1B4_3596	conditionnitrogen source	0.0502304	251.667	238.167	1
Pf1N1B4_3597	conditionnitrogen source	0.0553527	200.905	188	1
Pf1N1B4_360	conditionnitrogen source	0.0451401	799.81	711.667	1
Pf1N1B4_3600	conditionnitrogen source	0.101838	169.952	148.833	1
Pf1N1B4_3601	conditionnitrogen source	0.0744131	137.095	120.333	1
Pf1N1B4_3604	conditionnitrogen source	0.0695092	97.1905	83.1667	1
Pf1N1B4_3607	conditionnitrogen source	0.0519197	106.381	97.3333	1
Pf1N1B4_3609	conditionnitrogen source	0.105183	80	70.5	1
Pf1N1B4_361	conditionnitrogen source	0.0462174	698	665.833	1
Pf1N1B4_3615	conditionnitrogen source	0.0463709	92.8571	84.3333	1
Pf1N1B4_3619	conditionnitrogen source	0.0182983	100.667	97.5	1
Pf1N1B4_362	conditionnitrogen source	0.0378225	169.333	147.833	1
Pf1N1B4_3621	conditionnitrogen source	0.0913537	136.19	120.167	1
Pf1N1B4_3622	conditionnitrogen source	0.0864332	173.667	168	1
Pf1N1B4_3638	conditionnitrogen source	0.0720922	54.8095	44.8333	1
Pf1N1B4_3653	conditionnitrogen source	0.0474019	108.381	89.5	1
Pf1N1B4_3658	conditionnitrogen source	0.00573898	100.81	92	1
Pf1N1B4_3660	conditionnitrogen source	0.000921344	106	100.833	1
Pf1N1B4_3661	conditionnitrogen source	0.0590914	178.238	157.667	1
Pf1N1B4_3671	conditionnitrogen source	0.0553669	333.81	315.833	1
Pf1N1B4_369	conditionnitrogen source	0.0508434	204.476	180.333	1
Pf1N1B4_3690	conditionnitrogen source	0.0024431	127.286	115.833	1
Pf1N1B4_3704	conditionnitrogen source	0.0378463	367.762	338.5	1
Pf1N1B4_3712	conditionnitrogen source	-0.00698115	211.524	246.833	1
Pf1N1B4_3724	conditionnitrogen source	0.0503872	119.476	102.833	1
Pf1N1B4_3727	conditionnitrogen source	0.0673368	225.19	200.833	1
Pf1N1B4_3730	conditionnitrogen source	0.0336169	40.8095	35.3333	1
Pf1N1B4_3732	conditionnitrogen source	0.0306611	129.19	129.667	1
Pf1N1B4_3733	conditionnitrogen source	0.0279056	332.952	301	1
Pf1N1B4_3739	conditionnitrogen source	0.0601095	132.429	116.333	1
Pf1N1B4_3740	conditionnitrogen source	0.0914148	153.286	140.833	1
Pf1N1B4_3747	conditionnitrogen source	0.0159024	93.2857	81	1
Pf1N1B4_3748	conditionnitrogen source	0.0764887	150.476	145.833	1
Pf1N1B4_3749	conditionnitrogen source	0.00478663	140.333	143	1
Pf1N1B4_375	conditionnitrogen source	0.0726022	170.571	153.167	1
Pf1N1B4_3753	conditionnitrogen source	0.0266503	105.286	111.333	1
Pf1N1B4_3760	conditionnitrogen source	0.0741705	228	205.667	1
Pf1N1B4_3762	conditionnitrogen source	0.0966737	93.9524	87.6667	1
Pf1N1B4_3765	conditionnitrogen source	0.0570153	166.333	150.667	1
Pf1N1B4_3769	conditionnitrogen source	0.0830882	311.952	289	1
Pf1N1B4_3778	conditionnitrogen source	0.0088814	140.667	122.833	1
Pf1N1B4_3781	conditionnitrogen source	0.0955637	339.714	300.833	1
Pf1N1B4_3784	conditionnitrogen source	0.0353759	242.143	227.333	1
Pf1N1B4_3785	conditionnitrogen source	0.0162589	22.4286	16.8333	1
Pf1N1B4_3786	conditionnitrogen source	0.0668397	80.5714	70.6667	1
Pf1N1B4_3790	conditionnitrogen source	0.0888313	251	227.5	1
Pf1N1B4_3791	conditionnitrogen source	0.0153196	105.143	95	1
Pf1N1B4_3792	conditionnitrogen source	0.0796974	163.19	152.167	1
Pf1N1B4_3795	conditionnitrogen source	0.0391749	21.5714	22.6667	1
Pf1N1B4_38	conditionnitrogen source	0.0126897	107.238	102.5	1
Pf1N1B4_3804	conditionnitrogen source	0.0385759	107.095	90.3333	1
Pf1N1B4_3807	conditionnitrogen source	0.0673685	706.571	679.833	1
Pf1N1B4_3808	conditionnitrogen source	0.0230609	72.3333	63.6667	1
Pf1N1B4_3809	conditionnitrogen source	0.0590031	49.7143	41.6667	1
Pf1N1B4_3813	conditionnitrogen source	0.0721921	90.9524	86.6667	1
Pf1N1B4_3823	conditionnitrogen source	0.0641262	300.381	279	1
Pf1N1B4_3838	conditionnitrogen source	0.0873813	405.857	368.5	1
Pf1N1B4_3841	conditionnitrogen source	0.0327723	95.8095	91.8333	1
Pf1N1B4_3845	conditionnitrogen source	0.0327703	250.667	232.5	1
Pf1N1B4_3848	conditionnitrogen source	0.0957917	312.286	282.167	1
Pf1N1B4_3850	conditionnitrogen source	0.0612456	167.762	151	1
Pf1N1B4_3852	conditionnitrogen source	0.0383853	266.571	242.333	1
Pf1N1B4_3859	conditionnitrogen source	0.0463151	276.571	254	1
Pf1N1B4_3865	conditionnitrogen source	0.0150406	63.4762	59.6667	1
Pf1N1B4_3873	conditionnitrogen source	0.069772	556.143	457.333	1
Pf1N1B4_3875	conditionnitrogen source	0.0631702	316.381	294.167	1
Pf1N1B4_3881	conditionnitrogen source	0.0639214	252.381	205.667	1
Pf1N1B4_3883	conditionnitrogen source	0.0433538	120.667	89.3333	1
Pf1N1B4_3884	conditionnitrogen source	0.0906088	537.524	428	1
Pf1N1B4_3886	conditionnitrogen source	0.0185865	204.905	196.667	1
Pf1N1B4_3892	conditionnitrogen source	0.0524191	91.1429	87	1
Pf1N1B4_3896	conditionnitrogen source	0.0862068	554.238	491	1
Pf1N1B4_39	conditionnitrogen source	0.0799985	582.524	543.5	1
Pf1N1B4_390	conditionnitrogen source	0.0717983	202.905	183.5	1
Pf1N1B4_3905	conditionnitrogen source	0.0780617	53.8095	51.5	1
Pf1N1B4_3913	conditionnitrogen source	0.0265487	217.476	207	1
Pf1N1B4_3914	conditionnitrogen source	0.0219635	271.619	264.833	1
Pf1N1B4_3928	conditionnitrogen source	0.0853087	50.4286	39.6667	1
Pf1N1B4_3929	conditionnitrogen source	0.0806917	283.524	260.833	1
Pf1N1B4_3930	conditionnitrogen source	0.0944388	78.3333	73.8333	1
Pf1N1B4_3931	conditionnitrogen source	0.0661074	195.476	171.167	1
Pf1N1B4_3934	conditionnitrogen source	0.00416979	156.381	141.167	1
Pf1N1B4_395	conditionnitrogen source	0.079616	130.952	120.5	1
Pf1N1B4_3955	conditionnitrogen source	0.00625069	65.0952	51.6667	1
Pf1N1B4_3957	conditionnitrogen source	0.10473	173.667	149	1
Pf1N1B4_3959	conditionnitrogen source	0.0129672	89.4286	79.8333	1
Pf1N1B4_3962	conditionnitrogen source	0.0211434	188.429	184.667	1
Pf1N1B4_3963	conditionnitrogen source	0.0865348	189.714	170	1
Pf1N1B4_3966	conditionnitrogen source	0.0953943	30.7619	34.1667	1
Pf1N1B4_3967	conditionnitrogen source	0.0485092	82	74.1667	1
Pf1N1B4_3969	conditionnitrogen source	0.103983	113.048	97	1
Pf1N1B4_3970	conditionnitrogen source	0.0398879	88.6667	75.5	1
Pf1N1B4_3977	conditionnitrogen source	0.0908452	61.7143	53.3333	1
Pf1N1B4_3978	conditionnitrogen source	0.00542361	71.619	67.6667	1
Pf1N1B4_3979	conditionnitrogen source	0.00738667	120.333	111.333	1
Pf1N1B4_3982	conditionnitrogen source	0.0384069	128.381	125.833	1
Pf1N1B4_3988	conditionnitrogen source	0.049845	92.9524	75.3333	1
Pf1N1B4_3989	conditionnitrogen source	0.0890839	334.619	293	1
Pf1N1B4_399	conditionnitrogen source	0.0285006	18.9048	14	1
Pf1N1B4_3992	conditionnitrogen source	0.0309663	87.1905	73.8333	1
Pf1N1B4_3994	conditionnitrogen source	0.0324255	172.952	155.667	1
Pf1N1B4_4000	conditionnitrogen source	0.0197779	83.1429	72	1
Pf1N1B4_4002	conditionnitrogen source	0.0618508	133.476	115.167	1
Pf1N1B4_4010	conditionnitrogen source	0.0724736	157.286	159.333	1
Pf1N1B4_402	conditionnitrogen source	0.0337997	108.952	98.8333	1
Pf1N1B4_4026	conditionnitrogen source	0.0551357	205.429	172	1
Pf1N1B4_4057	conditionnitrogen source	0.0409446	113.524	109	1
Pf1N1B4_4066	conditionnitrogen source	0.071698	205.238	186.167	1
Pf1N1B4_4079	conditionnitrogen source	0.0115297	197.857	189.5	1
Pf1N1B4_408	conditionnitrogen source	0.0318046	89.4762	70.1667	1
Pf1N1B4_4081	conditionnitrogen source	0.0418813	270.524	246	1
Pf1N1B4_4090	conditionnitrogen source	0.081453	282.19	254.5	1
Pf1N1B4_4091	conditionnitrogen source	0.0243844	82.7619	74.6667	1
Pf1N1B4_4092	conditionnitrogen source	0.0524141	168.095	154.333	1
Pf1N1B4_4098	conditionnitrogen source	0.0890632	253.571	228.5	1
Pf1N1B4_4100	conditionnitrogen source	0.0579137	34.1429	36	1
Pf1N1B4_4126	conditionnitrogen source	0.0235194	188.571	179	1
Pf1N1B4_4129	conditionnitrogen source	0.0772074	231.095	204.333	1
Pf1N1B4_4133	conditionnitrogen source	0.00343935	65.8095	59.1667	1
Pf1N1B4_4134	conditionnitrogen source	-0.00696272	23.8095	24.6667	1
Pf1N1B4_4137	conditionnitrogen source	0.0422752	128.381	129.333	1
Pf1N1B4_4141	conditionnitrogen source	0.0307826	321.238	299.667	1
Pf1N1B4_415	conditionnitrogen source	0.0314864	236.571	213.333	1
Pf1N1B4_4150	conditionnitrogen source	0.0379071	68.1905	62.5	1
Pf1N1B4_4151	conditionnitrogen source	0.0524725	115.238	101.167	1
Pf1N1B4_4157	conditionnitrogen source	0.0124063	138.286	133	1
Pf1N1B4_4159	conditionnitrogen source	0.016953	47.6667	44.3333	1
Pf1N1B4_416	conditionnitrogen source	0.0190675	145.476	137.333	1
Pf1N1B4_4161	conditionnitrogen source	0.0596815	466.619	428.333	1
Pf1N1B4_4163	conditionnitrogen source	0.0520137	112.476	109.167	1
Pf1N1B4_4164	conditionnitrogen source	0.0676783	459.857	420	1
Pf1N1B4_4165	conditionnitrogen source	0.0712224	71.9524	66.3333	1
Pf1N1B4_4170	conditionnitrogen source	0.0452326	117.333	106	1
Pf1N1B4_4178	conditionnitrogen source	0.0235045	112.286	105	1
Pf1N1B4_4179	conditionnitrogen source	0.00198896	66.619	57	1
Pf1N1B4_4180	conditionnitrogen source	0.0371045	97.4286	92.3333	1
Pf1N1B4_4185	conditionnitrogen source	0.0102958	126.238	108.833	1
Pf1N1B4_4188	conditionnitrogen source	0.0610457	733.857	660.5	1
Pf1N1B4_4189	conditionnitrogen source	0.0730137	385.524	410.167	1
Pf1N1B4_4190	conditionnitrogen source	0.00967011	154.524	144.833	1
Pf1N1B4_4191	conditionnitrogen source	0.00723772	101.19	93	1
Pf1N1B4_4209	conditionnitrogen source	0.0434696	292.857	280.333	1
Pf1N1B4_421	conditionnitrogen source	0.0919248	98.5238	89.6667	1
Pf1N1B4_4214	conditionnitrogen source	0.0289638	176.381	159.5	1
Pf1N1B4_4215	conditionnitrogen source	1.87176e-05	142.238	126	1
Pf1N1B4_4217	conditionnitrogen source	0.0804824	84.5714	77.1667	1
Pf1N1B4_4218	conditionnitrogen source	0.0441712	42.8095	36.3333	1
Pf1N1B4_4225	conditionnitrogen source	0.0435345	45.2381	44.3333	1
Pf1N1B4_4229	conditionnitrogen source	0.0323852	335.619	301	1
Pf1N1B4_4230	conditionnitrogen source	0.0547922	126.714	117	1
Pf1N1B4_4234	conditionnitrogen source	0.00830709	78.619	62.6667	1
Pf1N1B4_4237	conditionnitrogen source	0.00428109	265.286	246.5	1
Pf1N1B4_4241	conditionnitrogen source	0.0550633	130.619	109.833	1
Pf1N1B4_4242	conditionnitrogen source	0.0852051	128.238	102.833	1
Pf1N1B4_4243	conditionnitrogen source	0.0375267	75.8095	68.5	1
Pf1N1B4_4248	conditionnitrogen source	0.0428263	186.714	165.333	1
Pf1N1B4_4249	conditionnitrogen source	0.0877157	89.7619	86	1
Pf1N1B4_4251	conditionnitrogen source	0.0122243	158.238	140.833	1
Pf1N1B4_426	conditionnitrogen source	0.0468815	311.524	289.167	1
Pf1N1B4_4262	conditionnitrogen source	0.0375535	77.3333	62.1667	1
Pf1N1B4_4265	conditionnitrogen source	0.0294036	113.429	108.5	1
Pf1N1B4_4271	conditionnitrogen source	0.00881037	45.9048	41.5	1
Pf1N1B4_4306	conditionnitrogen source	0.0445583	129.524	110.5	1
Pf1N1B4_4328	conditionnitrogen source	0.0734831	64.4762	61.6667	1
Pf1N1B4_4330	conditionnitrogen source	0.00395754	74.0952	74.5	1
Pf1N1B4_4350	conditionnitrogen source	0.0244089	66.6667	66.1667	1
Pf1N1B4_4354	conditionnitrogen source	0.0267877	89.1905	88.8333	1
Pf1N1B4_4356	conditionnitrogen source	0.0208113	230.762	220.167	1
Pf1N1B4_436	conditionnitrogen source	0.0808098	156.571	136	1
Pf1N1B4_4363	conditionnitrogen source	0.00837309	153.571	141.667	1
Pf1N1B4_4364	conditionnitrogen source	0.0788917	148.571	146.833	1
Pf1N1B4_4375	conditionnitrogen source	0.0223751	108.381	97.1667	1
Pf1N1B4_4376	conditionnitrogen source	0.0569753	94	79.1667	1
Pf1N1B4_4391	conditionnitrogen source	0.0187409	140.762	139.833	1
Pf1N1B4_4407	conditionnitrogen source	0.0644744	272.238	251.5	1
Pf1N1B4_4413	conditionnitrogen source	0.0767525	75.0952	71.6667	1
Pf1N1B4_4414	conditionnitrogen source	0.0328115	54.5714	48.3333	1
Pf1N1B4_442	conditionnitrogen source	0.0564792	255.667	247.167	1
Pf1N1B4_4430	conditionnitrogen source	0.0117403	150.19	138.333	1
Pf1N1B4_444	conditionnitrogen source	0.0449329	947.524	912.167	1
Pf1N1B4_4442	conditionnitrogen source	0.0276659	108.048	106	1
Pf1N1B4_4445	conditionnitrogen source	0.0734706	79.0476	75.6667	1
Pf1N1B4_445	conditionnitrogen source	0.0400979	390.714	336.333	1
Pf1N1B4_4451	conditionnitrogen source	0.00900569	129.905	117	1
Pf1N1B4_4455	conditionnitrogen source	0.035248	29.619	31	1
Pf1N1B4_4457	conditionnitrogen source	0.0332949	156.952	135.333	1
Pf1N1B4_446	conditionnitrogen source	0.072781	54.7619	54.3333	1
Pf1N1B4_4483	conditionnitrogen source	0.0828757	260.286	215	1
Pf1N1B4_45	conditionnitrogen source	0.0876786	153.429	141.667	1
Pf1N1B4_4501	conditionnitrogen source	0.0917453	259.81	228.667	1
Pf1N1B4_4505	conditionnitrogen source	0.0689378	37.2857	39.5	1
Pf1N1B4_4514	conditionnitrogen source	0.0562157	182.238	186.667	1
Pf1N1B4_4527	conditionnitrogen source	0.00870076	37.7143	31.5	1
Pf1N1B4_4534	conditionnitrogen source	0.0372041	187.286	174.833	1
Pf1N1B4_4559	conditionnitrogen source	0.0256265	210.667	208.333	1
Pf1N1B4_4573	conditionnitrogen source	0.0554298	106.286	95.1667	1
Pf1N1B4_4579	conditionnitrogen source	0.0460498	196.238	167.667	1
Pf1N1B4_4584	conditionnitrogen source	0.0690439	59.3333	55.3333	1
Pf1N1B4_46	conditionnitrogen source	0.0129188	58.3333	48.5	1
Pf1N1B4_4600	conditionnitrogen source	0.0129793	116.905	109.833	1
Pf1N1B4_4603	conditionnitrogen source	-0.053237	20.0952	21.5	1
Pf1N1B4_4616	conditionnitrogen source	0.0259293	133.381	117.5	1
Pf1N1B4_463	conditionnitrogen source	0.0163442	200.095	188	1
Pf1N1B4_4632	conditionnitrogen source	0.00695454	48.5238	35.5	1
Pf1N1B4_464	conditionnitrogen source	0.0947606	272.619	262.667	1
Pf1N1B4_4643	conditionnitrogen source	0.0683077	435.381	431	1
Pf1N1B4_465	conditionnitrogen source	0.0117531	83	75	1
Pf1N1B4_4651	conditionnitrogen source	0.0301569	165.667	155.333	1
Pf1N1B4_4665	conditionnitrogen source	0.0220874	154.619	145.5	1
Pf1N1B4_4667	conditionnitrogen source	0.0487422	34.8571	34.1667	1
Pf1N1B4_4670	conditionnitrogen source	0.0813779	72	72	1
Pf1N1B4_4677	conditionnitrogen source	0.042311	336.571	314	1
Pf1N1B4_4679	conditionnitrogen source	0.0424734	179.286	161.333	1
Pf1N1B4_4684	conditionnitrogen source	0.00748459	116.81	117.667	1
Pf1N1B4_4685	conditionnitrogen source	0.0349148	68.9048	57.3333	1
Pf1N1B4_4691	conditionnitrogen source	0.0101457	160.238	148.167	1
Pf1N1B4_4692	conditionnitrogen source	0.0317888	153.762	141.5	1
Pf1N1B4_4698	conditionnitrogen source	0.0275694	177.952	181.833	1
Pf1N1B4_47	conditionnitrogen source	0.0453068	59.5714	51.5	1
Pf1N1B4_4710	conditionnitrogen source	0.0444716	139.524	133.5	1
Pf1N1B4_4727	conditionnitrogen source	0.0588112	70.4762	62.3333	1
Pf1N1B4_4749	conditionnitrogen source	0.0105273	81.7619	68.5	1
Pf1N1B4_4754	conditionnitrogen source	0.0722861	108	93.8333	1
Pf1N1B4_477	conditionnitrogen source	0.072697	111.19	95.5	1
Pf1N1B4_4771	conditionnitrogen source	0.0313985	53.619	53.3333	1
Pf1N1B4_4778	conditionnitrogen source	0.00840314	64.9048	63	1
Pf1N1B4_478	conditionnitrogen source	0.0630488	192.81	171	1
Pf1N1B4_480	conditionnitrogen source	0.0644458	386.905	342.833	1
Pf1N1B4_4805	conditionnitrogen source	0.0681897	101.286	92	1
Pf1N1B4_481	conditionnitrogen source	0.0323459	85.2381	80.3333	1
Pf1N1B4_4816	conditionnitrogen source	0.0616416	208.762	197.667	1
Pf1N1B4_4817	conditionnitrogen source	0.00407265	160.571	138	1
Pf1N1B4_4819	conditionnitrogen source	0.0400541	134.667	124.833	1
Pf1N1B4_482	conditionnitrogen source	0.000553615	103.762	89.6667	1
Pf1N1B4_4836	conditionnitrogen source	0.0459924	60.7619	64.1667	1
Pf1N1B4_484	conditionnitrogen source	0.0821756	336.286	314.833	1
Pf1N1B4_4842	conditionnitrogen source	0.0798605	82	66	1
Pf1N1B4_4849	conditionnitrogen source	-0.0327097	23.0952	24.6667	1
Pf1N1B4_4853	conditionnitrogen source	0.0585093	44.0476	34.1667	1
Pf1N1B4_4873	conditionnitrogen source	0.0276474	78.9524	72.1667	1
Pf1N1B4_4875	conditionnitrogen source	0.00824658	118.286	109.5	1
Pf1N1B4_4881	conditionnitrogen source	0.0032209	146.571	135.333	1
Pf1N1B4_489	conditionnitrogen source	0.0403301	103.429	95.1667	1
Pf1N1B4_4896	conditionnitrogen source	0.0235061	121.19	120	1
Pf1N1B4_4905	conditionnitrogen source	0.0146951	255.762	248	1
Pf1N1B4_4914	conditionnitrogen source	0.0741939	153.81	136.167	1
Pf1N1B4_4923	conditionnitrogen source	0.0294238	98.2857	102.833	1
Pf1N1B4_4928	conditionnitrogen source	0.0236215	142.238	149	1
Pf1N1B4_4932	conditionnitrogen source	0.0249563	55.381	41.5	1
Pf1N1B4_494	conditionnitrogen source	0.039754	214.238	195.167	1
Pf1N1B4_495	conditionnitrogen source	0.0191266	85.4286	72.3333	1
Pf1N1B4_4958	conditionnitrogen source	0.0506661	266.095	237.833	1
Pf1N1B4_4961	conditionnitrogen source	0.0746812	41	39.3333	1
Pf1N1B4_4969	conditionnitrogen source	-0.00463551	18.9524	24	1
Pf1N1B4_4977	conditionnitrogen source	0.00312697	41.1905	43.8333	1
Pf1N1B4_4981	conditionnitrogen source	0.00618489	135.429	126.333	1
Pf1N1B4_4983	conditionnitrogen source	0.0306845	219.524	204	1
Pf1N1B4_4984	conditionnitrogen source	0.0188282	229.905	228.167	1
Pf1N1B4_4986	conditionnitrogen source	0.095994	347.095	337.167	1
Pf1N1B4_4988	conditionnitrogen source	0.000167107	320.429	307.5	1
Pf1N1B4_499	conditionnitrogen source	0.0438195	79.7619	71.5	1
Pf1N1B4_4993	conditionnitrogen source	0.0505611	53.381	54.8333	1
Pf1N1B4_4997	conditionnitrogen source	0.0967137	149.571	124.833	1
Pf1N1B4_500	conditionnitrogen source	0.0569975	267.81	255.333	1
Pf1N1B4_5001	conditionnitrogen source	0.0338479	193.286	176.5	1
Pf1N1B4_5010	conditionnitrogen source	0.0355814	144.952	128	1
Pf1N1B4_502	conditionnitrogen source	0.0710482	457.714	406.5	1
Pf1N1B4_5038	conditionnitrogen source	0.0141614	175.381	156.167	1
Pf1N1B4_5049	conditionnitrogen source	0.0573021	125.381	117.5	1
Pf1N1B4_5056	conditionnitrogen source	0.0251678	76.5238	73.6667	1
Pf1N1B4_5057	conditionnitrogen source	0.0169437	65.8571	61.5	1
Pf1N1B4_506	conditionnitrogen source	0.0557854	131.238	110.833	1
Pf1N1B4_5060	conditionnitrogen source	0.102275	119.524	119	1
Pf1N1B4_5072	conditionnitrogen source	-0.0198955	40.6667	42.6667	1
Pf1N1B4_5079	conditionnitrogen source	0.0064583	110	97.1667	1
Pf1N1B4_508	conditionnitrogen source	0.030166	212.762	208.5	1
Pf1N1B4_5084	conditionnitrogen source	0.0835328	44.1905	46.3333	1
Pf1N1B4_5099	conditionnitrogen source	0.0100822	65.4762	58	1
Pf1N1B4_510	conditionnitrogen source	0.099329	261	223.667	1
Pf1N1B4_511	conditionnitrogen source	0.0885375	103.571	90.1667	1
Pf1N1B4_5121	conditionnitrogen source	0.0129866	218.524	203.833	1
Pf1N1B4_5122	conditionnitrogen source	0.0310789	239.857	230.333	1
Pf1N1B4_5126	conditionnitrogen source	0.0360046	106.619	104.667	1
Pf1N1B4_513	conditionnitrogen source	0.000400729	200.238	185.833	1
Pf1N1B4_5130	conditionnitrogen source	0.0158965	212.333	191.833	1
Pf1N1B4_5145	conditionnitrogen source	-0.0269481	153.476	159	1
Pf1N1B4_519	conditionnitrogen source	0.0757494	2086.14	1921.33	1
Pf1N1B4_524	conditionnitrogen source	0.0849091	258.19	245	1
Pf1N1B4_5251	conditionnitrogen source	0.000821944	155.143	156.333	1
Pf1N1B4_5252	conditionnitrogen source	-0.0439114	171.714	181.667	1
Pf1N1B4_5253	conditionnitrogen source	0.0345996	128.333	124.667	1
Pf1N1B4_526	conditionnitrogen source	0.0872625	41.7143	25.3333	1
Pf1N1B4_527	conditionnitrogen source	0.066308	357.238	329.667	1
Pf1N1B4_5275	conditionnitrogen source	0.0529371	19.619	19.1667	1
Pf1N1B4_5280	conditionnitrogen source	0.0130725	179.381	187.5	1
Pf1N1B4_5292	conditionnitrogen source	0.0660464	26	29.1667	1
Pf1N1B4_5301	conditionnitrogen source	0.101546	101.81	95.8333	1
Pf1N1B4_5304	conditionnitrogen source	0.00843977	127.095	105.5	1
Pf1N1B4_5308	conditionnitrogen source	0.0773	169.905	170.167	1
Pf1N1B4_5312	conditionnitrogen source	0.0336075	65.3333	67.5	1
Pf1N1B4_5346	conditionnitrogen source	0.0993721	36.7143	34.6667	1
Pf1N1B4_5351	conditionnitrogen source	0.0865377	101.19	102.333	1
Pf1N1B4_5353	conditionnitrogen source	0.0186127	73.9524	74	1
Pf1N1B4_537	conditionnitrogen source	0.064349	240.571	224.833	1
Pf1N1B4_5374	conditionnitrogen source	0.0864661	107.714	94.5	1
Pf1N1B4_5381	conditionnitrogen source	0.00615358	160.81	136	1
Pf1N1B4_54	conditionnitrogen source	0.0228292	85.6667	81.1667	1
Pf1N1B4_540	conditionnitrogen source	0.0665485	571.714	521.167	1
Pf1N1B4_5413	conditionnitrogen source	0.00778585	152.619	156	1
Pf1N1B4_5414	conditionnitrogen source	0.0158037	234.048	242.5	1
Pf1N1B4_5420	conditionnitrogen source	-0.0391064	34.9524	37.3333	1
Pf1N1B4_5422	conditionnitrogen source	0.0180319	288.19	286.833	1
Pf1N1B4_5423	conditionnitrogen source	0.0024608	450.714	477.167	1
Pf1N1B4_5427	conditionnitrogen source	0.0685725	136.238	133.333	1
Pf1N1B4_5428	conditionnitrogen source	0.0559078	247.048	253.167	1
Pf1N1B4_5438	conditionnitrogen source	-0.0523758	60.7143	64.6667	1
Pf1N1B4_5461	conditionnitrogen source	-0.0287661	45.8571	48.1667	1
Pf1N1B4_5472	conditionnitrogen source	0.0267541	74.3333	82.1667	1
Pf1N1B4_5487	conditionnitrogen source	0.0390941	77.8571	68.8333	1
Pf1N1B4_5494	conditionnitrogen source	0.0500734	316.143	327.5	1
Pf1N1B4_5496	conditionnitrogen source	0.101202	43.7619	45	1
Pf1N1B4_55	conditionnitrogen source	0.032785	86.1429	77	1
Pf1N1B4_550	conditionnitrogen source	0.0335054	103.048	89	1
Pf1N1B4_551	conditionnitrogen source	0.04531	350.81	338.5	1
Pf1N1B4_552	conditionnitrogen source	0.0983868	96.4762	82.6667	1
Pf1N1B4_5521	conditionnitrogen source	-0.020876	288.333	298.833	1
Pf1N1B4_553	conditionnitrogen source	0.0400327	123.095	101.5	1
Pf1N1B4_555	conditionnitrogen source	0.0679313	149.333	142	1
Pf1N1B4_5557	conditionnitrogen source	0.0353809	120.238	117.167	1
Pf1N1B4_558	conditionnitrogen source	0.0856811	310.762	257.5	1
Pf1N1B4_5589	conditionnitrogen source	0.0299833	65.6667	66.3333	1
Pf1N1B4_559	conditionnitrogen source	0.0500106	172.19	155.167	1
Pf1N1B4_5593	conditionnitrogen source	0.0259164	134.762	114	1
Pf1N1B4_5595	conditionnitrogen source	0.0102608	173.19	159.5	1
Pf1N1B4_5596	conditionnitrogen source	0.0691859	184.952	163.167	1
Pf1N1B4_5597	conditionnitrogen source	0.0592071	145.286	127.833	1
Pf1N1B4_560	conditionnitrogen source	0.0546969	67.381	56	1
Pf1N1B4_5601	conditionnitrogen source	0.0181087	80.9524	69.1667	1
Pf1N1B4_5603	conditionnitrogen source	0.0415417	222.286	189.833	1
Pf1N1B4_5607	conditionnitrogen source	-0.0412316	44.4762	46.8333	1
Pf1N1B4_563	conditionnitrogen source	0.0146973	66.3333	59.1667	1
Pf1N1B4_5634	conditionnitrogen source	0.0734474	73.4762	72.3333	1
Pf1N1B4_5636	conditionnitrogen source	0.0042561	348.429	305.833	1
Pf1N1B4_5640	conditionnitrogen source	0.0564686	57.0952	53.8333	1
Pf1N1B4_565	conditionnitrogen source	0.0899269	172.571	153.5	1
Pf1N1B4_566	conditionnitrogen source	0.0503084	139.762	125.333	1
Pf1N1B4_5660	conditionnitrogen source	0.0905858	651.429	532	1
Pf1N1B4_5667	conditionnitrogen source	0.0395859	269.286	240.5	1
Pf1N1B4_5673	conditionnitrogen source	0.0642203	86.381	89.6667	1
Pf1N1B4_5679	conditionnitrogen source	0.0165304	159.762	142.333	1
Pf1N1B4_5684	conditionnitrogen source	0.0280664	63.8095	56.5	1
Pf1N1B4_5688	conditionnitrogen source	0.00884515	83.4762	72.1667	1
Pf1N1B4_5693	conditionnitrogen source	0.0402971	136.048	117.167	1
Pf1N1B4_5695	conditionnitrogen source	0.100295	43.5238	48.1667	1
Pf1N1B4_5712	conditionnitrogen source	0.0406761	180.476	173.667	1
Pf1N1B4_5715	conditionnitrogen source	0.0570485	127.667	127.833	1
Pf1N1B4_5716	conditionnitrogen source	0.0492798	340.286	300.167	1
Pf1N1B4_5735	conditionnitrogen source	0.0396786	353.476	326.833	1
Pf1N1B4_5738	conditionnitrogen source	0.0233621	195.571	176.667	1
Pf1N1B4_5740	conditionnitrogen source	0.0210444	69.8571	63.5	1
Pf1N1B4_575	conditionnitrogen source	0.0442457	285.571	263.5	1
Pf1N1B4_5758	conditionnitrogen source	0.0400123	179.476	167.5	1
Pf1N1B4_5764	conditionnitrogen source	0.0397561	160.286	140	1
Pf1N1B4_5772	conditionnitrogen source	0.0142779	106.857	91.5	1
Pf1N1B4_5781	conditionnitrogen source	0.0662416	142.619	120	1
Pf1N1B4_579	conditionnitrogen source	0.0697777	152.095	133.667	1
Pf1N1B4_5790	conditionnitrogen source	0.0170032	127.571	127	1
Pf1N1B4_5794	conditionnitrogen source	0.0479753	147.857	133	1
Pf1N1B4_5798	conditionnitrogen source	0.0311305	145.857	138.667	1
Pf1N1B4_5800	conditionnitrogen source	0.0444358	252.238	246	1
Pf1N1B4_5802	conditionnitrogen source	0.0543014	119.19	102.833	1
Pf1N1B4_5806	conditionnitrogen source	0.0749241	227.81	223.833	1
Pf1N1B4_5808	conditionnitrogen source	0.0805216	149.762	129	1
Pf1N1B4_5809	conditionnitrogen source	0.0208152	111.381	110.5	1
Pf1N1B4_581	conditionnitrogen source	0.0381198	117.19	100.167	1
Pf1N1B4_5811	conditionnitrogen source	0.0251312	154.905	147.667	1
Pf1N1B4_5841	conditionnitrogen source	0.00920977	244.19	226.333	1
Pf1N1B4_585	conditionnitrogen source	0.0744306	187.476	171	1
Pf1N1B4_5854	conditionnitrogen source	0.0686648	200.762	162.333	1
Pf1N1B4_5856	conditionnitrogen source	0.0292525	165.619	154.5	1
Pf1N1B4_5865	conditionnitrogen source	0.0308474	136.905	119.667	1
Pf1N1B4_5868	conditionnitrogen source	0.0586691	125.571	118.833	1
Pf1N1B4_5872	conditionnitrogen source	0.0330953	437.048	409.667	1
Pf1N1B4_5881	conditionnitrogen source	0.0784111	109.429	108.333	1
Pf1N1B4_5886	conditionnitrogen source	0.0671686	62.4286	60	1
Pf1N1B4_5889	conditionnitrogen source	0.0667216	140.667	133	1
Pf1N1B4_5900	conditionnitrogen source	0.0112923	160.571	158.333	1
Pf1N1B4_591	conditionnitrogen source	0.0359258	89.4762	94.6667	1
Pf1N1B4_5921	conditionnitrogen source	0.0110689	174.667	182.667	1
Pf1N1B4_5923	conditionnitrogen source	0.0863783	29.8095	24.1667	1
Pf1N1B4_5951	conditionnitrogen source	0.0555148	206.238	191	1
Pf1N1B4_5958	conditionnitrogen source	0.0867053	258.476	228.5	1
Pf1N1B4_5960	conditionnitrogen source	0.0240537	63.7143	68.6667	1
Pf1N1B4_5961	conditionnitrogen source	0.0755717	196.143	178.667	1
Pf1N1B4_5964	conditionnitrogen source	0.0287921	159.429	140.167	1
Pf1N1B4_5971	conditionnitrogen source	0.0642861	142.143	125.833	1
Pf1N1B4_5978	conditionnitrogen source	0.0987816	135.429	118.833	1
Pf1N1B4_5982	conditionnitrogen source	0.020917	143.048	136.833	1
Pf1N1B4_5983	conditionnitrogen source	0.099119	155.81	138	1
Pf1N1B4_5985	conditionnitrogen source	0.0936757	149.714	128	1
Pf1N1B4_5986	conditionnitrogen source	0.0549134	353.81	349.333	1
Pf1N1B4_5987	conditionnitrogen source	0.0263702	125.19	119	1
Pf1N1B4_5988	conditionnitrogen source	0.00815848	67.7143	57.3333	1
Pf1N1B4_5989	conditionnitrogen source	0.0204195	39.381	33.6667	1
Pf1N1B4_5996	conditionnitrogen source	0.0296037	89.381	81.3333	1
Pf1N1B4_5999	conditionnitrogen source	0.0732785	252.905	224.333	1
Pf1N1B4_6004	conditionnitrogen source	0.0589156	61.6667	60.6667	1
Pf1N1B4_6009	conditionnitrogen source	0.0152591	428.238	401.167	1
Pf1N1B4_6011	conditionnitrogen source	0.0367499	944.476	882.833	1
Pf1N1B4_6014	conditionnitrogen source	0.0710711	359.619	333.333	1
Pf1N1B4_6015	conditionnitrogen source	0.0152577	542	511.5	1
Pf1N1B4_6028	conditionnitrogen source	0.0153761	63.1905	62.3333	1
Pf1N1B4_6039	conditionnitrogen source	0.0800188	127.905	110.5	1
Pf1N1B4_6046	conditionnitrogen source	0.0708937	169.476	143.667	1
Pf1N1B4_6047	conditionnitrogen source	0.0471533	610.714	553.5	1
Pf1N1B4_6048	conditionnitrogen source	0.0565939	575.524	550.5	1
Pf1N1B4_607	conditionnitrogen source	0.069094	630.095	583.5	1
Pf1N1B4_613	conditionnitrogen source	0.0138398	188.571	184.5	1
Pf1N1B4_621	conditionnitrogen source	0.014193	394.714	357.833	1
Pf1N1B4_622	conditionnitrogen source	0.0683577	341.095	302.833	1
Pf1N1B4_625	conditionnitrogen source	0.00776821	76.0952	62.1667	1
Pf1N1B4_628	conditionnitrogen source	0.0532097	116.381	101	1
Pf1N1B4_636	conditionnitrogen source	0.0989639	58.7619	50	1
Pf1N1B4_642	conditionnitrogen source	0.027093	116.81	96.1667	1
Pf1N1B4_654	conditionnitrogen source	0.0918231	173.238	154	1
Pf1N1B4_661	conditionnitrogen source	0.0737736	161.143	147.333	1
Pf1N1B4_668	conditionnitrogen source	0.0294298	124.524	115.833	1
Pf1N1B4_669	conditionnitrogen source	0.0556778	39.5238	42	1
Pf1N1B4_670	conditionnitrogen source	0.0749352	306.571	278	1
Pf1N1B4_674	conditionnitrogen source	0.0336547	168	167.667	1
Pf1N1B4_680	conditionnitrogen source	0.00961744	117.857	105.167	1
Pf1N1B4_694	conditionnitrogen source	0.089207	201	178.333	1
Pf1N1B4_699	conditionnitrogen source	0.0780593	163.095	141.5	1
Pf1N1B4_700	conditionnitrogen source	0.0633574	124.19	115.167	1
Pf1N1B4_701	conditionnitrogen source	0.0528231	129.857	116.167	1
Pf1N1B4_703	conditionnitrogen source	0.0548894	244.857	230.667	1
Pf1N1B4_704	conditionnitrogen source	0.0375179	113.429	100.5	1
Pf1N1B4_707	conditionnitrogen source	0.0464506	134.952	126.333	1
Pf1N1B4_708	conditionnitrogen source	0.0551698	81.381	69	1
Pf1N1B4_709	conditionnitrogen source	0.0328553	83.7619	76.8333	1
Pf1N1B4_71	conditionnitrogen source	0.0649762	81.8095	68.6667	1
Pf1N1B4_714	conditionnitrogen source	0.101826	172.381	139	1
Pf1N1B4_719	conditionnitrogen source	0.00722484	134.381	115.5	1
Pf1N1B4_721	conditionnitrogen source	0.0796659	202.095	187.667	1
Pf1N1B4_73	conditionnitrogen source	0.057695	299.333	282.333	1
Pf1N1B4_730	conditionnitrogen source	0.00465854	87	79.8333	1
Pf1N1B4_734	conditionnitrogen source	0.0367996	40	29.5	1
Pf1N1B4_736	conditionnitrogen source	0.0328559	113.143	110	1
Pf1N1B4_739	conditionnitrogen source	0.0131344	69.2381	57	1
Pf1N1B4_741	conditionnitrogen source	0.0108546	52.0952	43.8333	1
Pf1N1B4_750	conditionnitrogen source	0.0101259	69.5714	58.6667	1
Pf1N1B4_757	conditionnitrogen source	0.0947595	380.19	352.667	1
Pf1N1B4_764	conditionnitrogen source	0.0131721	87	84.3333	1
Pf1N1B4_775	conditionnitrogen source	0.0343757	274.333	236.833	1
Pf1N1B4_777	conditionnitrogen source	0.0670161	218.19	230	1
Pf1N1B4_779	conditionnitrogen source	0.0910905	313	274.833	1
Pf1N1B4_782	conditionnitrogen source	0.0578248	982.286	895.5	1
Pf1N1B4_783	conditionnitrogen source	0.0448567	280.238	252.167	1
Pf1N1B4_784	conditionnitrogen source	0.0835656	344.143	296.667	1
Pf1N1B4_785	conditionnitrogen source	0.0600525	117.714	111.167	1
Pf1N1B4_787	conditionnitrogen source	0.0093238	79.9524	74.3333	1
Pf1N1B4_788	conditionnitrogen source	0.080116	298.952	271.5	1
Pf1N1B4_789	conditionnitrogen source	0.0326043	405.19	367.833	1
Pf1N1B4_79	conditionnitrogen source	0.00176945	79.5714	73	1
Pf1N1B4_792	conditionnitrogen source	0.0479763	97.5714	85	1
Pf1N1B4_796	conditionnitrogen source	0.0909596	369.429	332.5	1
Pf1N1B4_80	conditionnitrogen source	0.100206	151.381	142	1
Pf1N1B4_803	conditionnitrogen source	0.0729661	345.667	303.333	1
Pf1N1B4_804	conditionnitrogen source	0.0591427	470.714	439.833	1
Pf1N1B4_805	conditionnitrogen source	0.0968796	278.524	255.667	1
Pf1N1B4_806	conditionnitrogen source	0.0462903	87.6667	76	1
Pf1N1B4_807	conditionnitrogen source	0.0571109	140.238	138.5	1
Pf1N1B4_808	conditionnitrogen source	0.0295817	121.619	110.167	1
Pf1N1B4_810	conditionnitrogen source	0.0550023	273.667	254.5	1
Pf1N1B4_811	conditionnitrogen source	0.0616349	250.762	227.333	1
Pf1N1B4_812	conditionnitrogen source	0.0685729	873.095	816.667	1
Pf1N1B4_813	conditionnitrogen source	0.0819762	179.762	142.833	1
Pf1N1B4_815	conditionnitrogen source	0.064552	113.048	106.333	1
Pf1N1B4_819	conditionnitrogen source	0.0432988	195.762	186.667	1
Pf1N1B4_824	conditionnitrogen source	0.0728423	61.7143	53	1
Pf1N1B4_826	conditionnitrogen source	0.00758244	75.619	63.8333	1
Pf1N1B4_829	conditionnitrogen source	0.100221	137.429	127	1
Pf1N1B4_83	conditionnitrogen source	0.0275921	247.381	222.833	1
Pf1N1B4_834	conditionnitrogen source	0.0150935	572.333	522.333	1
Pf1N1B4_836	conditionnitrogen source	0.0805678	276.81	236.833	1
Pf1N1B4_838	conditionnitrogen source	0.0686627	937.619	886.667	1
Pf1N1B4_84	conditionnitrogen source	0.0246445	173.19	159.833	1
Pf1N1B4_841	conditionnitrogen source	-0.014305	77.7143	80.5	1
Pf1N1B4_844	conditionnitrogen source	0.0124403	66.0476	54	1
Pf1N1B4_848	conditionnitrogen source	0.0699928	174.571	154.167	1
Pf1N1B4_849	conditionnitrogen source	0.0861624	396.571	362	1
Pf1N1B4_856	conditionnitrogen source	0.0910788	117.762	105.167	1
Pf1N1B4_867	conditionnitrogen source	0.0395889	46.7143	39.3333	1
Pf1N1B4_868	conditionnitrogen source	0.0112442	113.381	90.1667	1
Pf1N1B4_87	conditionnitrogen source	0.0666666	449.905	413.5	1
Pf1N1B4_877	conditionnitrogen source	0.0516346	130.571	108	1
Pf1N1B4_89	conditionnitrogen source	0.0209928	122.381	115	1
Pf1N1B4_9	conditionnitrogen source	0.0862718	82.381	71.3333	1
Pf1N1B4_907	conditionnitrogen source	-0.00432548	80.8095	82.5	1
Pf1N1B4_91	conditionnitrogen source	0.0504789	114.143	100.667	1
Pf1N1B4_913	conditionnitrogen source	0.0916171	206	190.833	1
Pf1N1B4_918	conditionnitrogen source	0.0433483	223	200.333	1
Pf1N1B4_921	conditionnitrogen source	0.0489469	150.905	131.667	1
Pf1N1B4_923	conditionnitrogen source	0.00130181	205.381	198	1
Pf1N1B4_926	conditionnitrogen source	0.100731	193.667	176.833	1
Pf1N1B4_928	conditionnitrogen source	0.052743	117.857	107.167	1
Pf1N1B4_930	conditionnitrogen source	0.06927	110.286	95.6667	1
Pf1N1B4_934	conditionnitrogen source	0.0576701	118.19	101.167	1
Pf1N1B4_935	conditionnitrogen source	0.0866566	682.81	613.833	1
Pf1N1B4_936	conditionnitrogen source	0.0568508	338.381	277	1
Pf1N1B4_960	conditionnitrogen source	0.0376159	327.81	256	1
Pf1N1B4_968	conditionnitrogen source	0.0633466	89.0952	67.3333	1
Pf1N1B4_97	conditionnitrogen source	0.0502697	187.714	174.333	1
Pf1N1B4_979	conditionnitrogen source	0.0703143	272.81	257.667	1
Pf1N1B4_98	conditionnitrogen source	0.0524648	236.333	203.667	1
Pf1N1B4_984	conditionnitrogen source	0.0228553	47.7619	39.5	1
Pf1N1B4_987	conditionnitrogen source	0.0986594	285.429	262.5	1
Pf1N1B4_988	conditionnitrogen source	0.0685718	288.905	268.167	1
Pf1N1B4_989	conditionnitrogen source	0.0421068	149.905	133.5	1
Pf1N1B4_99	conditionnitrogen source	0.0703058	99.2857	85.6667	1
Pf1N1B4_992	conditionnitrogen source	0.074435	94.619	73.6667	1
Pf1N1B4_993	conditionnitrogen source	0.0233055	267.952	249.667	1
Pf1N1B4_996	conditionnitrogen source	0.0252204	38.4286	34.1667	1
Pf1N1B4_1	conditionnitrogen source	NA	10.9524	11.8333	NA
Pf1N1B4_10	conditionnitrogen source	NA	45.6667	38.3333	NA
Pf1N1B4_1000	conditionnitrogen source	NA	365.238	326.5	NA
Pf1N1B4_1001	conditionnitrogen source	NA	341.095	286.833	NA
Pf1N1B4_1002	conditionnitrogen source	NA	245.476	229.5	NA
Pf1N1B4_1003	conditionnitrogen source	NA	25.9048	22	NA
Pf1N1B4_1005	conditionnitrogen source	NA	42.8571	36.8333	NA
Pf1N1B4_1006	conditionnitrogen source	NA	124.571	123.833	NA
Pf1N1B4_1007	conditionnitrogen source	NA	123.905	113	NA
Pf1N1B4_1008	conditionnitrogen source	NA	12.1429	11	NA
Pf1N1B4_101	conditionnitrogen source	NA	24.619	18.6667	NA
Pf1N1B4_1011	conditionnitrogen source	NA	82	69	NA
Pf1N1B4_1012	conditionnitrogen source	NA	109.19	105.167	NA
Pf1N1B4_1013	conditionnitrogen source	NA	379.762	309.333	NA
Pf1N1B4_1014	conditionnitrogen source	NA	101.476	86.6667	NA
Pf1N1B4_1019	conditionnitrogen source	NA	96.619	86.5	NA
Pf1N1B4_102	conditionnitrogen source	NA	23.9524	21.8333	NA
Pf1N1B4_1020	conditionnitrogen source	NA	92.4762	92.5	NA
Pf1N1B4_1024	conditionnitrogen source	NA	96.2381	99.8333	NA
Pf1N1B4_1035	conditionnitrogen source	NA	74.1429	96.3333	NA
Pf1N1B4_1038	conditionnitrogen source	NA	160.19	153.167	NA
Pf1N1B4_1039	conditionnitrogen source	NA	53.619	50	NA
Pf1N1B4_104	conditionnitrogen source	NA	58	58.8333	NA
Pf1N1B4_1041	conditionnitrogen source	NA	163	146.5	NA
Pf1N1B4_1043	conditionnitrogen source	NA	140.143	135.333	NA
Pf1N1B4_1049	conditionnitrogen source	NA	79.0476	63.8333	NA
Pf1N1B4_1050	conditionnitrogen source	NA	107.143	101.333	NA
Pf1N1B4_1052	conditionnitrogen source	NA	20.7619	19.6667	NA
Pf1N1B4_1054	conditionnitrogen source	NA	46.7619	46.6667	NA
Pf1N1B4_1055	conditionnitrogen source	NA	41.7619	36	NA
Pf1N1B4_1056	conditionnitrogen source	NA	47.7619	45.1667	NA
Pf1N1B4_1057	conditionnitrogen source	NA	18.619	18.1667	NA
Pf1N1B4_1059	conditionnitrogen source	NA	20.0476	19.8333	NA
Pf1N1B4_106	conditionnitrogen source	NA	59.619	60.6667	NA
Pf1N1B4_1060	conditionnitrogen source	NA	26.7619	27.3333	NA
Pf1N1B4_1069	conditionnitrogen source	NA	118.333	96.6667	NA
Pf1N1B4_107	conditionnitrogen source	NA	78	75.5	NA
Pf1N1B4_108	conditionnitrogen source	NA	23.8571	24.8333	NA
Pf1N1B4_1081	conditionnitrogen source	NA	76.2381	71.1667	NA
Pf1N1B4_1091	conditionnitrogen source	NA	72.9048	62.6667	NA
Pf1N1B4_1095	conditionnitrogen source	NA	547.571	353	NA
Pf1N1B4_1096	conditionnitrogen source	NA	80.0476	67.8333	NA
Pf1N1B4_110	conditionnitrogen source	NA	71.1429	64.6667	NA
Pf1N1B4_1105	conditionnitrogen source	NA	17.4762	14.1667	NA
Pf1N1B4_1107	conditionnitrogen source	NA	64.4762	61.3333	NA
Pf1N1B4_1110	conditionnitrogen source	NA	92.6667	88.8333	NA
Pf1N1B4_1113	conditionnitrogen source	NA	79.2857	96.6667	NA
Pf1N1B4_1114	conditionnitrogen source	NA	69.2381	64.8333	NA
Pf1N1B4_1118	conditionnitrogen source	NA	24.0952	22.1667	NA
Pf1N1B4_112	conditionnitrogen source	NA	108.714	104	NA
Pf1N1B4_1122	conditionnitrogen source	NA	870.762	888.833	NA
Pf1N1B4_1123	conditionnitrogen source	NA	575.571	566.167	NA
Pf1N1B4_1126	conditionnitrogen source	NA	28	24.3333	NA
Pf1N1B4_1132	conditionnitrogen source	NA	124.952	129.5	NA
Pf1N1B4_1133	conditionnitrogen source	NA	98.9048	92	NA
Pf1N1B4_1135	conditionnitrogen source	NA	28.5714	25.6667	NA
Pf1N1B4_114	conditionnitrogen source	NA	33.4762	27.6667	NA
Pf1N1B4_1146	conditionnitrogen source	NA	249.429	230.167	NA
Pf1N1B4_1147	conditionnitrogen source	NA	176.333	157.333	NA
Pf1N1B4_115	conditionnitrogen source	NA	17.0476	16.3333	NA
Pf1N1B4_1150	conditionnitrogen source	NA	55.4286	49.1667	NA
Pf1N1B4_1152	conditionnitrogen source	NA	168.429	162.5	NA
Pf1N1B4_1154	conditionnitrogen source	NA	46.4762	40	NA
Pf1N1B4_1155	conditionnitrogen source	NA	53.5714	47.8333	NA
Pf1N1B4_118	conditionnitrogen source	NA	43.5714	44.6667	NA
Pf1N1B4_1180	conditionnitrogen source	NA	17.5714	17.6667	NA
Pf1N1B4_1181	conditionnitrogen source	NA	59.1429	44.5	NA
Pf1N1B4_1185	conditionnitrogen source	NA	102.19	94.6667	NA
Pf1N1B4_1186	conditionnitrogen source	NA	350.048	306.667	NA
Pf1N1B4_1187	conditionnitrogen source	NA	161.19	149.333	NA
Pf1N1B4_1188	conditionnitrogen source	NA	341.19	302.5	NA
Pf1N1B4_1189	conditionnitrogen source	NA	89.7619	86.3333	NA
Pf1N1B4_119	conditionnitrogen source	NA	135	122.167	NA
Pf1N1B4_1190	conditionnitrogen source	NA	292.762	245.167	NA
Pf1N1B4_1194	conditionnitrogen source	NA	25.1429	22	NA
Pf1N1B4_12	conditionnitrogen source	NA	24.5714	136.167	NA
Pf1N1B4_1207	conditionnitrogen source	NA	63.6667	63.3333	NA
Pf1N1B4_1211	conditionnitrogen source	NA	80.9524	66.3333	NA
Pf1N1B4_1212	conditionnitrogen source	NA	45.1905	51.8333	NA
Pf1N1B4_1213	conditionnitrogen source	NA	101.857	98.3333	NA
Pf1N1B4_122	conditionnitrogen source	NA	39.619	36.1667	NA
Pf1N1B4_1227	conditionnitrogen source	NA	36.1905	40.8333	NA
Pf1N1B4_1228	conditionnitrogen source	NA	59.4286	50.3333	NA
Pf1N1B4_1231	conditionnitrogen source	NA	87.4286	91	NA
Pf1N1B4_1234	conditionnitrogen source	NA	33.0952	21.1667	NA
Pf1N1B4_1236	conditionnitrogen source	NA	79.1429	75.6667	NA
Pf1N1B4_1238	conditionnitrogen source	NA	389.381	387.5	NA
Pf1N1B4_1239	conditionnitrogen source	NA	159.429	176.667	NA
Pf1N1B4_124	conditionnitrogen source	NA	21.619	19.1667	NA
Pf1N1B4_1240	conditionnitrogen source	NA	242.238	246.333	NA
Pf1N1B4_1242	conditionnitrogen source	NA	64.3333	68.6667	NA
Pf1N1B4_1243	conditionnitrogen source	NA	40.7619	42.6667	NA
Pf1N1B4_1244	conditionnitrogen source	NA	79.4286	64.6667	NA
Pf1N1B4_1245	conditionnitrogen source	NA	83.3333	90.3333	NA
Pf1N1B4_1246	conditionnitrogen source	NA	15.2381	14.8333	NA
Pf1N1B4_1248	conditionnitrogen source	NA	67.8095	75.3333	NA
Pf1N1B4_1250	conditionnitrogen source	NA	211.19	200.5	NA
Pf1N1B4_1251	conditionnitrogen source	NA	57.9524	58	NA
Pf1N1B4_1252	conditionnitrogen source	NA	55.7619	48.5	NA
Pf1N1B4_1253	conditionnitrogen source	NA	192.143	202.833	NA
Pf1N1B4_1256	conditionnitrogen source	NA	37.5714	35.5	NA
Pf1N1B4_1257	conditionnitrogen source	NA	57.6667	50.1667	NA
Pf1N1B4_1259	conditionnitrogen source	NA	76.5714	73.5	NA
Pf1N1B4_126	conditionnitrogen source	NA	19.8095	17.1667	NA
Pf1N1B4_1261	conditionnitrogen source	NA	43.1429	43.3333	NA
Pf1N1B4_1262	conditionnitrogen source	NA	106.571	123	NA
Pf1N1B4_1263	conditionnitrogen source	NA	23.4286	29.1667	NA
Pf1N1B4_1264	conditionnitrogen source	NA	90.2857	92.6667	NA
Pf1N1B4_1266	conditionnitrogen source	NA	30.5238	32.3333	NA
Pf1N1B4_1267	conditionnitrogen source	NA	126.048	110.667	NA
Pf1N1B4_127	conditionnitrogen source	NA	49.2857	31.8333	NA
Pf1N1B4_1276	conditionnitrogen source	NA	31.4286	27.3333	NA
Pf1N1B4_1278	conditionnitrogen source	NA	39.2857	35.3333	NA
Pf1N1B4_1279	conditionnitrogen source	NA	19.7619	22	NA
Pf1N1B4_1282	conditionnitrogen source	NA	36.9048	38.1667	NA
Pf1N1B4_1288	conditionnitrogen source	NA	122.238	125.833	NA
Pf1N1B4_1293	conditionnitrogen source	NA	42.8095	39.8333	NA
Pf1N1B4_13	conditionnitrogen source	NA	30.5238	31	NA
Pf1N1B4_1300	conditionnitrogen source	NA	42.1429	41	NA
Pf1N1B4_1301	conditionnitrogen source	NA	58.9048	56.5	NA
Pf1N1B4_131	conditionnitrogen source	NA	20.9048	17.5	NA
Pf1N1B4_1310	conditionnitrogen source	NA	64.4286	58	NA
Pf1N1B4_1311	conditionnitrogen source	NA	53.0952	57.1667	NA
Pf1N1B4_1312	conditionnitrogen source	NA	51.4762	51.1667	NA
Pf1N1B4_1313	conditionnitrogen source	NA	322.81	295	NA
Pf1N1B4_1317	conditionnitrogen source	NA	9.47619	18.6667	NA
Pf1N1B4_1327	conditionnitrogen source	NA	212.143	258.167	NA
Pf1N1B4_1328	conditionnitrogen source	NA	17.2381	22	NA
Pf1N1B4_1329	conditionnitrogen source	NA	70.1905	99.6667	NA
Pf1N1B4_133	conditionnitrogen source	NA	38.2857	34	NA
Pf1N1B4_1331	conditionnitrogen source	NA	32.9524	42.3333	NA
Pf1N1B4_1332	conditionnitrogen source	NA	27.2381	24.3333	NA
Pf1N1B4_1333	conditionnitrogen source	NA	57.619	65.1667	NA
Pf1N1B4_1334	conditionnitrogen source	NA	19.0476	15.3333	NA
Pf1N1B4_1336	conditionnitrogen source	NA	15.2381	13.1667	NA
Pf1N1B4_1338	conditionnitrogen source	NA	95.5238	92.6667	NA
Pf1N1B4_1339	conditionnitrogen source	NA	47.619	50	NA
Pf1N1B4_1342	conditionnitrogen source	NA	82	74.6667	NA
Pf1N1B4_1345	conditionnitrogen source	NA	63.7619	59.5	NA
Pf1N1B4_1346	conditionnitrogen source	NA	27.6667	27	NA
Pf1N1B4_1348	conditionnitrogen source	NA	31.0476	30.3333	NA
Pf1N1B4_135	conditionnitrogen source	NA	49.2857	48.5	NA
Pf1N1B4_1350	conditionnitrogen source	NA	28.9048	22.3333	NA
Pf1N1B4_1351	conditionnitrogen source	NA	47	39.5	NA
Pf1N1B4_1353	conditionnitrogen source	NA	49.7619	48	NA
Pf1N1B4_1358	conditionnitrogen source	NA	38.619	40.6667	NA
Pf1N1B4_1359	conditionnitrogen source	NA	109.286	110.167	NA
Pf1N1B4_1365	conditionnitrogen source	NA	49.1905	42.5	NA
Pf1N1B4_1366	conditionnitrogen source	NA	35.9524	34.3333	NA
Pf1N1B4_1367	conditionnitrogen source	NA	42.9048	46.1667	NA
Pf1N1B4_1370	conditionnitrogen source	NA	12.1429	9.66667	NA
Pf1N1B4_1371	conditionnitrogen source	NA	168	148.667	NA
Pf1N1B4_1373	conditionnitrogen source	NA	150.095	144	NA
Pf1N1B4_1374	conditionnitrogen source	NA	52.619	48.5	NA
Pf1N1B4_1378	conditionnitrogen source	NA	108.381	104.5	NA
Pf1N1B4_1379	conditionnitrogen source	NA	252.476	244.5	NA
Pf1N1B4_1380	conditionnitrogen source	NA	442.81	441.167	NA
Pf1N1B4_1381	conditionnitrogen source	NA	387	385	NA
Pf1N1B4_1382	conditionnitrogen source	NA	473.619	465.667	NA
Pf1N1B4_1386	conditionnitrogen source	NA	47.7143	45.8333	NA
Pf1N1B4_1389	conditionnitrogen source	NA	26.9048	20.6667	NA
Pf1N1B4_139	conditionnitrogen source	NA	30.8095	25.1667	NA
Pf1N1B4_1391	conditionnitrogen source	NA	76.9524	84	NA
Pf1N1B4_1392	conditionnitrogen source	NA	176.762	197.167	NA
Pf1N1B4_1394	conditionnitrogen source	NA	92.9524	89.6667	NA
Pf1N1B4_140	conditionnitrogen source	NA	68.9048	72.1667	NA
Pf1N1B4_1402	conditionnitrogen source	NA	33.0476	26.1667	NA
Pf1N1B4_1406	conditionnitrogen source	NA	100.095	84	NA
Pf1N1B4_1408	conditionnitrogen source	NA	7.28571	56.3333	NA
Pf1N1B4_1411	conditionnitrogen source	NA	52.7619	45.3333	NA
Pf1N1B4_1417	conditionnitrogen source	NA	514.048	454.833	NA
Pf1N1B4_1418	conditionnitrogen source	NA	561.429	520.333	NA
Pf1N1B4_1422	conditionnitrogen source	NA	42.8095	43.5	NA
Pf1N1B4_1424	conditionnitrogen source	NA	84.8095	75.3333	NA
Pf1N1B4_1425	conditionnitrogen source	NA	147.667	146.667	NA
Pf1N1B4_1426	conditionnitrogen source	NA	92	82.8333	NA
Pf1N1B4_1427	conditionnitrogen source	NA	82.8095	82.8333	NA
Pf1N1B4_1441	conditionnitrogen source	NA	508.857	395	NA
Pf1N1B4_1444	conditionnitrogen source	NA	72.7619	71.6667	NA
Pf1N1B4_1445	conditionnitrogen source	NA	348.619	332.5	NA
Pf1N1B4_1446	conditionnitrogen source	NA	46.4762	46.6667	NA
Pf1N1B4_1448	conditionnitrogen source	NA	176.857	185.667	NA
Pf1N1B4_1450	conditionnitrogen source	NA	112.714	100.833	NA
Pf1N1B4_1451	conditionnitrogen source	NA	78.4286	71.3333	NA
Pf1N1B4_1460	conditionnitrogen source	NA	480.238	323.667	NA
Pf1N1B4_1462	conditionnitrogen source	NA	594.81	487.667	NA
Pf1N1B4_1463	conditionnitrogen source	NA	264.095	246.667	NA
Pf1N1B4_1464	conditionnitrogen source	NA	256.143	219.167	NA
Pf1N1B4_1466	conditionnitrogen source	NA	137.667	104.167	NA
Pf1N1B4_1468	conditionnitrogen source	NA	1249.67	1062.33	NA
Pf1N1B4_1469	conditionnitrogen source	NA	1669	1249.83	NA
Pf1N1B4_1475	conditionnitrogen source	NA	179.238	136.833	NA
[truncated: 2,209 more rows]

## Sheet: TC_stress_effect
locus_tag	effect	log2_coefficient	mean	controlmean	fdr
Pf1N1B4_2879	conditionstress	1.63348	198.822	119.333	2.24098e-35
Pf1N1B4_1463	conditionstress	1.51082	749.422	246.667	2.44083e-30
Pf1N1B4_1461	conditionstress	1.37088	142	46	4.62378e-25
Pf1N1B4_2106	conditionstress	-1.33887	8.46667	14.3333	3.84404e-17
Pf1N1B4_15	conditionstress	1.08738	55.5556	61.3333	5.491e-16
Pf1N1B4_5659	conditionstress	1.03024	686.556	291.167	1.41699e-14
Pf1N1B4_2878	conditionstress	1.01003	306.4	154.167	4.55515e-14
Pf1N1B4_2850	conditionstress	1.00565	243.867	181.333	5.55605e-14
Pf1N1B4_1458	conditionstress	0.96074	324.978	149.833	6.35226e-13
Pf1N1B4_1568	conditionstress	0.937689	43.2889	20.3333	2.08659e-12
Pf1N1B4_2337	conditionstress	0.835737	81.5556	90.6667	3.16677e-10
Pf1N1B4_3006	conditionstress	0.83124	181.4	100.833	3.82074e-10
Pf1N1B4_3906	conditionstress	0.817551	48.6667	26.5	7.16711e-10
Pf1N1B4_1565	conditionstress	0.807719	44.7333	36	1.18062e-09
Pf1N1B4_4040	conditionstress	0.769652	30.7778	16.3333	6.50283e-09
Pf1N1B4_1906	conditionstress	0.767418	27.8667	18.6667	7.58364e-09
Pf1N1B4_4029	conditionstress	0.744478	33.1111	19.1667	2.10581e-08
Pf1N1B4_1668	conditionstress	0.738816	143.178	88	2.96735e-08
Pf1N1B4_2858	conditionstress	0.698131	484.667	310.333	1.66902e-07
Pf1N1B4_1830	conditionstress	0.68904	224.622	141.167	2.83924e-07
Pf1N1B4_1307	conditionstress	0.675751	11.6667	8	4.73377e-07
Pf1N1B4_1315	conditionstress	0.674955	214.022	140.167	4.84734e-07
Pf1N1B4_973	conditionstress	0.666479	2929.76	1645	7.55142e-07
Pf1N1B4_4699	conditionstress	0.638625	35.4667	20.6667	2.58243e-06
Pf1N1B4_1624	conditionstress	0.635467	183.644	202	2.96587e-06
Pf1N1B4_2419	conditionstress	0.570301	425.378	222	3.97654e-05
Pf1N1B4_2117	conditionstress	0.56965	809.733	486.333	4.13098e-05
Pf1N1B4_2209	conditionstress	0.524711	206.267	127.5	0.000226548
Pf1N1B4_2491	conditionstress	0.512375	43.7333	31.5	0.000377584
Pf1N1B4_350	conditionstress	0.512049	124.2	103	0.000382157
Pf1N1B4_1115	conditionstress	0.483605	310.911	197.833	0.00101961
Pf1N1B4_2859	conditionstress	0.480814	916.244	664.833	0.0011084
Pf1N1B4_3081	conditionstress	0.453914	2069.58	1599.67	0.00262347
Pf1N1B4_1456	conditionstress	0.452017	365.578	199.167	0.00275295
Pf1N1B4_5383	conditionstress	0.451657	438.511	298.167	0.00277753
Pf1N1B4_2272	conditionstress	0.450394	52.1333	49.6667	0.00286372
Pf1N1B4_1566	conditionstress	0.444007	173.867	140.333	0.00351128
Pf1N1B4_1626	conditionstress	0.443684	126.667	127.833	0.00355595
Pf1N1B4_3415	conditionstress	0.435919	67.2889	48.8333	0.00462847
Pf1N1B4_1094	conditionstress	0.421254	22.3111	16	0.00675403
Pf1N1B4_1570	conditionstress	0.401865	52.8222	23.8333	0.0118446
Pf1N1B4_1554	conditionstress	0.395397	228.622	129.833	0.0138854
Pf1N1B4_1472	conditionstress	0.383512	15.6444	8.5	0.0194262
Pf1N1B4_1831	conditionstress	0.370492	434.867	339	0.0259837
Pf1N1B4_2526	conditionstress	0.360025	871.667	632.667	0.0340323
Pf1N1B4_2489	conditionstress	0.35967	99.2222	93.3333	0.0343048
Pf1N1B4_348	conditionstress	0.332121	62.8222	49.8333	0.0616339
Pf1N1B4_2545	conditionstress	0.326798	1084.56	884.333	0.067907
Pf1N1B4_2549	conditionstress	0.323439	248.556	204.167	0.0718649
Pf1N1B4_4030	conditionstress	0.315131	33.0444	21.3333	0.0852417
Pf1N1B4_2547	conditionstress	0.314556	47.6222	39.5	0.0862124
Pf1N1B4_1617	conditionstress	0.308477	102.644	100.333	0.0964831
Pf1N1B4_5924	conditionstress	0.306268	870.867	700.333	0.100214
Pf1N1B4_2381	conditionstress	-0.724566	3343.24	6279.17	0.112629
Pf1N1B4_2282	conditionstress	0.298098	212.333	226.333	0.114017
Pf1N1B4_3824	conditionstress	0.293277	647.489	560.667	0.124428
Pf1N1B4_2377	conditionstress	0.291068	123.711	103.833	0.129446
Pf1N1B4_3869	conditionstress	0.279124	505.356	401.833	0.15658
Pf1N1B4_2488	conditionstress	0.262075	166.778	145.333	0.201389
Pf1N1B4_3871	conditionstress	0.255956	606.556	473.5	0.218964
Pf1N1B4_5661	conditionstress	0.231151	234.244	201.5	0.299062
Pf1N1B4_1533	conditionstress	0.216259	218.422	243.667	0.352601
Pf1N1B4_573	conditionstress	0.2007	424.289	310.333	0.412534
Pf1N1B4_2047	conditionstress	0.200345	67.8222	50.1667	0.413902
Pf1N1B4_3272	conditionstress	0.199792	36.6222	31.6667	0.416032
Pf1N1B4_2382	conditionstress	0.192348	487.844	399.833	0.44592
Pf1N1B4_3685	conditionstress	0.183006	65.0889	44.6667	0.48422
Pf1N1B4_1691	conditionstress	0.162044	11.0444	8.66667	0.570471
Pf1N1B4_1569	conditionstress	0.159451	593.8	410.167	0.58118
Pf1N1B4_3152	conditionstress	0.154142	122.644	105.833	0.603111
Pf1N1B4_3073	conditionstress	0.153758	92.4	80.5	0.604696
Pf1N1B4_349	conditionstress	0.145412	72.7778	67.1667	0.638813
Pf1N1B4_3692	conditionstress	0.143608	28.8222	29.6667	0.645921
Pf1N1B4_230	conditionstress	0.142587	21.3111	18.6667	0.649946
Pf1N1B4_1042	conditionstress	0.139725	34.1333	30.1667	0.661227
Pf1N1B4_3712	conditionstress	0.137919	246.867	246.833	0.668345
Pf1N1B4_883	conditionstress	-0.483568	12	17.6667	0.668811
Pf1N1B4_5658	conditionstress	0.13747	77.4222	80.3333	0.670117
Pf1N1B4_3506	conditionstress	0.136242	164.733	160.833	0.674957
Pf1N1B4_2611	conditionstress	-0.471756	395.778	572	0.688697
Pf1N1B4_1065	conditionstress	0.129478	112.378	120.667	0.701618
Pf1N1B4_3830	conditionstress	0.128592	80.2667	62.5	0.705107
Pf1N1B4_3935	conditionstress	-0.448867	30.0889	42.1667	0.726758
Pf1N1B4_602	conditionstress	0.120449	27.6889	29.6667	0.736487
Pf1N1B4_3697	conditionstress	0.119209	234.378	220.667	0.740898
Pf1N1B4_4063	conditionstress	-0.431417	32.4444	45.3333	0.755267
Pf1N1B4_3710	conditionstress	0.10688	79.8889	75.8333	0.784781
Pf1N1B4_5284	conditionstress	0.103397	20.4889	18.8333	0.797178
Pf1N1B4_2534	conditionstress	-0.396436	24.9778	34.5	0.810545
Pf1N1B4_1517	conditionstress	-0.387337	34.3111	46	0.824385
Pf1N1B4_5720	conditionstress	0.0954251	17.4	14.1667	0.824541
Pf1N1B4_715	conditionstress	0.0951356	94.3556	93	0.825419
Pf1N1B4_3981	conditionstress	-0.383774	16.0667	23.1667	0.829806
Pf1N1B4_1627	conditionstress	0.092242	53.7111	59.3333	0.8342
Pf1N1B4_74	conditionstress	-0.376943	17.4889	23.5	0.840175
Pf1N1B4_1403	conditionstress	0.0892193	112.933	92.1667	0.843373
Pf1N1B4_2225	conditionstress	0.0883407	434	447.333	0.846039
Pf1N1B4_3115	conditionstress	-0.364266	190.044	213.5	0.858468
Pf1N1B4_5925	conditionstress	-0.363128	1193.82	1763	0.86011
Pf1N1B4_4857	conditionstress	0.0767755	113.244	83	0.881134
Pf1N1B4_1299	conditionstress	-0.344896	71.6	92.8333	0.885743
Pf1N1B4_5560	conditionstress	-0.343705	14.5778	20.8333	0.887352
Pf1N1B4_2609	conditionstress	-0.342786	365.511	446.833	0.888593
Pf1N1B4_678	conditionstress	0.0739907	267.8	216.167	0.889585
Pf1N1B4_2685	conditionstress	-0.339184	70.4444	90.3333	0.89346
Pf1N1B4_1335	conditionstress	0.0713652	262.778	185	0.896946
Pf1N1B4_4999	conditionstress	-0.335126	37.6667	48.6667	0.898943
Pf1N1B4_3684	conditionstress	0.0702037	89.9333	72.8333	0.89977
Pf1N1B4_4687	conditionstress	0.0696337	157.111	145.667	0.901156
Pf1N1B4_5607	conditionstress	-0.328589	36.4667	46.8333	0.907775
Pf1N1B4_2763	conditionstress	-0.327516	40.4	51.8333	0.909224
Pf1N1B4_118	conditionstress	-0.325904	34.6	44.6667	0.911259
Pf1N1B4_1396	conditionstress	0.0649665	199.533	187.833	0.912505
Pf1N1B4_5306	conditionstress	-0.323227	25.5111	32.6667	0.914595
Pf1N1B4_3036	conditionstress	0.0636716	26.2667	21.8333	0.915654
Pf1N1B4_841	conditionstress	-0.32071	62.8889	80.5	0.917732
Pf1N1B4_1191	conditionstress	0.0617929	13.8	10.1667	0.920223
Pf1N1B4_2635	conditionstress	-0.316655	22.4222	30.6667	0.922786
Pf1N1B4_2208	conditionstress	-0.315588	105.844	149.667	0.924116
Pf1N1B4_3497	conditionstress	-0.31545	78.3333	99.5	0.924289
Pf1N1B4_2527	conditionstress	0.0598941	445.6	354.667	0.92484
Pf1N1B4_3407	conditionstress	-0.309387	58.8889	74.3333	0.931844
Pf1N1B4_5275	conditionstress	-0.299948	15.2889	19.1667	0.943334
Pf1N1B4_1837	conditionstress	-0.299864	8.22222	10.6667	0.943429
Pf1N1B4_2112	conditionstress	0.0502107	635.511	632.667	0.948387
Pf1N1B4_2105	conditionstress	-0.294909	5.6	5.66667	0.949026
Pf1N1B4_81	conditionstress	-0.292908	26.6	33.5	0.951287
Pf1N1B4_4192	conditionstress	-0.28471	34.7556	43.3333	0.960547
Pf1N1B4_184	conditionstress	-0.282538	52.8444	64.8333	0.963002
Pf1N1B4_4926	conditionstress	-0.278979	69.7556	86.3333	0.967022
Pf1N1B4_1422	conditionstress	-0.278858	35.2444	43.5	0.967158
Pf1N1B4_2295	conditionstress	-0.277575	88.6222	109.167	0.968608
Pf1N1B4_1016	conditionstress	-0.274392	437.4	539.833	0.971831
Pf1N1B4_3489	conditionstress	-0.274113	60.0222	74.3333	0.972111
Pf1N1B4_5653	conditionstress	0.0353897	61.1333	64.5	0.97675
Pf1N1B4_2686	conditionstress	-0.269061	95.9333	116.667	0.977176
Pf1N1B4_4667	conditionstress	-0.267155	27.8667	34.1667	0.979087
Pf1N1B4_2860	conditionstress	0.0332673	173.222	132.833	0.980553
Pf1N1B4_1306	conditionstress	0.0331952	1374.82	1248.83	0.980682
Pf1N1B4_907	conditionstress	-0.263488	67.5556	82.5	0.982763
Pf1N1B4_4678	conditionstress	0.030886	56.0889	66	0.984821
Pf1N1B4_2249	conditionstress	-0.261305	33.4889	41.3333	0.984952
Pf1N1B4_1544	conditionstress	-0.259772	116.911	148.333	0.986488
Pf1N1B4_2955	conditionstress	-0.259067	59.9111	73.5	0.987195
Pf1N1B4_2010	conditionstress	0.0273704	86.8	88.8333	0.991121
Pf1N1B4_2874	conditionstress	-0.25468	9.31111	14.8333	0.991592
Pf1N1B4_2080	conditionstress	-0.253688	46.2	55.6667	0.992587
Pf1N1B4_4603	conditionstress	-0.253021	17.5111	21.5	0.993256
Pf1N1B4_5293	conditionstress	0.0260522	43	41.8333	0.993483
Pf1N1B4_4470	conditionstress	-0.248536	28.9556	35.6667	0.994862
Pf1N1B4_5070	conditionstress	-0.248082	150.756	181	0.994973
Pf1N1B4_888	conditionstress	-0.246198	42.0222	58.6667	0.99543
Pf1N1B4_5378	conditionstress	-0.245668	42.7778	53.3333	0.995558
Pf1N1B4_4976	conditionstress	-0.244641	58.4889	71	0.995807
Pf1N1B4_4423	conditionstress	-0.242928	34.5111	42	0.996223
Pf1N1B4_2054	conditionstress	-0.241163	45.7333	54.6667	0.996651
Pf1N1B4_2548	conditionstress	0.0241039	124.778	123.5	0.996975
Pf1N1B4_2833	conditionstress	-0.239369	33.6667	40.3333	0.997087
Pf1N1B4_2012	conditionstress	-0.238304	249.333	298.833	0.997345
Pf1N1B4_58	conditionstress	-0.238062	108.178	146	0.997404
Pf1N1B4_5138	conditionstress	-0.2354	65.4222	78	0.99805
Pf1N1B4_2959	conditionstress	-0.228408	49.0889	66.3333	0.999746
Pf1N1B4_5279	conditionstress	-0.228143	26.9778	32.8333	0.99981
Pf1N1B4_1285	conditionstress	-0.228072	177.4	209.333	0.999828
Pf1N1B4_103	conditionstress	-0.0567349	63.4889	61.6667	1
Pf1N1B4_1040	conditionstress	-0.0274466	61.2444	63.1667	1
Pf1N1B4_111	conditionstress	-0.0807825	194.111	220.167	1
Pf1N1B4_1117	conditionstress	-0.0215908	160.911	190.167	1
Pf1N1B4_1125	conditionstress	-0.143223	71.0222	79.1667	1
Pf1N1B4_1142	conditionstress	-0.079379	224.4	244.667	1
Pf1N1B4_1178	conditionstress	-0.0116522	71.7333	93.5	1
Pf1N1B4_1198	conditionstress	-0.187486	122.911	141.167	1
Pf1N1B4_120	conditionstress	-0.0319066	78	96.3333	1
Pf1N1B4_1226	conditionstress	-0.212696	94.8444	110.833	1
Pf1N1B4_1233	conditionstress	-0.0805946	93.7333	100	1
Pf1N1B4_1284	conditionstress	-0.127727	73.8667	81.3333	1
Pf1N1B4_1296	conditionstress	-0.0924511	317.8	423.833	1
Pf1N1B4_13	conditionstress	-0.102672	28.3333	31	1
Pf1N1B4_1318	conditionstress	-0.141234	67.9111	81.5	1
Pf1N1B4_1326	conditionstress	-0.0215279	97.2222	100.667	1
Pf1N1B4_138	conditionstress	-0.219013	19.8444	23.5	1
Pf1N1B4_1399	conditionstress	-0.10879	36.8667	48.3333	1
Pf1N1B4_1485	conditionstress	-0.202763	42.0444	49	1
Pf1N1B4_1531	conditionstress	-0.0734873	245.2	259.833	1
Pf1N1B4_1557	conditionstress	-0.0146288	552.533	626	1
Pf1N1B4_1582	conditionstress	-0.0554789	207.578	227.167	1
Pf1N1B4_1625	conditionstress	-0.0924367	78.7333	90.6667	1
Pf1N1B4_1629	conditionstress	-0.178292	41.4667	50.5	1
Pf1N1B4_1642	conditionstress	-0.122518	150.844	173.833	1
Pf1N1B4_1653	conditionstress	-0.00451999	152.844	162.5	1
Pf1N1B4_1706	conditionstress	-0.162138	284.756	321	1
Pf1N1B4_1798	conditionstress	-0.00293714	196.467	227.167	1
Pf1N1B4_1832	conditionstress	-0.0710616	115.444	128.667	1
Pf1N1B4_1844	conditionstress	-0.0795467	388.578	463.833	1
Pf1N1B4_1845	conditionstress	-0.0372852	32.9333	34.5	1
Pf1N1B4_1968	conditionstress	-0.0660175	256.267	270.167	1
Pf1N1B4_1996	conditionstress	-0.105065	68.3333	85.8333	1
Pf1N1B4_2005	conditionstress	-0.0841446	5.35556	7.16667	1
Pf1N1B4_2006	conditionstress	-0.162867	27.5778	31.3333	1
Pf1N1B4_2011	conditionstress	-0.0156489	222.933	245.333	1
Pf1N1B4_2035	conditionstress	-0.148302	53.7778	56	1
Pf1N1B4_2061	conditionstress	-0.0464226	34.8889	40.5	1
Pf1N1B4_2076	conditionstress	-0.0532117	157.556	164.833	1
Pf1N1B4_2097	conditionstress	-0.0680626	70.7333	83.8333	1
Pf1N1B4_218	conditionstress	-0.171067	195.711	222.5	1
Pf1N1B4_2211	conditionstress	-0.0156607	89.2222	104.667	1
Pf1N1B4_2229	conditionstress	0.0129121	725.022	666.667	1
Pf1N1B4_2268	conditionstress	-0.0448716	248.733	258.667	1
Pf1N1B4_2273	conditionstress	-0.0207121	78.6444	86.8333	1
Pf1N1B4_2294	conditionstress	-0.0550204	259.267	310	1
Pf1N1B4_2308	conditionstress	-0.145194	508.444	566.167	1
Pf1N1B4_2315	conditionstress	-0.149297	202.422	226.333	1
Pf1N1B4_2355	conditionstress	-0.0325308	50.7556	62.3333	1
Pf1N1B4_2357	conditionstress	-0.160107	233.222	256.833	1
Pf1N1B4_236	conditionstress	-0.0513523	29.8444	31.8333	1
Pf1N1B4_2386	conditionstress	-0.161841	63.6	89.6667	1
Pf1N1B4_2392	conditionstress	-0.0375309	51.7778	61	1
Pf1N1B4_2415	conditionstress	-0.202607	62.4667	73.5	1
Pf1N1B4_2431	conditionstress	-0.124164	41.7778	46.1667	1
Pf1N1B4_2445	conditionstress	-0.212057	188.578	220	1
Pf1N1B4_246	conditionstress	-0.0932802	101.044	108.833	1
Pf1N1B4_2540	conditionstress	-0.0820516	540.511	589.167	1
Pf1N1B4_257	conditionstress	-0.111919	108.133	121.667	1
Pf1N1B4_260	conditionstress	-0.0876815	100.244	119	1
Pf1N1B4_2621	conditionstress	-0.114065	9.06667	14	1
Pf1N1B4_2629	conditionstress	-0.156411	174.378	195.667	1
Pf1N1B4_2640	conditionstress	-0.119293	47.1778	51.8333	1
Pf1N1B4_2646	conditionstress	-0.0853248	41.9333	49.3333	1
Pf1N1B4_2713	conditionstress	-0.0352062	23.9556	27	1
Pf1N1B4_2721	conditionstress	-0.20459	259.267	362.5	1
Pf1N1B4_2737	conditionstress	-0.17706	180.533	205.667	1
Pf1N1B4_2749	conditionstress	-0.196107	89.3556	104.333	1
Pf1N1B4_275	conditionstress	-0.109266	12.8222	14.5	1
Pf1N1B4_2751	conditionstress	-0.0421182	172.311	195	1
Pf1N1B4_276	conditionstress	-0.154494	34.2444	40.8333	1
Pf1N1B4_2768	conditionstress	-0.165725	32.7556	46.1667	1
Pf1N1B4_2769	conditionstress	-0.173045	50.7778	62.3333	1
Pf1N1B4_2877	conditionstress	0.0143873	197.2	224.167	1
Pf1N1B4_2895	conditionstress	-0.0110185	370.667	443	1
Pf1N1B4_2929	conditionstress	-0.167768	64.5333	76.5	1
Pf1N1B4_2934	conditionstress	-0.0125801	302.133	377	1
Pf1N1B4_3018	conditionstress	-0.159507	108.644	122.333	1
Pf1N1B4_3043	conditionstress	-0.137325	341.578	378.667	1
Pf1N1B4_3109	conditionstress	-0.0239732	76.0444	82.6667	1
Pf1N1B4_3155	conditionstress	-0.0391729	86.3556	101	1
Pf1N1B4_3165	conditionstress	-0.126696	119.711	132	1
Pf1N1B4_318	conditionstress	-0.0411798	95.3333	113	1
Pf1N1B4_3249	conditionstress	-0.169223	95.7333	116.5	1
Pf1N1B4_3275	conditionstress	-0.155548	61.6444	74.8333	1
Pf1N1B4_3286	conditionstress	-0.193014	86.8889	102	1
Pf1N1B4_3302	conditionstress	-0.0143158	95.7556	98.3333	1
Pf1N1B4_3313	conditionstress	-0.0790664	129.444	137.833	1
Pf1N1B4_332	conditionstress	-0.162715	93.4222	105.5	1
Pf1N1B4_3382	conditionstress	-0.147251	58.6222	65.5	1
Pf1N1B4_3413	conditionstress	-0.085898	11.7778	13.5	1
Pf1N1B4_3435	conditionstress	-0.205026	18.6222	21.8333	1
Pf1N1B4_3451	conditionstress	-0.0307772	36.3778	38.5	1
Pf1N1B4_3514	conditionstress	-0.0866831	894.4	958.167	1
Pf1N1B4_3515	conditionstress	-0.0112764	213.511	213.833	1
Pf1N1B4_3516	conditionstress	-0.0353954	435.711	473.667	1
Pf1N1B4_3559	conditionstress	-0.145901	376.022	442.667	1
Pf1N1B4_3588	conditionstress	-0.0198096	19.4222	29.3333	1
Pf1N1B4_3626	conditionstress	-0.126931	85.9333	99	1
Pf1N1B4_363	conditionstress	-0.0153169	128.156	130.667	1
Pf1N1B4_374	conditionstress	-0.12007	139.889	156.833	1
Pf1N1B4_3753	conditionstress	-0.108067	93.3333	111.333	1
Pf1N1B4_3759	conditionstress	-0.0243227	242.956	276.333	1
Pf1N1B4_3766	conditionstress	0.00244958	167	161.5	1
Pf1N1B4_3777	conditionstress	-0.0313607	53.6222	60.1667	1
Pf1N1B4_3795	conditionstress	-0.209833	17.6444	22.6667	1
Pf1N1B4_3868	conditionstress	-0.164227	87.1333	98.6667	1
Pf1N1B4_3884	conditionstress	-0.00436625	417.067	428	1
Pf1N1B4_3900	conditionstress	0.0029407	45.0222	45.5	1
Pf1N1B4_3905	conditionstress	-0.212976	43.8222	51.5	1
Pf1N1B4_3907	conditionstress	-0.0655834	26.3778	29	1
Pf1N1B4_3925	conditionstress	-0.0243561	101.556	111	1
Pf1N1B4_3926	conditionstress	-0.0552015	81.6889	85.6667	1
Pf1N1B4_3930	conditionstress	-0.118824	67.4222	73.8333	1
Pf1N1B4_3968	conditionstress	-0.179701	36.5556	42.3333	1
Pf1N1B4_3982	conditionstress	-0.123794	114.467	125.833	1
Pf1N1B4_4004	conditionstress	-0.080252	15.5333	21.5	1
Pf1N1B4_4010	conditionstress	-0.0999546	136.422	159.333	1
Pf1N1B4_4014	conditionstress	-0.0734625	99.5111	105.5	1
Pf1N1B4_4100	conditionstress	-0.158079	28.4	36	1
Pf1N1B4_4134	conditionstress	-0.210841	20.6889	24.6667	1
Pf1N1B4_4163	conditionstress	-0.135168	98.5778	109.167	1
Pf1N1B4_4202	conditionstress	-0.214202	106.6	137.333	1
Pf1N1B4_4222	conditionstress	-0.000864123	106.089	115.167	1
Pf1N1B4_4225	conditionstress	-0.105141	40.6667	44.3333	1
Pf1N1B4_4299	conditionstress	-0.0776715	30.9778	34.3333	1
Pf1N1B4_431	conditionstress	-0.213537	68.8	82	1
Pf1N1B4_4328	conditionstress	-0.072188	58.1556	61.6667	1
Pf1N1B4_4330	conditionstress	-0.176406	65.2	74.5	1
Pf1N1B4_4350	conditionstress	-0.149278	58.9111	66.1667	1
Pf1N1B4_4364	conditionstress	-0.0304668	135.644	146.833	1
Pf1N1B4_4413	conditionstress	-0.130762	64.8889	71.6667	1
Pf1N1B4_442	conditionstress	-0.114399	226.689	247.167	1
Pf1N1B4_4425	conditionstress	-0.118007	55.3333	61.5	1
Pf1N1B4_4438	conditionstress	-0.133479	22.2444	30	1
Pf1N1B4_4445	conditionstress	-0.188028	65.7778	75.6667	1
Pf1N1B4_4446	conditionstress	-0.074189	14.6	18.3333	1
Pf1N1B4_4459	conditionstress	-0.16843	37.1111	43	1
Pf1N1B4_4478	conditionstress	-0.159615	33.8222	39.6667	1
Pf1N1B4_4596	conditionstress	-0.109682	26.1556	28.8333	1
Pf1N1B4_4643	conditionstress	-0.0745619	389.156	431	1
Pf1N1B4_4668	conditionstress	-0.204615	39.8444	48.8333	1
Pf1N1B4_4695	conditionstress	-0.206493	36.4222	42.5	1
Pf1N1B4_4698	conditionstress	-0.134893	156.711	181.833	1
Pf1N1B4_4734	conditionstress	-0.169213	37.0444	42.8333	1
Pf1N1B4_4744	conditionstress	-0.00304501	31.8222	32.3333	1
Pf1N1B4_4771	conditionstress	-0.16405	46.5556	53.3333	1
Pf1N1B4_479	conditionstress	-0.0295671	26.5333	33	1
Pf1N1B4_4849	conditionstress	-0.191686	20.7111	24.6667	1
Pf1N1B4_4860	conditionstress	-0.17026	30.8444	35.5	1
Pf1N1B4_487	conditionstress	-0.105715	128.622	150.333	1
Pf1N1B4_4882	conditionstress	-0.203446	92.0667	110	1
Pf1N1B4_4885	conditionstress	-0.0534332	242.778	253.833	1
Pf1N1B4_4896	conditionstress	-0.105773	110.556	120	1
Pf1N1B4_4903	conditionstress	-0.16313	55.0222	62.1667	1
Pf1N1B4_4915	conditionstress	-0.1503	219	253.833	1
Pf1N1B4_4923	conditionstress	-0.00481615	93.7333	102.833	1
Pf1N1B4_4928	conditionstress	-0.120741	125.8	149	1
Pf1N1B4_4935	conditionstress	-0.0652082	128	148.333	1
Pf1N1B4_4961	conditionstress	-0.0726286	36.8889	39.3333	1
Pf1N1B4_4969	conditionstress	-0.183019	16.8667	24	1
Pf1N1B4_497	conditionstress	-0.165163	84.8	103.833	1
Pf1N1B4_498	conditionstress	-0.10608	144.489	156.667	1
Pf1N1B4_4984	conditionstress	-0.183315	199.467	228.167	1
Pf1N1B4_4986	conditionstress	-0.0857164	301.978	337.167	1
Pf1N1B4_4996	conditionstress	-0.193223	151.111	175	1
Pf1N1B4_5010	conditionstress	-0.0747466	100.711	128	1
Pf1N1B4_5060	conditionstress	-0.114336	100.422	119	1
Pf1N1B4_5072	conditionstress	-0.221403	35.4	42.6667	1
Pf1N1B4_5080	conditionstress	-0.00586555	173.511	188	1
Pf1N1B4_51	conditionstress	-0.152714	31.0889	37.5	1
Pf1N1B4_5126	conditionstress	-0.180481	91.5556	104.667	1
Pf1N1B4_5145	conditionstress	-0.189149	137.222	159	1
Pf1N1B4_5251	conditionstress	-0.130218	141.267	156.333	1
Pf1N1B4_5252	conditionstress	-0.052166	170.867	181.667	1
Pf1N1B4_5301	conditionstress	-0.011382	93.8222	95.8333	1
Pf1N1B4_5346	conditionstress	-0.0362167	33.2889	34.6667	1
Pf1N1B4_5351	conditionstress	-0.043255	90.1333	102.333	1
Pf1N1B4_5353	conditionstress	-0.0894984	68.2889	74	1
Pf1N1B4_5384	conditionstress	-0.154319	87.6	100.333	1
Pf1N1B4_5420	conditionstress	-0.209717	31.0889	37.3333	1
Pf1N1B4_5422	conditionstress	-0.0290801	278.178	286.833	1
Pf1N1B4_5423	conditionstress	-0.0434002	427.467	477.167	1
Pf1N1B4_5428	conditionstress	-0.0103073	230.644	253.167	1
Pf1N1B4_5431	conditionstress	-0.0685213	142.956	153.667	1
Pf1N1B4_5438	conditionstress	-0.115639	58.1556	64.6667	1
Pf1N1B4_5447	conditionstress	-0.187336	22.7111	26.5	1
Pf1N1B4_5461	conditionstress	-0.119832	43.0889	48.1667	1
Pf1N1B4_5473	conditionstress	-0.0709711	227.244	242.833	1
Pf1N1B4_5498	conditionstress	-0.16516	12.4444	15.6667	1
Pf1N1B4_5518	conditionstress	-0.0662722	91.6	98	1
Pf1N1B4_5521	conditionstress	-0.130284	267.444	298.833	1
Pf1N1B4_5551	conditionstress	-0.188833	123.133	143.667	1
Pf1N1B4_5571	conditionstress	-0.167611	75.2667	87	1
Pf1N1B4_5680	conditionstress	-0.216068	45.2444	53.6667	1
Pf1N1B4_5703	conditionstress	-0.110952	41.9333	45.8333	1
Pf1N1B4_5704	conditionstress	-0.063402	103	108.667	1
Pf1N1B4_5719	conditionstress	-0.189864	49.6889	57.3333	1
Pf1N1B4_572	conditionstress	0.00246601	674.289	497.5	1
Pf1N1B4_5790	conditionstress	-0.200424	109.444	127	1
Pf1N1B4_5800	conditionstress	-0.153606	219.444	246	1
Pf1N1B4_5806	conditionstress	-0.11069	197.889	223.833	1
Pf1N1B4_5809	conditionstress	-0.130783	100.044	110.5	1
Pf1N1B4_5886	conditionstress	-0.0600847	57.0222	60	1
Pf1N1B4_5921	conditionstress	-0.00899671	169.044	182.667	1
Pf1N1B4_594	conditionstress	-0.0479719	149.489	162.833	1
Pf1N1B4_5960	conditionstress	-0.0666726	57.8444	68.6667	1
Pf1N1B4_5967	conditionstress	-0.117772	43.8889	48.1667	1
Pf1N1B4_5998	conditionstress	-0.195997	146.733	176.833	1
Pf1N1B4_6004	conditionstress	-0.0954841	54.9333	60.6667	1
Pf1N1B4_616	conditionstress	-0.0185787	20.9333	25.8333	1
Pf1N1B4_660	conditionstress	-0.0142303	101.156	112.667	1
Pf1N1B4_748	conditionstress	-0.00679567	58.9556	68.1667	1
Pf1N1B4_777	conditionstress	-0.0725844	190.933	230	1
Pf1N1B4_781	conditionstress	-0.134704	147.311	162.833	1
Pf1N1B4_80	conditionstress	-0.196575	123	142	1
Pf1N1B4_825	conditionstress	-0.056421	21.5778	27.6667	1
Pf1N1B4_922	conditionstress	-0.0314077	230.333	265.333	1
Pf1N1B4_1	conditionstress	NA	13.2667	11.8333	NA
Pf1N1B4_10	conditionstress	NA	35.6444	38.3333	NA
Pf1N1B4_1000	conditionstress	NA	297.067	326.5	NA
Pf1N1B4_1001	conditionstress	NA	266.889	286.833	NA
Pf1N1B4_1002	conditionstress	NA	205.044	229.5	NA
Pf1N1B4_1003	conditionstress	NA	20.2667	22	NA
Pf1N1B4_1004	conditionstress	NA	65.5556	72.6667	NA
Pf1N1B4_1005	conditionstress	NA	35.5333	36.8333	NA
Pf1N1B4_1006	conditionstress	NA	104.956	123.833	NA
Pf1N1B4_1007	conditionstress	NA	106.8	113	NA
Pf1N1B4_1008	conditionstress	NA	9.42222	11	NA
Pf1N1B4_1009	conditionstress	NA	235.244	258.167	NA
Pf1N1B4_101	conditionstress	NA	20.0667	18.6667	NA
Pf1N1B4_1010	conditionstress	NA	422.444	477	NA
Pf1N1B4_1011	conditionstress	NA	65.5111	69	NA
Pf1N1B4_1012	conditionstress	NA	94.4444	105.167	NA
Pf1N1B4_1013	conditionstress	NA	307.156	309.333	NA
Pf1N1B4_1014	conditionstress	NA	92.4222	86.6667	NA
Pf1N1B4_1017	conditionstress	NA	81.9333	93.8333	NA
Pf1N1B4_1018	conditionstress	NA	92.3778	103.667	NA
Pf1N1B4_1019	conditionstress	NA	79.4889	86.5	NA
Pf1N1B4_102	conditionstress	NA	22.2444	21.8333	NA
Pf1N1B4_1020	conditionstress	NA	78.9778	92.5	NA
Pf1N1B4_1021	conditionstress	NA	250.178	289.833	NA
Pf1N1B4_1022	conditionstress	NA	187.489	202.333	NA
Pf1N1B4_1023	conditionstress	NA	120.244	148	NA
Pf1N1B4_1024	conditionstress	NA	84.2	99.8333	NA
Pf1N1B4_1025	conditionstress	NA	367.067	408	NA
Pf1N1B4_1026	conditionstress	NA	71.6	69.8333	NA
Pf1N1B4_1027	conditionstress	NA	666.533	717.167	NA
Pf1N1B4_1028	conditionstress	NA	215.422	243.5	NA
Pf1N1B4_1029	conditionstress	NA	779.289	850.333	NA
Pf1N1B4_1030	conditionstress	NA	422.844	458.5	NA
Pf1N1B4_1031	conditionstress	NA	143.2	169.5	NA
Pf1N1B4_1032	conditionstress	NA	155.333	171.5	NA
Pf1N1B4_1033	conditionstress	NA	114.133	126.667	NA
Pf1N1B4_1034	conditionstress	NA	54.2667	63.6667	NA
Pf1N1B4_1035	conditionstress	NA	104.489	96.3333	NA
Pf1N1B4_1036	conditionstress	NA	69.0444	79.3333	NA
Pf1N1B4_1037	conditionstress	NA	85.0222	92.6667	NA
Pf1N1B4_1038	conditionstress	NA	139.889	153.167	NA
Pf1N1B4_1039	conditionstress	NA	46.7333	50	NA
Pf1N1B4_104	conditionstress	NA	49.1556	58.8333	NA
Pf1N1B4_1041	conditionstress	NA	140.133	146.5	NA
Pf1N1B4_1043	conditionstress	NA	119.244	135.333	NA
Pf1N1B4_1045	conditionstress	NA	107.111	118.167	NA
Pf1N1B4_1048	conditionstress	NA	63.7333	71.5	NA
Pf1N1B4_1049	conditionstress	NA	66.4222	63.8333	NA
Pf1N1B4_1050	conditionstress	NA	93.0889	101.333	NA
Pf1N1B4_1051	conditionstress	NA	91.7333	105.5	NA
Pf1N1B4_1052	conditionstress	NA	17.8667	19.6667	NA
Pf1N1B4_1054	conditionstress	NA	44.2889	46.6667	NA
Pf1N1B4_1055	conditionstress	NA	33.6	36	NA
Pf1N1B4_1056	conditionstress	NA	41.7556	45.1667	NA
Pf1N1B4_1057	conditionstress	NA	19.1111	18.1667	NA
Pf1N1B4_1059	conditionstress	NA	18.4	19.8333	NA
Pf1N1B4_106	conditionstress	NA	76.8444	60.6667	NA
Pf1N1B4_1060	conditionstress	NA	22.3556	27.3333	NA
Pf1N1B4_1063	conditionstress	NA	215.867	241.333	NA
Pf1N1B4_1064	conditionstress	NA	104.756	116.333	NA
Pf1N1B4_1067	conditionstress	NA	89.2	110.5	NA
Pf1N1B4_1069	conditionstress	NA	134.489	96.6667	NA
Pf1N1B4_107	conditionstress	NA	64.8	75.5	NA
Pf1N1B4_108	conditionstress	NA	23.0444	24.8333	NA
Pf1N1B4_1081	conditionstress	NA	64.7556	71.1667	NA
Pf1N1B4_1086	conditionstress	NA	97.5556	106.167	NA
Pf1N1B4_1087	conditionstress	NA	81.5778	91.8333	NA
Pf1N1B4_1090	conditionstress	NA	102.511	116.167	NA
Pf1N1B4_1091	conditionstress	NA	62.8889	62.6667	NA
Pf1N1B4_1092	conditionstress	NA	180.133	190.5	NA
Pf1N1B4_1093	conditionstress	NA	56.5778	63.3333	NA
Pf1N1B4_1095	conditionstress	NA	561.267	353	NA
Pf1N1B4_1096	conditionstress	NA	79.0667	67.8333	NA
Pf1N1B4_110	conditionstress	NA	62.5778	64.6667	NA
Pf1N1B4_1103	conditionstress	NA	53.7556	61.8333	NA
Pf1N1B4_1104	conditionstress	NA	129.489	130.5	NA
Pf1N1B4_1105	conditionstress	NA	13.6667	14.1667	NA
Pf1N1B4_1106	conditionstress	NA	177.689	204.833	NA
Pf1N1B4_1107	conditionstress	NA	53.9111	61.3333	NA
Pf1N1B4_1108	conditionstress	NA	278.8	314.833	NA
Pf1N1B4_1109	conditionstress	NA	116.133	122	NA
Pf1N1B4_1110	conditionstress	NA	85.0444	88.8333	NA
Pf1N1B4_1111	conditionstress	NA	154.089	160.167	NA
Pf1N1B4_1113	conditionstress	NA	81.0667	96.6667	NA
Pf1N1B4_1114	conditionstress	NA	58.4889	64.8333	NA
Pf1N1B4_1118	conditionstress	NA	20.2444	22.1667	NA
Pf1N1B4_1119	conditionstress	NA	343.778	372	NA
Pf1N1B4_112	conditionstress	NA	98.5556	104	NA
Pf1N1B4_1120	conditionstress	NA	405.622	464.833	NA
Pf1N1B4_1121	conditionstress	NA	409	447.833	NA
Pf1N1B4_1122	conditionstress	NA	853.556	888.833	NA
Pf1N1B4_1123	conditionstress	NA	524.067	566.167	NA
Pf1N1B4_1124	conditionstress	NA	113.467	128	NA
Pf1N1B4_1126	conditionstress	NA	22.8222	24.3333	NA
Pf1N1B4_1127	conditionstress	NA	144.733	149	NA
Pf1N1B4_1128	conditionstress	NA	20.0667	22	NA
Pf1N1B4_1131	conditionstress	NA	103.8	113	NA
Pf1N1B4_1132	conditionstress	NA	112.222	129.5	NA
Pf1N1B4_1133	conditionstress	NA	82.9556	92	NA
Pf1N1B4_1135	conditionstress	NA	24.0444	25.6667	NA
Pf1N1B4_1136	conditionstress	NA	144.222	168.667	NA
Pf1N1B4_1137	conditionstress	NA	218.511	245.833	NA
Pf1N1B4_1138	conditionstress	NA	282.044	330.167	NA
Pf1N1B4_1139	conditionstress	NA	40.4222	46.1667	NA
Pf1N1B4_114	conditionstress	NA	27.6444	27.6667	NA
Pf1N1B4_1140	conditionstress	NA	72.6	79	NA
Pf1N1B4_1141	conditionstress	NA	453.956	491.5	NA
Pf1N1B4_1143	conditionstress	NA	85.0444	93.8333	NA
Pf1N1B4_1146	conditionstress	NA	220.6	230.167	NA
Pf1N1B4_1147	conditionstress	NA	150.667	157.333	NA
Pf1N1B4_1148	conditionstress	NA	170.711	182.833	NA
Pf1N1B4_1149	conditionstress	NA	89	108.5	NA
Pf1N1B4_115	conditionstress	NA	16.4667	16.3333	NA
Pf1N1B4_1150	conditionstress	NA	46.2	49.1667	NA
Pf1N1B4_1152	conditionstress	NA	151.089	162.5	NA
Pf1N1B4_1153	conditionstress	NA	29.8889	41.3333	NA
Pf1N1B4_1154	conditionstress	NA	38.8	40	NA
Pf1N1B4_1155	conditionstress	NA	45.3111	47.8333	NA
Pf1N1B4_116	conditionstress	NA	219.089	250.167	NA
Pf1N1B4_117	conditionstress	NA	110.844	111.667	NA
Pf1N1B4_1170	conditionstress	NA	184.489	206	NA
Pf1N1B4_1180	conditionstress	NA	13.3556	17.6667	NA
Pf1N1B4_1181	conditionstress	NA	61.6889	44.5	NA
Pf1N1B4_1183	conditionstress	NA	671.8	607.333	NA
Pf1N1B4_1185	conditionstress	NA	92.4222	94.6667	NA
Pf1N1B4_1186	conditionstress	NA	296.222	306.667	NA
Pf1N1B4_1187	conditionstress	NA	132.222	149.333	NA
Pf1N1B4_1188	conditionstress	NA	275.867	302.5	NA
Pf1N1B4_1189	conditionstress	NA	74.5778	86.3333	NA
Pf1N1B4_119	conditionstress	NA	119.556	122.167	NA
Pf1N1B4_1190	conditionstress	NA	227.978	245.167	NA
Pf1N1B4_1194	conditionstress	NA	21.1111	22	NA
Pf1N1B4_1196	conditionstress	NA	226.622	261.833	NA
Pf1N1B4_1197	conditionstress	NA	347.978	385.5	NA
Pf1N1B4_1199	conditionstress	NA	154.022	173	NA
Pf1N1B4_12	conditionstress	NA	134.778	136.167	NA
Pf1N1B4_1200	conditionstress	NA	532.489	598.333	NA
Pf1N1B4_1201	conditionstress	NA	888.644	991.833	NA
Pf1N1B4_1202	conditionstress	NA	944.333	1042.67	NA
Pf1N1B4_1203	conditionstress	NA	715.4	811.5	NA
Pf1N1B4_1204	conditionstress	NA	109.067	124.333	NA
Pf1N1B4_1205	conditionstress	NA	115.067	128.333	NA
Pf1N1B4_1207	conditionstress	NA	59.6	63.3333	NA
Pf1N1B4_1208	conditionstress	NA	281.889	307	NA
Pf1N1B4_1209	conditionstress	NA	64.5778	76.3333	NA
Pf1N1B4_1210	conditionstress	NA	47.8667	55.6667	NA
Pf1N1B4_1211	conditionstress	NA	62.4444	66.3333	NA
Pf1N1B4_1212	conditionstress	NA	42.9556	51.8333	NA
Pf1N1B4_1213	conditionstress	NA	84.4444	98.3333	NA
Pf1N1B4_1214	conditionstress	NA	84.0667	100	NA
Pf1N1B4_1217	conditionstress	NA	556.378	614.5	NA
Pf1N1B4_1219	conditionstress	NA	167.533	192.667	NA
Pf1N1B4_122	conditionstress	NA	33.9556	36.1667	NA
Pf1N1B4_1220	conditionstress	NA	88.0444	96.5	NA
Pf1N1B4_1221	conditionstress	NA	94.9556	109.167	NA
Pf1N1B4_1222	conditionstress	NA	229.689	250.167	NA
Pf1N1B4_1223	conditionstress	NA	209.067	241.5	NA
Pf1N1B4_1224	conditionstress	NA	435.578	490.333	NA
Pf1N1B4_1225	conditionstress	NA	155.822	171.833	NA
Pf1N1B4_1227	conditionstress	NA	34.3111	40.8333	NA
Pf1N1B4_1228	conditionstress	NA	46.6444	50.3333	NA
Pf1N1B4_1229	conditionstress	NA	192.333	218.833	NA
Pf1N1B4_1230	conditionstress	NA	96.8222	101.833	NA
Pf1N1B4_1231	conditionstress	NA	77.6444	91	NA
Pf1N1B4_1232	conditionstress	NA	72.6889	79.6667	NA
Pf1N1B4_1234	conditionstress	NA	22.0222	21.1667	NA
Pf1N1B4_1235	conditionstress	NA	65.6	71	NA
Pf1N1B4_1236	conditionstress	NA	65.8222	75.6667	NA
Pf1N1B4_1238	conditionstress	NA	371.022	387.5	NA
Pf1N1B4_1239	conditionstress	NA	156.267	176.667	NA
Pf1N1B4_124	conditionstress	NA	18.0667	19.1667	NA
Pf1N1B4_1240	conditionstress	NA	225.867	246.333	NA
Pf1N1B4_1241	conditionstress	NA	111.911	131.5	NA
Pf1N1B4_1242	conditionstress	NA	52.6667	68.6667	NA
Pf1N1B4_1243	conditionstress	NA	35.4	42.6667	NA
Pf1N1B4_1244	conditionstress	NA	68.2444	64.6667	NA
Pf1N1B4_1245	conditionstress	NA	75.1778	90.3333	NA
Pf1N1B4_1246	conditionstress	NA	12.9111	14.8333	NA
Pf1N1B4_1247	conditionstress	NA	25.9333	22.5	NA
Pf1N1B4_1248	conditionstress	NA	62.0222	75.3333	NA
Pf1N1B4_1249	conditionstress	NA	134.378	155	NA
Pf1N1B4_1250	conditionstress	NA	183.889	200.5	NA
Pf1N1B4_1251	conditionstress	NA	48.3111	58	NA
Pf1N1B4_1252	conditionstress	NA	49.3778	48.5	NA
Pf1N1B4_1253	conditionstress	NA	169.511	202.833	NA
Pf1N1B4_1256	conditionstress	NA	32.6889	35.5	NA
Pf1N1B4_1257	conditionstress	NA	48.6	50.1667	NA
Pf1N1B4_1259	conditionstress	NA	64.4	73.5	NA
Pf1N1B4_126	conditionstress	NA	16.1778	17.1667	NA
Pf1N1B4_1261	conditionstress	NA	36.8222	43.3333	NA
Pf1N1B4_1262	conditionstress	NA	117.511	123	NA
Pf1N1B4_1263	conditionstress	NA	21.0444	29.1667	NA
Pf1N1B4_1264	conditionstress	NA	78.7778	92.6667	NA
Pf1N1B4_1265	conditionstress	NA	134.156	147	NA
Pf1N1B4_1266	conditionstress	NA	25.2889	32.3333	NA
Pf1N1B4_1267	conditionstress	NA	110.956	110.667	NA
Pf1N1B4_1268	conditionstress	NA	51.8222	62.1667	NA
Pf1N1B4_1269	conditionstress	NA	93.2444	99.1667	NA
Pf1N1B4_127	conditionstress	NA	40.0444	31.8333	NA
Pf1N1B4_1270	conditionstress	NA	132.022	153.667	NA
Pf1N1B4_1271	conditionstress	NA	130.578	170.667	NA
Pf1N1B4_1272	conditionstress	NA	113.067	132.5	NA
Pf1N1B4_1273	conditionstress	NA	67.9111	73.1667	NA
Pf1N1B4_1276	conditionstress	NA	28.5333	27.3333	NA
Pf1N1B4_1277	conditionstress	NA	91.9333	102.667	NA
Pf1N1B4_1278	conditionstress	NA	32.8667	35.3333	NA
Pf1N1B4_1279	conditionstress	NA	20.5778	22	NA
Pf1N1B4_128	conditionstress	NA	24.9556	32.1667	NA
Pf1N1B4_1280	conditionstress	NA	117.911	138	NA
Pf1N1B4_1282	conditionstress	NA	33.3333	38.1667	NA
Pf1N1B4_1283	conditionstress	NA	126.778	141.5	NA
Pf1N1B4_1286	conditionstress	NA	329.956	373.333	NA
Pf1N1B4_1287	conditionstress	NA	106.378	131.667	NA
Pf1N1B4_1288	conditionstress	NA	109.867	125.833	NA
Pf1N1B4_1289	conditionstress	NA	117.022	129.333	NA
Pf1N1B4_129	conditionstress	NA	198.111	215	NA
Pf1N1B4_1290	conditionstress	NA	68.9333	81.3333	NA
Pf1N1B4_1292	conditionstress	NA	107.289	121.333	NA
Pf1N1B4_1293	conditionstress	NA	38.4667	39.8333	NA
Pf1N1B4_1294	conditionstress	NA	14.7111	18.1667	NA
Pf1N1B4_1295	conditionstress	NA	62.6667	77.1667	NA
Pf1N1B4_1298	conditionstress	NA	85.3778	95.5	NA
Pf1N1B4_130	conditionstress	NA	84.4444	86.6667	NA
Pf1N1B4_1300	conditionstress	NA	36.7556	41	NA
Pf1N1B4_1301	conditionstress	NA	49.6889	56.5	NA
Pf1N1B4_1302	conditionstress	NA	306.333	347.167	NA
Pf1N1B4_1303	conditionstress	NA	471.133	526.667	NA
Pf1N1B4_1304	conditionstress	NA	76.8444	89.1667	NA
Pf1N1B4_1305	conditionstress	NA	189.867	216.833	NA
Pf1N1B4_131	conditionstress	NA	18.3556	17.5	NA
Pf1N1B4_1310	conditionstress	NA	52.0222	58	NA
Pf1N1B4_1311	conditionstress	NA	53.0667	57.1667	NA
Pf1N1B4_1312	conditionstress	NA	44.9778	51.1667	NA
Pf1N1B4_1313	conditionstress	NA	279.244	295	NA
Pf1N1B4_1317	conditionstress	NA	16.5778	18.6667	NA
Pf1N1B4_1319	conditionstress	NA	87.4	99.6667	NA
Pf1N1B4_132	conditionstress	NA	244.444	256.833	NA
Pf1N1B4_1320	conditionstress	NA	155.467	166	NA
Pf1N1B4_1321	conditionstress	NA	970.711	1065	NA
Pf1N1B4_1322	conditionstress	NA	414.911	464	NA
Pf1N1B4_1323	conditionstress	NA	151.422	166.333	NA
Pf1N1B4_1324	conditionstress	NA	184.578	216.167	NA
Pf1N1B4_1325	conditionstress	NA	747.889	806.833	NA
Pf1N1B4_1327	conditionstress	NA	240.622	258.167	NA
Pf1N1B4_1328	conditionstress	NA	20.7778	22	NA
Pf1N1B4_1329	conditionstress	NA	87.5333	99.6667	NA
Pf1N1B4_133	conditionstress	NA	34.7556	34	NA
Pf1N1B4_1330	conditionstress	NA	29.5556	31.8333	NA
Pf1N1B4_1331	conditionstress	NA	36.9556	42.3333	NA
Pf1N1B4_1332	conditionstress	NA	26.1333	24.3333	NA
Pf1N1B4_1333	conditionstress	NA	67.3778	65.1667	NA
Pf1N1B4_1334	conditionstress	NA	18.7333	15.3333	NA
Pf1N1B4_1336	conditionstress	NA	11.8444	13.1667	NA
Pf1N1B4_1337	conditionstress	NA	724.044	728.5	NA
Pf1N1B4_1338	conditionstress	NA	79.8222	92.6667	NA
Pf1N1B4_1339	conditionstress	NA	44.9556	50	NA
Pf1N1B4_134	conditionstress	NA	77.0444	89.3333	NA
Pf1N1B4_1340	conditionstress	NA	16.9778	17.6667	NA
Pf1N1B4_1342	conditionstress	NA	69.3778	74.6667	NA
Pf1N1B4_1343	conditionstress	NA	199.111	228.333	NA
Pf1N1B4_1344	conditionstress	NA	101.711	101.5	NA
Pf1N1B4_1345	conditionstress	NA	56.6889	59.5	NA
Pf1N1B4_1346	conditionstress	NA	22.9556	27	NA
Pf1N1B4_1347	conditionstress	NA	56.4444	65.8333	NA
Pf1N1B4_1348	conditionstress	NA	26.4222	30.3333	NA
Pf1N1B4_135	conditionstress	NA	41.1778	48.5	NA
Pf1N1B4_1350	conditionstress	NA	23.5556	22.3333	NA
Pf1N1B4_1351	conditionstress	NA	37.3111	39.5	NA
Pf1N1B4_1353	conditionstress	NA	49.2889	48	NA
Pf1N1B4_1354	conditionstress	NA	402.822	453.167	NA
Pf1N1B4_1355	conditionstress	NA	342.622	385.833	NA
Pf1N1B4_1356	conditionstress	NA	98.2667	110	NA
Pf1N1B4_1358	conditionstress	NA	34.2667	40.6667	NA
Pf1N1B4_1359	conditionstress	NA	94.2889	110.167	NA
Pf1N1B4_136	conditionstress	NA	159.222	170.167	NA
Pf1N1B4_1362	conditionstress	NA	67.6667	63.8333	NA
Pf1N1B4_1363	conditionstress	NA	73.1111	84.8333	NA
Pf1N1B4_1364	conditionstress	NA	82.0444	91.3333	NA
Pf1N1B4_1365	conditionstress	NA	41.2667	42.5	NA
Pf1N1B4_1366	conditionstress	NA	27.7556	34.3333	NA
Pf1N1B4_1367	conditionstress	NA	36.0222	46.1667	NA
Pf1N1B4_1368	conditionstress	NA	240.933	256.167	NA
Pf1N1B4_137	conditionstress	NA	104.911	113.667	NA
Pf1N1B4_1370	conditionstress	NA	10.3111	9.66667	NA
Pf1N1B4_1371	conditionstress	NA	147.333	148.667	NA
Pf1N1B4_1373	conditionstress	NA	122.444	144	NA
Pf1N1B4_1374	conditionstress	NA	40.3556	48.5	NA
Pf1N1B4_1375	conditionstress	NA	322.756	311.333	NA
Pf1N1B4_1376	conditionstress	NA	163.711	189.5	NA
Pf1N1B4_1378	conditionstress	NA	93.2889	104.5	NA
Pf1N1B4_1379	conditionstress	NA	218.6	244.5	NA
Pf1N1B4_1380	conditionstress	NA	403.311	441.167	NA
Pf1N1B4_1381	conditionstress	NA	328.333	385	NA
Pf1N1B4_1382	conditionstress	NA	409.556	465.667	NA
Pf1N1B4_1383	conditionstress	NA	251.156	292.5	NA
Pf1N1B4_1384	conditionstress	NA	80.6667	97.3333	NA
Pf1N1B4_1385	conditionstress	NA	221.489	255.167	NA
Pf1N1B4_1386	conditionstress	NA	39.5111	45.8333	NA
Pf1N1B4_1388	conditionstress	NA	31.9778	32.1667	NA
Pf1N1B4_1389	conditionstress	NA	20.4222	20.6667	NA
Pf1N1B4_139	conditionstress	NA	26.4889	25.1667	NA
Pf1N1B4_1390	conditionstress	NA	62.4222	66.5	NA
Pf1N1B4_1391	conditionstress	NA	75.9556	84	NA
Pf1N1B4_1392	conditionstress	NA	180	197.167	NA
Pf1N1B4_1393	conditionstress	NA	399.044	435.167	NA
Pf1N1B4_1394	conditionstress	NA	81.2222	89.6667	NA
Pf1N1B4_1395	conditionstress	NA	168.333	202.333	NA
Pf1N1B4_140	conditionstress	NA	62.0667	72.1667	NA
Pf1N1B4_1402	conditionstress	NA	25.3778	26.1667	NA
Pf1N1B4_1404	conditionstress	NA	269.489	297.333	NA
Pf1N1B4_1405	conditionstress	NA	122.756	128	NA
Pf1N1B4_1406	conditionstress	NA	80.9333	84	NA
Pf1N1B4_1408	conditionstress	NA	45.2	56.3333	NA
Pf1N1B4_141	conditionstress	NA	211.978	223	NA
Pf1N1B4_1411	conditionstress	NA	42.2444	45.3333	NA
Pf1N1B4_1414	conditionstress	NA	135.467	146.333	NA
Pf1N1B4_1417	conditionstress	NA	566.644	454.833	NA
Pf1N1B4_1418	conditionstress	NA	596.222	520.333	NA
Pf1N1B4_1419	conditionstress	NA	56.2667	61.8333	NA
Pf1N1B4_142	conditionstress	NA	416.756	457.833	NA
Pf1N1B4_1423	conditionstress	NA	124.178	134.333	NA
Pf1N1B4_1424	conditionstress	NA	69.5333	75.3333	NA
Pf1N1B4_1425	conditionstress	NA	131.533	146.667	NA
Pf1N1B4_1426	conditionstress	NA	80.9333	82.8333	NA
Pf1N1B4_1427	conditionstress	NA	69.4222	82.8333	NA
Pf1N1B4_1428	conditionstress	NA	57.0222	55.6667	NA
Pf1N1B4_1429	conditionstress	NA	162.444	160.333	NA
Pf1N1B4_1430	conditionstress	NA	21.2444	23.6667	NA
Pf1N1B4_1431	conditionstress	NA	394.644	415.667	NA
Pf1N1B4_1433	conditionstress	NA	256.156	298	NA
Pf1N1B4_1434	conditionstress	NA	143.356	175.333	NA
Pf1N1B4_1439	conditionstress	NA	73.1778	74.6667	NA
Pf1N1B4_1441	conditionstress	NA	378.867	395	NA
Pf1N1B4_1443	conditionstress	NA	51.2667	60.6667	NA
Pf1N1B4_1444	conditionstress	NA	59.2667	71.6667	NA
Pf1N1B4_1445	conditionstress	NA	288.333	332.5	NA
Pf1N1B4_1446	conditionstress	NA	36.8444	46.6667	NA
Pf1N1B4_1447	conditionstress	NA	270.889	314.333	NA
Pf1N1B4_1448	conditionstress	NA	170.089	185.667	NA
Pf1N1B4_1450	conditionstress	NA	98.0889	100.833	NA
Pf1N1B4_1451	conditionstress	NA	61.8	71.3333	NA
Pf1N1B4_1454	conditionstress	NA	133	140.167	NA
Pf1N1B4_146	conditionstress	NA	792.622	857.833	NA
Pf1N1B4_1460	conditionstress	NA	351.067	323.667	NA
Pf1N1B4_1462	conditionstress	NA	572.222	487.667	NA
Pf1N1B4_1464	conditionstress	NA	591.178	219.167	NA
Pf1N1B4_1465	conditionstress	NA	1536.67	1065.83	NA
Pf1N1B4_1466	conditionstress	NA	128.556	104.167	NA
Pf1N1B4_1468	conditionstress	NA	1007.18	1062.33	NA
Pf1N1B4_1469	conditionstress	NA	1600.89	1249.83	NA
Pf1N1B4_147	conditionstress	NA	151.644	156.333	NA
Pf1N1B4_1474	conditionstress	NA	49.7556	67	NA
Pf1N1B4_1475	conditionstress	NA	213.422	136.833	NA
Pf1N1B4_1478	conditionstress	NA	202.511	201.833	NA
Pf1N1B4_1479	conditionstress	NA	233.978	253.333	NA
Pf1N1B4_1480	conditionstress	NA	47.8444	62.5	NA
Pf1N1B4_1481	conditionstress	NA	119.111	121.167	NA
Pf1N1B4_1482	conditionstress	NA	22.6889	30.8333	NA
Pf1N1B4_1484	conditionstress	NA	306.489	334.833	NA
Pf1N1B4_1486	conditionstress	NA	55.4	69.5	NA
Pf1N1B4_1487	conditionstress	NA	116.2	131.167	NA
Pf1N1B4_1488	conditionstress	NA	49.1778	43	NA
Pf1N1B4_1489	conditionstress	NA	300.689	303.5	NA
Pf1N1B4_149	conditionstress	NA	65.7778	60.8333	NA
Pf1N1B4_1490	conditionstress	NA	189.489	211.833	NA
Pf1N1B4_1491	conditionstress	NA	170.244	201.833	NA
Pf1N1B4_1492	conditionstress	NA	10.7333	14	NA
Pf1N1B4_1495	conditionstress	NA	173.711	193.167	NA
Pf1N1B4_1496	conditionstress	NA	64.6222	82.3333	NA
Pf1N1B4_1497	conditionstress	NA	321	341.667	NA
Pf1N1B4_1498	conditionstress	NA	207.289	232.333	NA
Pf1N1B4_150	conditionstress	NA	39.4222	39.3333	NA
Pf1N1B4_1500	conditionstress	NA	50.5333	60.6667	NA
Pf1N1B4_1501	conditionstress	NA	76.0222	85.5	NA
Pf1N1B4_1504	conditionstress	NA	13.5111	19.6667	NA
Pf1N1B4_1505	conditionstress	NA	127.667	151	NA
Pf1N1B4_1506	conditionstress	NA	87.0444	87.5	NA
Pf1N1B4_1508	conditionstress	NA	18.9778	16.3333	NA
Pf1N1B4_1509	conditionstress	NA	221.489	234	NA
Pf1N1B4_1510	conditionstress	NA	147.356	176.667	NA
Pf1N1B4_1511	conditionstress	NA	11.7778	12.5	NA
Pf1N1B4_1512	conditionstress	NA	127.311	130.667	NA
Pf1N1B4_1513	conditionstress	NA	172.556	185	NA
Pf1N1B4_1514	conditionstress	NA	61.3778	61.1667	NA
Pf1N1B4_1515	conditionstress	NA	251.422	263	NA
Pf1N1B4_152	conditionstress	NA	38.4	40.1667	NA
Pf1N1B4_1520	conditionstress	NA	130.222	141.167	NA
Pf1N1B4_1521	conditionstress	NA	174.911	198.167	NA
Pf1N1B4_1522	conditionstress	NA	196.244	221.5	NA
Pf1N1B4_1523	conditionstress	NA	141.422	155.5	NA
Pf1N1B4_1524	conditionstress	NA	278.6	300.333	NA
Pf1N1B4_1525	conditionstress	NA	128.111	141.667	NA
Pf1N1B4_1527	conditionstress	NA	31.2667	36	NA
Pf1N1B4_1528	conditionstress	NA	23.2667	22.8333	NA
Pf1N1B4_153	conditionstress	NA	104.244	104.667	NA
Pf1N1B4_1530	conditionstress	NA	47.1333	53.6667	NA
Pf1N1B4_1534	conditionstress	NA	1274.96	1368.33	NA
Pf1N1B4_1535	conditionstress	NA	48.4667	51.6667	NA
Pf1N1B4_1536	conditionstress	NA	260.356	298.167	NA
Pf1N1B4_1539	conditionstress	NA	170.778	187.833	NA
Pf1N1B4_1540	conditionstress	NA	28.5111	31.6667	NA
Pf1N1B4_1541	conditionstress	NA	83.5111	84.5	NA
Pf1N1B4_1542	conditionstress	NA	25.1778	27.3333	NA
Pf1N1B4_1543	conditionstress	NA	96.7556	111.167	NA
Pf1N1B4_1545	conditionstress	NA	328.267	259.5	NA
Pf1N1B4_1546	conditionstress	NA	53.4222	63.3333	NA
Pf1N1B4_1555	conditionstress	NA	250.356	272.667	NA
Pf1N1B4_1556	conditionstress	NA	75.2222	94.5	NA
Pf1N1B4_1558	conditionstress	NA	25.3111	26.5	NA
Pf1N1B4_1561	conditionstress	NA	25.5556	34.5	NA
Pf1N1B4_157	conditionstress	NA	32.1778	36.5	NA
Pf1N1B4_1571	conditionstress	NA	70.2	77	NA
Pf1N1B4_1572	conditionstress	NA	271.778	279	NA
Pf1N1B4_1573	conditionstress	NA	68.8	77.8333	NA
Pf1N1B4_1574	conditionstress	NA	121.511	147.5	NA
Pf1N1B4_1575	conditionstress	NA	191.356	213.833	NA
Pf1N1B4_1576	conditionstress	NA	43.8444	52.5	NA
Pf1N1B4_1577	conditionstress	NA	140.133	146.5	NA
Pf1N1B4_1578	conditionstress	NA	151.267	185.167	NA
Pf1N1B4_1579	conditionstress	NA	36.7778	33	NA
Pf1N1B4_1580	conditionstress	NA	254.489	274.667	NA
Pf1N1B4_1581	conditionstress	NA	31.0222	32.5	NA
Pf1N1B4_1583	conditionstress	NA	37.9111	38.1667	NA
Pf1N1B4_1584	conditionstress	NA	18.8667	22	NA
Pf1N1B4_1585	conditionstress	NA	207.244	220	NA
Pf1N1B4_1586	conditionstress	NA	696.2	690.5	NA
Pf1N1B4_1587	conditionstress	NA	562.333	566.833	NA
Pf1N1B4_1588	conditionstress	NA	101.067	111.333	NA
Pf1N1B4_159	conditionstress	NA	42.2	42	NA
Pf1N1B4_1590	conditionstress	NA	94.9778	100.5	NA
Pf1N1B4_1591	conditionstress	NA	238.689	262.5	NA
Pf1N1B4_1592	conditionstress	NA	153.822	173.333	NA
Pf1N1B4_1593	conditionstress	NA	20.0667	25.3333	NA
Pf1N1B4_1594	conditionstress	NA	114.822	124.5	NA
Pf1N1B4_1595	conditionstress	NA	55.4	66	NA
Pf1N1B4_1597	conditionstress	NA	204.044	211.5	NA
Pf1N1B4_1598	conditionstress	NA	315.467	338.833	NA
Pf1N1B4_1599	conditionstress	NA	318.667	338.167	NA
Pf1N1B4_16	conditionstress	NA	37.0667	38.1667	NA
Pf1N1B4_160	conditionstress	NA	226.889	251.667	NA
Pf1N1B4_1600	conditionstress	NA	148.867	164.667	NA
Pf1N1B4_1607	conditionstress	NA	438.333	499.167	NA
Pf1N1B4_1608	conditionstress	NA	23.7333	31.3333	NA
Pf1N1B4_1609	conditionstress	NA	46.4889	43.1667	NA
Pf1N1B4_1610	conditionstress	NA	48.0889	49.6667	NA
Pf1N1B4_1611	conditionstress	NA	75.8222	77.8333	NA
Pf1N1B4_1612	conditionstress	NA	22.2667	25	NA
Pf1N1B4_1613	conditionstress	NA	21.5556	20.5	NA
Pf1N1B4_1614	conditionstress	NA	14.2222	17.3333	NA
Pf1N1B4_1615	conditionstress	NA	35.5333	44	NA
Pf1N1B4_1619	conditionstress	NA	211.311	200.667	NA
Pf1N1B4_1620	conditionstress	NA	69.0444	89.3333	NA
Pf1N1B4_1621	conditionstress	NA	304.667	340.667	NA
Pf1N1B4_1622	conditionstress	NA	165.378	173.5	NA
Pf1N1B4_1628	conditionstress	NA	344.111	344	NA
Pf1N1B4_163	conditionstress	NA	47.7111	49.8333	NA
Pf1N1B4_1630	conditionstress	NA	46.5556	47.8333	NA
Pf1N1B4_1631	conditionstress	NA	96.2	99.3333	NA
Pf1N1B4_1632	conditionstress	NA	101.667	83.3333	NA
Pf1N1B4_1633	conditionstress	NA	313.133	330	NA
Pf1N1B4_1635	conditionstress	NA	144.822	158.167	NA
Pf1N1B4_1636	conditionstress	NA	9.31111	9	NA
Pf1N1B4_1637	conditionstress	NA	16.2667	18.1667	NA
Pf1N1B4_1638	conditionstress	NA	123.4	140	NA
Pf1N1B4_1639	conditionstress	NA	306.044	355.833	NA
Pf1N1B4_164	conditionstress	NA	17.4889	18.8333	NA
Pf1N1B4_1641	conditionstress	NA	242.067	327.833	NA
Pf1N1B4_1643	conditionstress	NA	233.667	266.333	NA
Pf1N1B4_1644	conditionstress	NA	197.978	219.167	NA
Pf1N1B4_1645	conditionstress	NA	159.156	172	NA
Pf1N1B4_1646	conditionstress	NA	126.911	141.833	NA
Pf1N1B4_1648	conditionstress	NA	475.822	536.167	NA
Pf1N1B4_1649	conditionstress	NA	140.956	152.167	NA
Pf1N1B4_165	conditionstress	NA	21.1111	27.1667	NA
Pf1N1B4_1650	conditionstress	NA	143.178	159.333	NA
Pf1N1B4_1652	conditionstress	NA	221.533	256.667	NA
Pf1N1B4_1654	conditionstress	NA	154.711	183	NA
Pf1N1B4_1655	conditionstress	NA	329.022	376.833	NA
Pf1N1B4_1656	conditionstress	NA	791.4	866.667	NA
Pf1N1B4_1657	conditionstress	NA	377.956	418.5	NA
Pf1N1B4_1658	conditionstress	NA	164.244	178.833	NA
Pf1N1B4_1659	conditionstress	NA	512.933	556.833	NA
Pf1N1B4_166	conditionstress	NA	178.044	176	NA
Pf1N1B4_1660	conditionstress	NA	34.0444	32.6667	NA
Pf1N1B4_1661	conditionstress	NA	57.3556	60	NA
Pf1N1B4_1662	conditionstress	NA	52.4667	51	NA
Pf1N1B4_1663	conditionstress	NA	468.556	534	NA
Pf1N1B4_1664	conditionstress	NA	93.0222	97.1667	NA
Pf1N1B4_1665	conditionstress	NA	272.756	279	NA
Pf1N1B4_1666	conditionstress	NA	73.7778	85.3333	NA
Pf1N1B4_1667	conditionstress	NA	34.7556	44	NA
Pf1N1B4_1669	conditionstress	NA	325.378	287.5	NA
Pf1N1B4_1670	conditionstress	NA	48.4889	50	NA
Pf1N1B4_1671	conditionstress	NA	26.8889	29.3333	NA
Pf1N1B4_1672	conditionstress	NA	95.9556	106.667	NA
Pf1N1B4_1673	conditionstress	NA	130.689	135.667	NA
Pf1N1B4_1674	conditionstress	NA	363.467	372.167	NA
Pf1N1B4_1676	conditionstress	NA	57.2667	68.6667	NA
Pf1N1B4_1677	conditionstress	NA	194.667	213.5	NA
Pf1N1B4_1678	conditionstress	NA	251.222	290.167	NA
Pf1N1B4_1679	conditionstress	NA	11.5556	11.3333	NA
Pf1N1B4_168	conditionstress	NA	154.867	162.5	NA
Pf1N1B4_1680	conditionstress	NA	130.156	130.333	NA
Pf1N1B4_1681	conditionstress	NA	148.178	164.833	NA
Pf1N1B4_1682	conditionstress	NA	111.511	124.5	NA
Pf1N1B4_1683	conditionstress	NA	12.0667	13.8333	NA
Pf1N1B4_1684	conditionstress	NA	220.156	242	NA
Pf1N1B4_1686	conditionstress	NA	165.578	194.333	NA
Pf1N1B4_1687	conditionstress	NA	91.2444	101.833	NA
Pf1N1B4_1689	conditionstress	NA	185.111	158	NA
Pf1N1B4_1690	conditionstress	NA	58.0222	69.8333	NA
Pf1N1B4_1692	conditionstress	NA	241.111	272.5	NA
Pf1N1B4_1693	conditionstress	NA	113.422	136	NA
Pf1N1B4_1694	conditionstress	NA	296.778	337.333	NA
Pf1N1B4_1695	conditionstress	NA	9.55556	12.3333	NA
Pf1N1B4_1696	conditionstress	NA	98.9556	116.167	NA
Pf1N1B4_1697	conditionstress	NA	74.6	85.1667	NA
Pf1N1B4_1698	conditionstress	NA	79.8889	84.3333	NA
Pf1N1B4_1699	conditionstress	NA	162.489	200.167	NA
Pf1N1B4_17	conditionstress	NA	145.067	166	NA
Pf1N1B4_1701	conditionstress	NA	82.5111	93.3333	NA
Pf1N1B4_1703	conditionstress	NA	30.3556	36.5	NA
Pf1N1B4_1704	conditionstress	NA	34.7778	35	NA
Pf1N1B4_1705	conditionstress	NA	33.1778	40.3333	NA
Pf1N1B4_1707	conditionstress	NA	39.6889	39.6667	NA
Pf1N1B4_1708	conditionstress	NA	46.4444	52.1667	NA
Pf1N1B4_1709	conditionstress	NA	99.1333	99.1667	NA
Pf1N1B4_171	conditionstress	NA	90.8222	91.3333	NA
Pf1N1B4_1712	conditionstress	NA	140.556	157.333	NA
Pf1N1B4_1713	conditionstress	NA	66.9778	76.1667	NA
Pf1N1B4_1715	conditionstress	NA	241.533	275.667	NA
Pf1N1B4_1716	conditionstress	NA	43.7111	47.5	NA
Pf1N1B4_1717	conditionstress	NA	243.911	283.5	NA
Pf1N1B4_1718	conditionstress	NA	86.0444	89.1667	NA
Pf1N1B4_1719	conditionstress	NA	235.089	253.833	NA
Pf1N1B4_172	conditionstress	NA	54.9556	61	NA
Pf1N1B4_1721	conditionstress	NA	21.7111	20.5	NA
Pf1N1B4_1722	conditionstress	NA	88.5111	95.3333	NA
Pf1N1B4_1723	conditionstress	NA	125.511	132.667	NA
Pf1N1B4_1724	conditionstress	NA	45.9556	53.3333	NA
Pf1N1B4_1725	conditionstress	NA	339.044	375.167	NA
Pf1N1B4_1726	conditionstress	NA	104.822	119.667	NA
Pf1N1B4_1727	conditionstress	NA	130.044	154	NA
Pf1N1B4_1729	conditionstress	NA	257.2	274.167	NA
Pf1N1B4_1730	conditionstress	NA	24.1111	27	NA
Pf1N1B4_1731	conditionstress	NA	151.644	190.5	NA
Pf1N1B4_1732	conditionstress	NA	164.356	175.833	NA
Pf1N1B4_1733	conditionstress	NA	192.511	211.833	NA
Pf1N1B4_1734	conditionstress	NA	78.4444	82.8333	NA
Pf1N1B4_1739	conditionstress	NA	285.844	318	NA
Pf1N1B4_174	conditionstress	NA	71.9778	86.1667	NA
Pf1N1B4_1740	conditionstress	NA	122.089	145.833	NA
Pf1N1B4_1741	conditionstress	NA	78.7778	83.1667	NA
Pf1N1B4_1742	conditionstress	NA	46.2222	45.6667	NA
Pf1N1B4_1743	conditionstress	NA	63.2	69	NA
Pf1N1B4_1744	conditionstress	NA	181.778	200.333	NA
Pf1N1B4_1745	conditionstress	NA	448.622	510.667	NA
Pf1N1B4_1746	conditionstress	NA	104.644	114.833	NA
Pf1N1B4_1748	conditionstress	NA	74.5111	87.3333	NA
Pf1N1B4_1749	conditionstress	NA	8.55556	10	NA
Pf1N1B4_175	conditionstress	NA	15.0444	12.5	NA
Pf1N1B4_1750	conditionstress	NA	19.6889	21.1667	NA
Pf1N1B4_1752	conditionstress	NA	126.822	146.333	NA
Pf1N1B4_1753	conditionstress	NA	89.3556	105.167	NA
Pf1N1B4_1754	conditionstress	NA	45.9556	59.5	NA
Pf1N1B4_1755	conditionstress	NA	45.7111	53.8333	NA
Pf1N1B4_1758	conditionstress	NA	223.556	259.833	NA
Pf1N1B4_1759	conditionstress	NA	317.622	350.5	NA
Pf1N1B4_1760	conditionstress	NA	288.733	311.667	NA
Pf1N1B4_1761	conditionstress	NA	91.6	108	NA
Pf1N1B4_1762	conditionstress	NA	39.8667	42.5	NA
Pf1N1B4_1763	conditionstress	NA	615.044	700.667	NA
Pf1N1B4_1764	conditionstress	NA	117.778	131.667	NA
Pf1N1B4_1765	conditionstress	NA	38.6889	43	NA
Pf1N1B4_1766	conditionstress	NA	121.267	143.333	NA
Pf1N1B4_1768	conditionstress	NA	69.0444	75.6667	NA
Pf1N1B4_177	conditionstress	NA	107.956	126.167	NA
Pf1N1B4_1770	conditionstress	NA	37.3111	40.1667	NA
Pf1N1B4_1771	conditionstress	NA	321.2	352.667	NA
Pf1N1B4_1775	conditionstress	NA	261.156	261.333	NA
Pf1N1B4_1780	conditionstress	NA	22.4889	23.1667	NA
Pf1N1B4_1781	conditionstress	NA	12.1111	11.6667	NA
Pf1N1B4_1782	conditionstress	NA	15.0667	18.8333	NA
Pf1N1B4_1783	conditionstress	NA	248.578	278.5	NA
Pf1N1B4_1784	conditionstress	NA	73.0444	89.8333	NA
Pf1N1B4_1785	conditionstress	NA	44.8	49.5	NA
Pf1N1B4_1786	conditionstress	NA	199.178	239.833	NA
Pf1N1B4_1787	conditionstress	NA	216.911	241.833	NA
Pf1N1B4_1788	conditionstress	NA	134.267	143.667	NA
Pf1N1B4_1789	conditionstress	NA	129.244	144.333	NA
Pf1N1B4_1792	conditionstress	NA	27.1333	32.3333	NA
Pf1N1B4_1793	conditionstress	NA	177.111	205.667	NA
Pf1N1B4_1794	conditionstress	NA	102.067	112	NA
Pf1N1B4_1796	conditionstress	NA	211	219.333	NA
Pf1N1B4_1797	conditionstress	NA	204.267	227.333	NA
Pf1N1B4_1799	conditionstress	NA	1077.56	1214.5	NA
Pf1N1B4_18	conditionstress	NA	83.4444	99.8333	NA
Pf1N1B4_180	conditionstress	NA	120.844	121.167	NA
Pf1N1B4_1802	conditionstress	NA	85.2222	88.6667	NA
Pf1N1B4_1803	conditionstress	NA	111.644	120.833	NA
Pf1N1B4_1804	conditionstress	NA	142.378	152	NA
Pf1N1B4_1805	conditionstress	NA	115.311	121	NA
Pf1N1B4_1806	conditionstress	NA	35.1333	38.6667	NA
Pf1N1B4_1807	conditionstress	NA	722.356	790.333	NA
Pf1N1B4_1808	conditionstress	NA	218.756	255.833	NA
Pf1N1B4_1809	conditionstress	NA	206.044	246.5	NA
Pf1N1B4_1811	conditionstress	NA	77.4444	86	NA
Pf1N1B4_1812	conditionstress	NA	29.2	30.1667	NA
Pf1N1B4_1813	conditionstress	NA	741.378	838.333	NA
Pf1N1B4_1814	conditionstress	NA	296.333	310.5	NA
Pf1N1B4_1815	conditionstress	NA	485.733	534.667	NA
Pf1N1B4_1816	conditionstress	NA	184.289	190.5	NA
Pf1N1B4_1817	conditionstress	NA	352.489	393.667	NA
Pf1N1B4_1818	conditionstress	NA	98.4	99.5	NA
Pf1N1B4_1819	conditionstress	NA	37	42.3333	NA
Pf1N1B4_182	conditionstress	NA	34.4444	34.5	NA
Pf1N1B4_1821	conditionstress	NA	609	660.5	NA
Pf1N1B4_1827	conditionstress	NA	31.5111	43	NA
Pf1N1B4_183	conditionstress	NA	43.6	45.1667	NA
Pf1N1B4_1833	conditionstress	NA	49.5333	51.8333	NA
Pf1N1B4_1834	conditionstress	NA	70.2444	77.1667	NA
Pf1N1B4_1835	conditionstress	NA	80.1556	91.1667	NA
Pf1N1B4_1836	conditionstress	NA	60.8889	62	NA
Pf1N1B4_1838	conditionstress	NA	37.8	39	NA
Pf1N1B4_1839	conditionstress	NA	224.622	259.167	NA
Pf1N1B4_1840	conditionstress	NA	154.778	158.667	NA
Pf1N1B4_1841	conditionstress	NA	265.222	295.167	NA
Pf1N1B4_1842	conditionstress	NA	119.956	128	NA
Pf1N1B4_1843	conditionstress	NA	108.422	128.167	NA
Pf1N1B4_1846	conditionstress	NA	172.533	194.333	NA
Pf1N1B4_1847	conditionstress	NA	86.6222	100.833	NA
Pf1N1B4_1848	conditionstress	NA	450.333	512.5	NA
Pf1N1B4_1849	conditionstress	NA	58.4667	62.5	NA
Pf1N1B4_185	conditionstress	NA	276.222	292	NA
Pf1N1B4_1850	conditionstress	NA	211.111	242.667	NA
Pf1N1B4_1851	conditionstress	NA	99.3111	107.333	NA
Pf1N1B4_1853	conditionstress	NA	330.2	356.667	NA
Pf1N1B4_1854	conditionstress	NA	468.378	508.167	NA
Pf1N1B4_1855	conditionstress	NA	93	106.5	NA
Pf1N1B4_1856	conditionstress	NA	63.5778	68	NA
Pf1N1B4_1857	conditionstress	NA	283.089	316	NA
Pf1N1B4_1859	conditionstress	NA	402.733	382.833	NA
Pf1N1B4_1860	conditionstress	NA	294.044	307.5	NA
Pf1N1B4_1861	conditionstress	NA	245.267	294	NA
Pf1N1B4_1862	conditionstress	NA	238.022	267	NA
Pf1N1B4_1863	conditionstress	NA	291.622	343.167	NA
Pf1N1B4_1864	conditionstress	NA	145.556	173.167	NA
Pf1N1B4_1865	conditionstress	NA	96.4667	107.167	NA
Pf1N1B4_1866	conditionstress	NA	30.7333	34.6667	NA
Pf1N1B4_1867	conditionstress	NA	1221.49	1328	NA
Pf1N1B4_1868	conditionstress	NA	242.222	269.167	NA
Pf1N1B4_1869	conditionstress	NA	109.044	128.167	NA
Pf1N1B4_187	conditionstress	NA	219.489	232.167	NA
Pf1N1B4_1870	conditionstress	NA	23.6222	19.6667	NA
Pf1N1B4_1871	conditionstress	NA	92.8	96	NA
Pf1N1B4_1874	conditionstress	NA	32.1111	32	NA
Pf1N1B4_1878	conditionstress	NA	262.689	229	NA
Pf1N1B4_188	conditionstress	NA	11.3556	12.8333	NA
Pf1N1B4_1880	conditionstress	NA	150.511	170.333	NA
Pf1N1B4_1881	conditionstress	NA	374.689	412.5	NA
Pf1N1B4_1882	conditionstress	NA	3460.8	3434.17	NA
Pf1N1B4_1883	conditionstress	NA	542.333	582.5	NA
Pf1N1B4_1884	conditionstress	NA	138.044	158.833	NA
Pf1N1B4_1885	conditionstress	NA	121.778	138.333	NA
Pf1N1B4_1886	conditionstress	NA	56.4222	55	NA
Pf1N1B4_1887	conditionstress	NA	42.2889	41.6667	NA
Pf1N1B4_1888	conditionstress	NA	69	59	NA
Pf1N1B4_1889	conditionstress	NA	1133.58	1169.33	NA
Pf1N1B4_189	conditionstress	NA	43.6889	46	NA
Pf1N1B4_1890	conditionstress	NA	58.5333	65.6667	NA
Pf1N1B4_1891	conditionstress	NA	18.0667	20.1667	NA
Pf1N1B4_1892	conditionstress	NA	38.5556	45.6667	NA
Pf1N1B4_1893	conditionstress	NA	56.5778	56.6667	NA
Pf1N1B4_1894	conditionstress	NA	180.111	181	NA
Pf1N1B4_1895	conditionstress	NA	378.978	411.167	NA
Pf1N1B4_1896	conditionstress	NA	249.978	283.333	NA
Pf1N1B4_1897	conditionstress	NA	75.4	80.8333	NA
Pf1N1B4_1898	conditionstress	NA	264.778	318.833	NA
Pf1N1B4_1899	conditionstress	NA	51.4889	52	NA
Pf1N1B4_19	conditionstress	NA	92.5556	104.167	NA
Pf1N1B4_190	conditionstress	NA	159.289	169.667	NA
Pf1N1B4_1900	conditionstress	NA	244.556	264.833	NA
Pf1N1B4_1901	conditionstress	NA	37.9778	39.3333	NA
Pf1N1B4_1902	conditionstress	NA	197.689	221.333	NA
Pf1N1B4_1903	conditionstress	NA	284.867	298.833	NA
Pf1N1B4_1904	conditionstress	NA	360.311	418.167	NA
Pf1N1B4_1905	conditionstress	NA	172.178	193.167	NA
Pf1N1B4_1908	conditionstress	NA	302.044	333.667	NA
Pf1N1B4_191	conditionstress	NA	139.533	147.5	NA
Pf1N1B4_1910	conditionstress	NA	251.4	271	NA
Pf1N1B4_1911	conditionstress	NA	161.756	199.5	NA
Pf1N1B4_1914	conditionstress	NA	66.9778	70.5	NA
Pf1N1B4_1915	conditionstress	NA	339.978	338.333	NA
Pf1N1B4_1916	conditionstress	NA	14.6222	19.8333	NA
Pf1N1B4_192	conditionstress	NA	264.289	297.833	NA
Pf1N1B4_1924	conditionstress	NA	133.222	148	NA
Pf1N1B4_1925	conditionstress	NA	308.311	320.667	NA
Pf1N1B4_1927	conditionstress	NA	144.156	169.167	NA
Pf1N1B4_193	conditionstress	NA	54.0889	50.5	NA
Pf1N1B4_1936	conditionstress	NA	72.9778	80.1667	NA
Pf1N1B4_1946	conditionstress	NA	62.9778	72.8333	NA
Pf1N1B4_1949	conditionstress	NA	81.7778	96.5	NA
Pf1N1B4_195	conditionstress	NA	74.8444	80.1667	NA
Pf1N1B4_1951	conditionstress	NA	271.156	300.5	NA
Pf1N1B4_1952	conditionstress	NA	684.311	774	NA
Pf1N1B4_1953	conditionstress	NA	72.2444	73.8333	NA
Pf1N1B4_1954	conditionstress	NA	87.4	93.1667	NA
Pf1N1B4_1955	conditionstress	NA	170.933	180.833	NA
Pf1N1B4_1956	conditionstress	NA	140.533	158	NA
Pf1N1B4_1958	conditionstress	NA	13.9556	14.8333	NA
Pf1N1B4_1959	conditionstress	NA	348.444	391.833	NA
Pf1N1B4_196	conditionstress	NA	71.0667	78.3333	NA
Pf1N1B4_1960	conditionstress	NA	114.756	133	NA
Pf1N1B4_1961	conditionstress	NA	132.511	142.667	NA
Pf1N1B4_1962	conditionstress	NA	196.756	206.667	NA
Pf1N1B4_1963	conditionstress	NA	61.7333	63.8333	NA
Pf1N1B4_1964	conditionstress	NA	123.289	129.833	NA
Pf1N1B4_1965	conditionstress	NA	116.778	141.333	NA
Pf1N1B4_1966	conditionstress	NA	166.2	195.833	NA
Pf1N1B4_1967	conditionstress	NA	32.9556	35.5	NA
Pf1N1B4_1969	conditionstress	NA	356.578	381.5	NA
Pf1N1B4_197	conditionstress	NA	17.4444	14.6667	NA
Pf1N1B4_1970	conditionstress	NA	330.533	360	NA
Pf1N1B4_1971	conditionstress	NA	36.6667	34.8333	NA
Pf1N1B4_1972	conditionstress	NA	72.8	80	NA
Pf1N1B4_1973	conditionstress	NA	622.222	682.167	NA
Pf1N1B4_1974	conditionstress	NA	25.7778	27.1667	NA
Pf1N1B4_1975	conditionstress	NA	15.6	18.5	NA
Pf1N1B4_1976	conditionstress	NA	392.222	437.833	NA
Pf1N1B4_1977	conditionstress	NA	209.311	220	NA
Pf1N1B4_1978	conditionstress	NA	162.733	178.167	NA
Pf1N1B4_1979	conditionstress	NA	39.4222	42.5	NA
Pf1N1B4_198	conditionstress	NA	24.9556	27	NA
Pf1N1B4_1980	conditionstress	NA	229.956	257.333	NA
Pf1N1B4_1981	conditionstress	NA	159.867	177.333	NA
Pf1N1B4_1982	conditionstress	NA	496.956	537.167	NA
Pf1N1B4_1983	conditionstress	NA	116.244	121.333	NA
Pf1N1B4_1984	conditionstress	NA	73.8889	85.1667	NA
Pf1N1B4_1985	conditionstress	NA	89.1556	97	NA
Pf1N1B4_1986	conditionstress	NA	79.3778	80.6667	NA
Pf1N1B4_1987	conditionstress	NA	165	174.167	NA
Pf1N1B4_1988	conditionstress	NA	188.378	209	NA
Pf1N1B4_199	conditionstress	NA	82.8222	88.6667	NA
Pf1N1B4_1990	conditionstress	NA	112.178	127.5	NA
Pf1N1B4_1991	conditionstress	NA	69.4444	68.8333	NA
Pf1N1B4_1992	conditionstress	NA	77.0222	90	NA
Pf1N1B4_1993	conditionstress	NA	8.37778	9.33333	NA
Pf1N1B4_1994	conditionstress	NA	46.3778	51	NA
Pf1N1B4_1995	conditionstress	NA	44.1111	44.1667	NA
Pf1N1B4_1998	conditionstress	NA	45.8222	55.3333	NA
Pf1N1B4_1999	conditionstress	NA	57.9556	66.1667	NA
Pf1N1B4_200	conditionstress	NA	139	153.167	NA
Pf1N1B4_2000	conditionstress	NA	104.356	119.167	NA
Pf1N1B4_2001	conditionstress	NA	47.2667	47.6667	NA
Pf1N1B4_2002	conditionstress	NA	258.067	284.167	NA
Pf1N1B4_2003	conditionstress	NA	54.8889	50.6667	NA
Pf1N1B4_2004	conditionstress	NA	12.1778	12.1667	NA
Pf1N1B4_2007	conditionstress	NA	389.867	444.5	NA
Pf1N1B4_2008	conditionstress	NA	283.333	264.333	NA
Pf1N1B4_2009	conditionstress	NA	65.3333	81.5	NA
Pf1N1B4_201	conditionstress	NA	19.3556	19	NA
Pf1N1B4_2013	conditionstress	NA	138.844	164.167	NA
Pf1N1B4_2014	conditionstress	NA	57.1556	65.8333	NA
Pf1N1B4_2015	conditionstress	NA	72.0889	79	NA
Pf1N1B4_2016	conditionstress	NA	131.244	151.5	NA
Pf1N1B4_2017	conditionstress	NA	201.822	226.167	NA
Pf1N1B4_2018	conditionstress	NA	460.511	518.167	NA
Pf1N1B4_2019	conditionstress	NA	202.133	218.333	NA
Pf1N1B4_202	conditionstress	NA	42.6444	52.5	NA
Pf1N1B4_2020	conditionstress	NA	187.267	208.833	NA
Pf1N1B4_2021	conditionstress	NA	12.6667	12.8333	NA
Pf1N1B4_2022	conditionstress	NA	105.422	109.5	NA
Pf1N1B4_2023	conditionstress	NA	144.378	148.333	NA
Pf1N1B4_2024	conditionstress	NA	165.711	208.333	NA
Pf1N1B4_2026	conditionstress	NA	25.6889	29	NA
Pf1N1B4_2029	conditionstress	NA	24.6444	24.6667	NA
Pf1N1B4_203	conditionstress	NA	36.8889	39.1667	NA
Pf1N1B4_2030	conditionstress	NA	119.6	133.667	NA
Pf1N1B4_2031	conditionstress	NA	144.556	178	NA
Pf1N1B4_2033	conditionstress	NA	526.356	576.667	NA
Pf1N1B4_2036	conditionstress	NA	45.9556	36.3333	NA
Pf1N1B4_2037	conditionstress	NA	21.4	26.8333	NA
Pf1N1B4_2039	conditionstress	NA	16.8222	13.8333	NA
Pf1N1B4_204	conditionstress	NA	48.2	56.3333	NA
Pf1N1B4_2041	conditionstress	NA	137.044	145.5	NA
Pf1N1B4_2042	conditionstress	NA	120.244	150.333	NA
Pf1N1B4_2043	conditionstress	NA	272	302.833	NA
Pf1N1B4_2044	conditionstress	NA	204.689	201	NA
Pf1N1B4_2045	conditionstress	NA	299.133	334.667	NA
Pf1N1B4_2048	conditionstress	NA	13.6	11.6667	NA
Pf1N1B4_205	conditionstress	NA	53.7111	62.6667	NA
Pf1N1B4_2050	conditionstress	NA	216.378	232.167	NA
Pf1N1B4_2052	conditionstress	NA	82.4889	96	NA
Pf1N1B4_2053	conditionstress	NA	804.533	921.167	NA
Pf1N1B4_2055	conditionstress	NA	415.422	451.5	NA
Pf1N1B4_2056	conditionstress	NA	102.889	116.667	NA
Pf1N1B4_2057	conditionstress	NA	151.4	170.5	NA
Pf1N1B4_2058	conditionstress	NA	297.822	323	NA
Pf1N1B4_206	conditionstress	NA	87.1111	91.5	NA
Pf1N1B4_2060	conditionstress	NA	30.1333	31.6667	NA
Pf1N1B4_2062	conditionstress	NA	84.6889	94	NA
Pf1N1B4_2063	conditionstress	NA	178.844	185.333	NA
Pf1N1B4_2064	conditionstress	NA	67.7556	69.5	NA
Pf1N1B4_2065	conditionstress	NA	116.911	117.5	NA
Pf1N1B4_2066	conditionstress	NA	140.289	145	NA
Pf1N1B4_2067	conditionstress	NA	33.3556	35.6667	NA
Pf1N1B4_2068	conditionstress	NA	184.311	186	NA
Pf1N1B4_2069	conditionstress	NA	49.5556	57.3333	NA
Pf1N1B4_2070	conditionstress	NA	367.533	403.333	NA
Pf1N1B4_2071	conditionstress	NA	12.9556	12.6667	NA
Pf1N1B4_2072	conditionstress	NA	52.0667	54.3333	NA
Pf1N1B4_2073	conditionstress	NA	328.822	351.5	NA
Pf1N1B4_2075	conditionstress	NA	28.2889	27.8333	NA
Pf1N1B4_2077	conditionstress	NA	100.8	113.333	NA
Pf1N1B4_2078	conditionstress	NA	334.489	370.833	NA
Pf1N1B4_2079	conditionstress	NA	179.356	190.167	NA
Pf1N1B4_208	conditionstress	NA	34.3111	39.6667	NA
Pf1N1B4_2081	conditionstress	NA	123.4	132	NA
Pf1N1B4_2082	conditionstress	NA	36.0667	41.5	NA
Pf1N1B4_2083	conditionstress	NA	36.4667	44.1667	NA
Pf1N1B4_2084	conditionstress	NA	329.378	379.667	NA
Pf1N1B4_2085	conditionstress	NA	18.8222	21.8333	NA
Pf1N1B4_2086	conditionstress	NA	179.978	197.667	NA
Pf1N1B4_2087	conditionstress	NA	82	92.8333	NA
Pf1N1B4_2088	conditionstress	NA	90.9333	102.5	NA
Pf1N1B4_2089	conditionstress	NA	149.578	156.5	NA
Pf1N1B4_209	conditionstress	NA	269.133	298.167	NA
Pf1N1B4_2090	conditionstress	NA	32.2889	40.1667	NA
Pf1N1B4_2093	conditionstress	NA	111.489	114.5	NA
Pf1N1B4_2094	conditionstress	NA	48.5111	47.1667	NA
Pf1N1B4_2095	conditionstress	NA	392.244	443.667	NA
Pf1N1B4_2096	conditionstress	NA	27.7556	26.3333	NA
Pf1N1B4_2098	conditionstress	NA	212.489	227.667	NA
Pf1N1B4_2099	conditionstress	NA	69.5778	83	NA
Pf1N1B4_21	conditionstress	NA	37.9333	39.1667	NA
Pf1N1B4_210	conditionstress	NA	359.911	384.167	NA
Pf1N1B4_2100	conditionstress	NA	93.0889	103.5	NA
Pf1N1B4_2101	conditionstress	NA	220.978	233.333	NA
Pf1N1B4_2102	conditionstress	NA	11.1333	14.3333	NA
Pf1N1B4_2103	conditionstress	NA	77.9111	86.3333	NA
Pf1N1B4_2104	conditionstress	NA	135.311	158.667	NA
Pf1N1B4_211	conditionstress	NA	820.022	794.167	NA
Pf1N1B4_2110	conditionstress	NA	298.711	331.833	NA
Pf1N1B4_2111	conditionstress	NA	612.778	609.667	NA
Pf1N1B4_2114	conditionstress	NA	75.8444	62.8333	NA
Pf1N1B4_212	conditionstress	NA	144.911	149.833	NA
Pf1N1B4_2122	conditionstress	NA	326.711	342	NA
Pf1N1B4_2123	conditionstress	NA	112.356	122.333	NA
Pf1N1B4_2126	conditionstress	NA	85	89.8333	NA
Pf1N1B4_2127	conditionstress	NA	494.911	560.667	NA
Pf1N1B4_213	conditionstress	NA	75	89.8333	NA
Pf1N1B4_2130	conditionstress	NA	343.2	125	NA
Pf1N1B4_2131	conditionstress	NA	167.644	68.6667	NA
Pf1N1B4_2132	conditionstress	NA	717.644	274.333	NA
Pf1N1B4_2133	conditionstress	NA	154.867	175	NA
Pf1N1B4_2134	conditionstress	NA	171.444	189.667	NA
Pf1N1B4_2135	conditionstress	NA	62.7111	68.5	NA
Pf1N1B4_2136	conditionstress	NA	228.111	242.667	NA
Pf1N1B4_2137	conditionstress	NA	714.089	768.833	NA
Pf1N1B4_2138	conditionstress	NA	141.978	165.833	NA
Pf1N1B4_2139	conditionstress	NA	449.578	513.333	NA
Pf1N1B4_214	conditionstress	NA	355.4	377.167	NA
Pf1N1B4_2140	conditionstress	NA	21.9333	26.1667	NA
Pf1N1B4_2141	conditionstress	NA	247.622	273.333	NA
Pf1N1B4_2142	conditionstress	NA	117.667	128.5	NA
Pf1N1B4_2143	conditionstress	NA	482	543.5	NA
Pf1N1B4_2144	conditionstress	NA	245.711	175.333	NA
Pf1N1B4_2145	conditionstress	NA	10.8222	9.33333	NA
Pf1N1B4_2147	conditionstress	NA	60.3778	57.5	NA
Pf1N1B4_2149	conditionstress	NA	695.156	781.167	NA
Pf1N1B4_215	conditionstress	NA	175.533	189.333	NA
Pf1N1B4_2150	conditionstress	NA	15.0889	14.3333	NA
Pf1N1B4_2153	conditionstress	NA	360.889	402.167	NA
Pf1N1B4_2154	conditionstress	NA	22.5333	24.6667	NA
Pf1N1B4_2155	conditionstress	NA	60.0444	68.8333	NA
Pf1N1B4_2157	conditionstress	NA	108.889	113.333	NA
Pf1N1B4_2158	conditionstress	NA	297.467	313.833	NA
Pf1N1B4_2159	conditionstress	NA	380.044	434.5	NA
Pf1N1B4_216	conditionstress	NA	112.178	118.5	NA
Pf1N1B4_2160	conditionstress	NA	44.9778	49.3333	NA
Pf1N1B4_2161	conditionstress	NA	228.333	239.667	NA
Pf1N1B4_2162	conditionstress	NA	110.844	116.667	NA
Pf1N1B4_2163	conditionstress	NA	12.6667	11.3333	NA
Pf1N1B4_2164	conditionstress	NA	48.4444	49.1667	NA
Pf1N1B4_2167	conditionstress	NA	118.489	124.833	NA
Pf1N1B4_2169	conditionstress	NA	27.5333	22.1667	NA
Pf1N1B4_217	conditionstress	NA	105.022	100.667	NA
Pf1N1B4_2170	conditionstress	NA	107.378	104.833	NA
Pf1N1B4_2171	conditionstress	NA	27	24.6667	NA
Pf1N1B4_2172	conditionstress	NA	56.4222	59.3333	NA
Pf1N1B4_2173	conditionstress	NA	20.2	19.1667	NA
Pf1N1B4_2176	conditionstress	NA	30.3556	25.8333	NA
Pf1N1B4_2177	conditionstress	NA	8.73333	10.3333	NA
Pf1N1B4_2178	conditionstress	NA	12.2	15.5	NA
Pf1N1B4_2179	conditionstress	NA	610.222	670.167	NA
Pf1N1B4_2182	conditionstress	NA	90.2222	97.3333	NA
Pf1N1B4_2184	conditionstress	NA	142.467	152.167	NA
Pf1N1B4_2189	conditionstress	NA	28.8	40.5	NA
Pf1N1B4_219	conditionstress	NA	47.9556	47	NA
Pf1N1B4_2190	conditionstress	NA	162.444	184.333	NA
Pf1N1B4_2191	conditionstress	NA	160.556	184.167	NA
Pf1N1B4_2192	conditionstress	NA	204.133	193.667	NA
Pf1N1B4_2193	conditionstress	NA	26.8	30.5	NA
Pf1N1B4_2194	conditionstress	NA	84.3778	89	NA
Pf1N1B4_2195	conditionstress	NA	37.6667	41.3333	NA
Pf1N1B4_2196	conditionstress	NA	54.0444	54.3333	NA
Pf1N1B4_2197	conditionstress	NA	254.622	284.5	NA
Pf1N1B4_2198	conditionstress	NA	85.4889	89.8333	NA
Pf1N1B4_2199	conditionstress	NA	102.2	112.667	NA
Pf1N1B4_22	conditionstress	NA	196.867	199.167	NA
Pf1N1B4_2200	conditionstress	NA	209.422	228	NA
Pf1N1B4_2201	conditionstress	NA	253.356	282.833	NA
Pf1N1B4_2202	conditionstress	NA	328.444	350.333	NA
Pf1N1B4_2203	conditionstress	NA	61.4667	65.5	NA
Pf1N1B4_2204	conditionstress	NA	78.6	84.3333	NA
Pf1N1B4_2205	conditionstress	NA	352.911	391.833	NA
Pf1N1B4_2206	conditionstress	NA	171.267	144.5	NA
Pf1N1B4_2207	conditionstress	NA	188.067	189.833	NA
Pf1N1B4_221	conditionstress	NA	66.4667	71.1667	NA
Pf1N1B4_2212	conditionstress	NA	121.8	133	NA
Pf1N1B4_2213	conditionstress	NA	46.9333	51	NA
Pf1N1B4_2214	conditionstress	NA	38.5111	39.5	NA
Pf1N1B4_2218	conditionstress	NA	124.667	143	NA
Pf1N1B4_2219	conditionstress	NA	94.7778	107.333	NA
Pf1N1B4_222	conditionstress	NA	57.4444	64.1667	NA
Pf1N1B4_2220	conditionstress	NA	367.711	390.667	NA
Pf1N1B4_2221	conditionstress	NA	118.978	137.167	NA
Pf1N1B4_2222	conditionstress	NA	119.6	125.5	NA
Pf1N1B4_2223	conditionstress	NA	154.644	163.333	NA
Pf1N1B4_2224	conditionstress	NA	15.0222	14.3333	NA
Pf1N1B4_2227	conditionstress	NA	14.3778	16.1667	NA
Pf1N1B4_2228	conditionstress	NA	42.5556	39.3333	NA
Pf1N1B4_223	conditionstress	NA	78.0444	79.8333	NA
Pf1N1B4_2232	conditionstress	NA	74.5333	70.8333	NA
Pf1N1B4_2233	conditionstress	NA	138.556	154.167	NA
Pf1N1B4_2234	conditionstress	NA	52	60	NA
Pf1N1B4_2235	conditionstress	NA	290.578	303.5	NA
Pf1N1B4_2236	conditionstress	NA	468.756	526.167	NA
Pf1N1B4_2237	conditionstress	NA	49.7778	54.5	NA
Pf1N1B4_2238	conditionstress	NA	160.978	176.333	NA
Pf1N1B4_2239	conditionstress	NA	70.3778	82.5	NA
Pf1N1B4_224	conditionstress	NA	18.3111	19.5	NA
Pf1N1B4_2240	conditionstress	NA	47.9333	58.3333	NA
Pf1N1B4_2241	conditionstress	NA	91.5778	98.5	NA
Pf1N1B4_2242	conditionstress	NA	50.3333	53.5	NA
Pf1N1B4_2244	conditionstress	NA	17.1333	24.1667	NA
Pf1N1B4_2245	conditionstress	NA	701.067	761.167	NA
Pf1N1B4_2246	conditionstress	NA	149.622	156.5	NA
Pf1N1B4_2247	conditionstress	NA	23.1111	23.6667	NA
Pf1N1B4_2248	conditionstress	NA	173.489	193	NA
Pf1N1B4_225	conditionstress	NA	91.6667	99.6667	NA
Pf1N1B4_2250	conditionstress	NA	81	84.6667	NA
Pf1N1B4_2252	conditionstress	NA	29.2444	39.8333	NA
Pf1N1B4_2253	conditionstress	NA	53.2222	63.1667	NA
Pf1N1B4_2254	conditionstress	NA	157.844	178.667	NA
Pf1N1B4_2255	conditionstress	NA	301.089	352.167	NA
Pf1N1B4_2256	conditionstress	NA	205.756	208.333	NA
Pf1N1B4_2257	conditionstress	NA	490.311	547.333	NA
Pf1N1B4_2259	conditionstress	NA	195.267	212.833	NA
Pf1N1B4_2260	conditionstress	NA	360.467	393.333	NA
Pf1N1B4_2261	conditionstress	NA	146.956	169.5	NA
Pf1N1B4_2262	conditionstress	NA	360.4	402.833	NA
Pf1N1B4_2263	conditionstress	NA	60.5111	72.8333	NA
Pf1N1B4_2264	conditionstress	NA	179.2	211.5	NA
Pf1N1B4_2265	conditionstress	NA	230.2	238.5	NA
Pf1N1B4_2266	conditionstress	NA	747.8	830.833	NA
Pf1N1B4_2269	conditionstress	NA	17.6889	14.8333	NA
Pf1N1B4_2270	conditionstress	NA	85.2	68.3333	NA
Pf1N1B4_2271	conditionstress	NA	73.6	71.5	NA
Pf1N1B4_2274	conditionstress	NA	82.4889	87.3333	NA
Pf1N1B4_2275	conditionstress	NA	85.8	94.1667	NA
Pf1N1B4_2276	conditionstress	NA	102.4	107	NA
Pf1N1B4_2277	conditionstress	NA	214.644	224.667	NA
Pf1N1B4_2279	conditionstress	NA	84.4	88	NA
Pf1N1B4_228	conditionstress	NA	32.5111	29.5	NA
Pf1N1B4_2280	conditionstress	NA	206.533	237	NA
Pf1N1B4_2281	conditionstress	NA	40.4667	42.8333	NA
Pf1N1B4_2283	conditionstress	NA	12.3778	10.8333	NA
Pf1N1B4_2284	conditionstress	NA	56.4222	83.1667	NA
Pf1N1B4_2286	conditionstress	NA	152.622	159.833	NA
Pf1N1B4_229	conditionstress	NA	96.8667	96.3333	NA
Pf1N1B4_2290	conditionstress	NA	37.4	45.3333	NA
Pf1N1B4_2291	conditionstress	NA	239.2	273.667	NA
Pf1N1B4_2292	conditionstress	NA	166.022	188.833	NA
Pf1N1B4_2293	conditionstress	NA	81.0889	94.1667	NA
Pf1N1B4_2296	conditionstress	NA	29.8444	35.5	NA
Pf1N1B4_2297	conditionstress	NA	52.3778	58.6667	NA
Pf1N1B4_2298	conditionstress	NA	70.3111	74	NA
Pf1N1B4_2299	conditionstress	NA	58.0444	68.1667	NA
Pf1N1B4_2301	conditionstress	NA	132.089	143.833	NA
Pf1N1B4_2302	conditionstress	NA	400.956	437.667	NA
Pf1N1B4_2303	conditionstress	NA	725.978	615.333	NA
Pf1N1B4_2304	conditionstress	NA	264.689	306.167	NA
Pf1N1B4_2305	conditionstress	NA	214.489	227.667	NA
Pf1N1B4_2306	conditionstress	NA	198.844	221.667	NA
Pf1N1B4_2307	conditionstress	NA	73.6	80.8333	NA
Pf1N1B4_2309	conditionstress	NA	175.133	192.833	NA
Pf1N1B4_231	conditionstress	NA	54.4889	56.1667	NA
Pf1N1B4_2313	conditionstress	NA	280.222	307.5	NA
Pf1N1B4_2314	conditionstress	NA	17.3778	20.8333	NA
Pf1N1B4_2316	conditionstress	NA	167.778	193.667	NA
Pf1N1B4_2317	conditionstress	NA	43.3778	49.8333	NA
Pf1N1B4_2318	conditionstress	NA	65.9556	61.5	NA
Pf1N1B4_2319	conditionstress	NA	109.933	108.333	NA
Pf1N1B4_232	conditionstress	NA	22.7778	23.1667	NA
Pf1N1B4_2322	conditionstress	NA	16.3333	15	NA
Pf1N1B4_2328	conditionstress	NA	126.689	134.833	NA
Pf1N1B4_2329	conditionstress	NA	59.0889	67.3333	NA
Pf1N1B4_233	conditionstress	NA	53.8444	57.5	NA
Pf1N1B4_2331	conditionstress	NA	76.7778	72.3333	NA
Pf1N1B4_2333	conditionstress	NA	195.911	211.667	NA
Pf1N1B4_2334	conditionstress	NA	31.6667	33.5	NA
Pf1N1B4_2335	conditionstress	NA	48.0444	54.6667	NA
Pf1N1B4_2336	conditionstress	NA	81.9556	75.6667	NA
Pf1N1B4_2338	conditionstress	NA	213.6	228.667	NA
Pf1N1B4_2339	conditionstress	NA	12.6	12.3333	NA
Pf1N1B4_234	conditionstress	NA	35.5778	38.8333	NA
Pf1N1B4_2343	conditionstress	NA	63.4444	64.3333	NA
Pf1N1B4_2345	conditionstress	NA	155.111	166.333	NA
Pf1N1B4_2348	conditionstress	NA	111.978	111.667	NA
Pf1N1B4_235	conditionstress	NA	129.756	133.667	NA
Pf1N1B4_2350	conditionstress	NA	39.1333	45.1667	NA
Pf1N1B4_2352	conditionstress	NA	148.978	70.8333	NA
Pf1N1B4_2353	conditionstress	NA	44.1778	46	NA
Pf1N1B4_2354	conditionstress	NA	80.6	77.1667	NA
Pf1N1B4_2356	conditionstress	NA	35.5778	42.5	NA
Pf1N1B4_2358	conditionstress	NA	598.467	607.833	NA
Pf1N1B4_2359	conditionstress	NA	23.1556	23.1667	NA
Pf1N1B4_2360	conditionstress	NA	12.7556	15.3333	NA
Pf1N1B4_2361	conditionstress	NA	240.689	259	NA
Pf1N1B4_2362	conditionstress	NA	74.9111	80.3333	NA
Pf1N1B4_2364	conditionstress	NA	66.1111	79	NA
Pf1N1B4_2365	conditionstress	NA	123.267	147.5	NA
Pf1N1B4_2366	conditionstress	NA	30.1111	33	NA
Pf1N1B4_2367	conditionstress	NA	127.378	132.167	NA
Pf1N1B4_2368	conditionstress	NA	39.9778	44.1667	NA
Pf1N1B4_2369	conditionstress	NA	41.1778	41.1667	NA
Pf1N1B4_237	conditionstress	NA	30.5333	31.1667	NA
Pf1N1B4_2370	conditionstress	NA	52.9556	48.6667	NA
Pf1N1B4_2371	conditionstress	NA	108.111	120.5	NA
Pf1N1B4_2372	conditionstress	NA	44.5778	42.5	NA
Pf1N1B4_2373	conditionstress	NA	66.9778	68.5	NA
Pf1N1B4_2375	conditionstress	NA	444.311	528.5	NA
Pf1N1B4_2378	conditionstress	NA	296.511	346.667	NA
Pf1N1B4_2379	conditionstress	NA	431.244	493.333	NA
Pf1N1B4_2380	conditionstress	NA	4170.22	6850.83	NA
Pf1N1B4_2383	conditionstress	NA	152.889	162	NA
Pf1N1B4_2384	conditionstress	NA	334.378	232.167	NA
Pf1N1B4_2387	conditionstress	NA	117.8	128.333	NA
Pf1N1B4_2389	conditionstress	NA	105.956	101.5	NA
Pf1N1B4_239	conditionstress	NA	28.8222	30.6667	NA
Pf1N1B4_2390	conditionstress	NA	29.2667	31.6667	NA
Pf1N1B4_2391	conditionstress	NA	330.933	363	NA
Pf1N1B4_2394	conditionstress	NA	134.778	155	NA
Pf1N1B4_2396	conditionstress	NA	61.6667	64.3333	NA
Pf1N1B4_240	conditionstress	NA	13.6444	17.6667	NA
Pf1N1B4_2400	conditionstress	NA	25.4667	22	NA
Pf1N1B4_2403	conditionstress	NA	70.1111	79	NA
Pf1N1B4_2404	conditionstress	NA	243.867	270.5	NA
Pf1N1B4_2405	conditionstress	NA	110.356	115.667	NA
Pf1N1B4_2406	conditionstress	NA	97.3111	102.667	NA
Pf1N1B4_2407	conditionstress	NA	60.3778	73.6667	NA
Pf1N1B4_2408	conditionstress	NA	182.422	214.833	NA
Pf1N1B4_2409	conditionstress	NA	84.1111	94.8333	NA
Pf1N1B4_241	conditionstress	NA	23.8222	22	NA
Pf1N1B4_2410	conditionstress	NA	84.7556	94	NA
Pf1N1B4_2411	conditionstress	NA	24	29.8333	NA
Pf1N1B4_2412	conditionstress	NA	31.1111	37.1667	NA
Pf1N1B4_2413	conditionstress	NA	30.2667	37.1667	NA
Pf1N1B4_2414	conditionstress	NA	108.2	119.333	NA
Pf1N1B4_2416	conditionstress	NA	141.667	157.333	NA
Pf1N1B4_2417	conditionstress	NA	25.1333	23.6667	NA
Pf1N1B4_2418	conditionstress	NA	75.1556	80.8333	NA
Pf1N1B4_242	conditionstress	NA	63.4	69.1667	NA
Pf1N1B4_2420	conditionstress	NA	129.556	138.667	NA
Pf1N1B4_2421	conditionstress	NA	25.6444	23.1667	NA
Pf1N1B4_2422	conditionstress	NA	158	172	NA
Pf1N1B4_2423	conditionstress	NA	240.933	280.5	NA
Pf1N1B4_2425	conditionstress	NA	88.7333	95.3333	NA
Pf1N1B4_2426	conditionstress	NA	75.4222	83.6667	NA
Pf1N1B4_2427	conditionstress	NA	20.1778	20.8333	NA
Pf1N1B4_2428	conditionstress	NA	169.422	178.667	NA
Pf1N1B4_2429	conditionstress	NA	101.222	110.833	NA
Pf1N1B4_243	conditionstress	NA	115.022	122.667	NA
Pf1N1B4_2430	conditionstress	NA	63.0667	79.5	NA
Pf1N1B4_2432	conditionstress	NA	16.0667	18.8333	NA
Pf1N1B4_2433	conditionstress	NA	27.0889	27.5	NA
Pf1N1B4_2435	conditionstress	NA	36.1556	47.8333	NA
Pf1N1B4_2436	conditionstress	NA	62.1556	68.1667	NA
Pf1N1B4_2437	conditionstress	NA	66.7556	64.3333	NA
Pf1N1B4_2438	conditionstress	NA	108.867	115.333	NA
Pf1N1B4_2439	conditionstress	NA	180.089	183.167	NA
Pf1N1B4_2440	conditionstress	NA	111.978	135.667	NA
Pf1N1B4_2441	conditionstress	NA	52.1556	55.8333	NA
Pf1N1B4_2442	conditionstress	NA	33.4	33.3333	NA
Pf1N1B4_2443	conditionstress	NA	118.956	139.5	NA
Pf1N1B4_2444	conditionstress	NA	297.422	328.833	NA
Pf1N1B4_2446	conditionstress	NA	158.244	184	NA
Pf1N1B4_2447	conditionstress	NA	78.8889	91.6667	NA
Pf1N1B4_2448	conditionstress	NA	112.756	125.167	NA
Pf1N1B4_2449	conditionstress	NA	147.2	148.833	NA
Pf1N1B4_2450	conditionstress	NA	119.356	119.667	NA
Pf1N1B4_2451	conditionstress	NA	52.4222	55.8333	NA
Pf1N1B4_2452	conditionstress	NA	168.711	188.5	NA
Pf1N1B4_2453	conditionstress	NA	12.6667	13.5	NA
Pf1N1B4_2454	conditionstress	NA	131.067	142.333	NA
Pf1N1B4_2455	conditionstress	NA	88.4444	100.5	NA
Pf1N1B4_2456	conditionstress	NA	26.5111	24.6667	NA
Pf1N1B4_2457	conditionstress	NA	297.2	333.833	NA
Pf1N1B4_2460	conditionstress	NA	89.5556	92.5	NA
Pf1N1B4_2461	conditionstress	NA	97.2889	117.333	NA
Pf1N1B4_2463	conditionstress	NA	76.0889	87.1667	NA
Pf1N1B4_2464	conditionstress	NA	25	24.1667	NA
Pf1N1B4_2465	conditionstress	NA	14.9778	16.5	NA
Pf1N1B4_2466	conditionstress	NA	212.533	235.333	NA
Pf1N1B4_2467	conditionstress	NA	292.311	327	NA
Pf1N1B4_2468	conditionstress	NA	373.778	459	NA
Pf1N1B4_2469	conditionstress	NA	35.1111	33.6667	NA
Pf1N1B4_2471	conditionstress	NA	45.6889	61.8333	NA
Pf1N1B4_2472	conditionstress	NA	228.111	244	NA
Pf1N1B4_2474	conditionstress	NA	52.0889	57.6667	NA
Pf1N1B4_2476	conditionstress	NA	153.578	173.667	NA
Pf1N1B4_2477	conditionstress	NA	57.0889	66	NA
Pf1N1B4_2478	conditionstress	NA	188.6	200.333	NA
Pf1N1B4_2479	conditionstress	NA	17.5556	19.5	NA
Pf1N1B4_248	conditionstress	NA	67.8889	76.8333	NA
Pf1N1B4_2480	conditionstress	NA	182.178	212.167	NA
Pf1N1B4_2481	conditionstress	NA	112.2	123.833	NA
Pf1N1B4_2482	conditionstress	NA	204.778	225.833	NA
Pf1N1B4_2483	conditionstress	NA	37.0667	39.8333	NA
Pf1N1B4_2484	conditionstress	NA	27.0889	29.3333	NA
Pf1N1B4_2485	conditionstress	NA	17.3111	16.5	NA
Pf1N1B4_249	conditionstress	NA	150.6	168.833	NA
Pf1N1B4_2490	conditionstress	NA	105.556	97	NA
Pf1N1B4_2493	conditionstress	NA	20.3111	30.1667	NA
Pf1N1B4_2494	conditionstress	NA	432.489	483.333	NA
Pf1N1B4_2495	conditionstress	NA	460.533	523	NA
Pf1N1B4_2496	conditionstress	NA	717.133	781.667	NA
Pf1N1B4_2497	conditionstress	NA	256.222	296.5	NA
Pf1N1B4_2498	conditionstress	NA	127.622	150.667	NA
Pf1N1B4_2499	conditionstress	NA	233.6	262	NA
Pf1N1B4_2501	conditionstress	NA	300.511	313.5	NA
Pf1N1B4_2502	conditionstress	NA	87.4889	104.667	NA
Pf1N1B4_2503	conditionstress	NA	383.8	433	NA
Pf1N1B4_2504	conditionstress	NA	188.378	208.833	NA
Pf1N1B4_2505	conditionstress	NA	224.667	235.5	NA
Pf1N1B4_2507	conditionstress	NA	22.6889	27.8333	NA
Pf1N1B4_2508	conditionstress	NA	155.533	184	NA
Pf1N1B4_251	conditionstress	NA	60.6444	57.1667	NA
Pf1N1B4_2510	conditionstress	NA	40.5111	40	NA
Pf1N1B4_2511	conditionstress	NA	51.4	60.1667	NA
Pf1N1B4_2512	conditionstress	NA	445.911	493.333	NA
Pf1N1B4_2517	conditionstress	NA	60.6667	60.3333	NA
Pf1N1B4_252	conditionstress	NA	725.933	815.167	NA
Pf1N1B4_2521	conditionstress	NA	699.822	780.333	NA
Pf1N1B4_2522	conditionstress	NA	250.911	262.667	NA
Pf1N1B4_2523	conditionstress	NA	681.778	740.833	NA
Pf1N1B4_2525	conditionstress	NA	203.844	222.667	NA
Pf1N1B4_2535	conditionstress	NA	216.4	227.833	NA
Pf1N1B4_2536	conditionstress	NA	269.733	284.667	NA
Pf1N1B4_2537	conditionstress	NA	41.8	39.5	NA
Pf1N1B4_2538	conditionstress	NA	84.0444	86.6667	NA
Pf1N1B4_2539	conditionstress	NA	82.5778	87.6667	NA
Pf1N1B4_254	conditionstress	NA	241.422	256.833	NA
Pf1N1B4_2541	conditionstress	NA	159.467	150.833	NA
Pf1N1B4_2542	conditionstress	NA	112.289	128	NA
Pf1N1B4_2544	conditionstress	NA	244.556	235	NA
Pf1N1B4_2546	conditionstress	NA	413.711	454.5	NA
Pf1N1B4_255	conditionstress	NA	50.8444	59.6667	NA
Pf1N1B4_2550	conditionstress	NA	54.1333	69.3333	NA
Pf1N1B4_2551	conditionstress	NA	66.1556	78.6667	NA
Pf1N1B4_2552	conditionstress	NA	29.2667	36.5	NA
Pf1N1B4_2554	conditionstress	NA	87.9111	99.6667	NA
Pf1N1B4_2555	conditionstress	NA	167.156	191	NA
Pf1N1B4_2556	conditionstress	NA	184	206.667	NA
Pf1N1B4_2557	conditionstress	NA	117.622	129.833	NA
Pf1N1B4_256	conditionstress	NA	121.6	141.167	NA
Pf1N1B4_2560	conditionstress	NA	97.3111	120	NA
Pf1N1B4_2567	conditionstress	NA	131.133	135	NA
Pf1N1B4_2568	conditionstress	NA	20.4222	20	NA
Pf1N1B4_258	conditionstress	NA	89.7556	94.6667	NA
Pf1N1B4_259	conditionstress	NA	47.2222	47.5	NA
Pf1N1B4_26	conditionstress	NA	153.422	162.833	NA
Pf1N1B4_261	conditionstress	NA	340.778	337	NA
Pf1N1B4_2610	conditionstress	NA	167.733	183.833	NA
Pf1N1B4_2612	conditionstress	NA	33.2444	30.8333	NA
Pf1N1B4_2614	conditionstress	NA	295.933	325.833	NA
Pf1N1B4_2615	conditionstress	NA	103.911	107.667	NA
Pf1N1B4_2616	conditionstress	NA	153.778	167.5	NA
Pf1N1B4_2617	conditionstress	NA	140.578	147.833	NA
Pf1N1B4_2618	conditionstress	NA	186.733	209.5	NA
Pf1N1B4_262	conditionstress	NA	2998.11	1876.5	NA
Pf1N1B4_2620	conditionstress	NA	93.0222	100.333	NA
Pf1N1B4_2622	conditionstress	NA	70.8667	74.5	NA
Pf1N1B4_2623	conditionstress	NA	109	121.5	NA
Pf1N1B4_2624	conditionstress	NA	120.511	131.667	NA
Pf1N1B4_2625	conditionstress	NA	64.9111	79.6667	NA
Pf1N1B4_2626	conditionstress	NA	211.844	249.333	NA
Pf1N1B4_2627	conditionstress	NA	133.622	160.5	NA
Pf1N1B4_263	conditionstress	NA	32.2	33.1667	NA
Pf1N1B4_2630	conditionstress	NA	177.111	186	NA
Pf1N1B4_2631	conditionstress	NA	97.8222	112.167	NA
Pf1N1B4_2632	conditionstress	NA	68.9111	71.3333	NA
Pf1N1B4_2633	conditionstress	NA	220.511	232.167	NA
Pf1N1B4_2634	conditionstress	NA	346.6	406.333	NA
Pf1N1B4_2637	conditionstress	NA	122.289	115.5	NA
Pf1N1B4_2639	conditionstress	NA	305.911	319.5	NA
Pf1N1B4_264	conditionstress	NA	129.778	140.333	NA
Pf1N1B4_2641	conditionstress	NA	138.2	157.667	NA
Pf1N1B4_2642	conditionstress	NA	16.0444	16.6667	NA
Pf1N1B4_2643	conditionstress	NA	25.3333	28.8333	NA
Pf1N1B4_2645	conditionstress	NA	75.8	84.8333	NA
Pf1N1B4_2651	conditionstress	NA	73	84.5	NA
Pf1N1B4_2656	conditionstress	NA	252.2	277.833	NA
Pf1N1B4_2659	conditionstress	NA	193.378	223.667	NA
Pf1N1B4_2660	conditionstress	NA	293.756	324.333	NA
Pf1N1B4_2664	conditionstress	NA	58.4	73.5	NA
Pf1N1B4_2665	conditionstress	NA	436.356	497.167	NA
Pf1N1B4_2667	conditionstress	NA	193.444	215.5	NA
Pf1N1B4_2668	conditionstress	NA	382.333	392.5	NA
Pf1N1B4_2669	conditionstress	NA	87.7333	99.8333	NA
Pf1N1B4_267	conditionstress	NA	16.6222	13.8333	NA
Pf1N1B4_2670	conditionstress	NA	260.956	286.5	NA
Pf1N1B4_2671	conditionstress	NA	162.978	176.167	NA
Pf1N1B4_2672	conditionstress	NA	425.378	461.167	NA
Pf1N1B4_2673	conditionstress	NA	175.111	195	NA
Pf1N1B4_2674	conditionstress	NA	9.64444	8.5	NA
Pf1N1B4_2675	conditionstress	NA	149.067	169.5	NA
Pf1N1B4_2679	conditionstress	NA	42.6	49	NA
Pf1N1B4_268	conditionstress	NA	67.6	76.3333	NA
Pf1N1B4_2680	conditionstress	NA	445.311	509	NA
Pf1N1B4_2681	conditionstress	NA	66.1556	74.5	NA
Pf1N1B4_2683	conditionstress	NA	69.9111	64.3333	NA
Pf1N1B4_2684	conditionstress	NA	18.0667	19.1667	NA
Pf1N1B4_2687	conditionstress	NA	265.044	325.667	NA
Pf1N1B4_2688	conditionstress	NA	44.8222	46.5	NA
Pf1N1B4_269	conditionstress	NA	135.556	141.833	NA
Pf1N1B4_2694	conditionstress	NA	819.511	685.333	NA
Pf1N1B4_2695	conditionstress	NA	12.0444	12.6667	NA
Pf1N1B4_27	conditionstress	NA	83.4667	90.5	NA
Pf1N1B4_270	conditionstress	NA	241.778	255.333	NA
Pf1N1B4_2701	conditionstress	NA	2750.02	2302.33	NA
Pf1N1B4_2706	conditionstress	NA	23.3556	25.3333	NA
Pf1N1B4_2707	conditionstress	NA	41.0667	50.3333	NA
Pf1N1B4_2709	conditionstress	NA	46.8	51.5	NA
Pf1N1B4_2711	conditionstress	NA	25.6889	29.8333	NA
Pf1N1B4_2712	conditionstress	NA	67.0444	82	NA
Pf1N1B4_2714	conditionstress	NA	51.3111	59.3333	NA
Pf1N1B4_2715	conditionstress	NA	212.578	238.833	NA
Pf1N1B4_2719	conditionstress	NA	748.533	861.833	NA
Pf1N1B4_272	conditionstress	NA	58.5778	53.6667	NA
Pf1N1B4_2720	conditionstress	NA	296.756	352	NA
Pf1N1B4_2722	conditionstress	NA	97.8	112	NA
Pf1N1B4_2724	conditionstress	NA	212.067	166.167	NA
Pf1N1B4_2725	conditionstress	NA	158.333	185.5	NA
Pf1N1B4_2726	conditionstress	NA	68.7778	87.1667	NA
Pf1N1B4_2727	conditionstress	NA	48.5778	56.3333	NA
Pf1N1B4_2728	conditionstress	NA	88.9556	103.167	NA
Pf1N1B4_2729	conditionstress	NA	129.933	145	NA
Pf1N1B4_273	conditionstress	NA	78.0889	59.5	NA
Pf1N1B4_2730	conditionstress	NA	146.489	167.333	NA
Pf1N1B4_2731	conditionstress	NA	32.8889	38	NA
Pf1N1B4_2732	conditionstress	NA	91.5333	106.833	NA
Pf1N1B4_2733	conditionstress	NA	16.6667	20.1667	NA
Pf1N1B4_2734	conditionstress	NA	10.7333	11.5	NA
Pf1N1B4_2735	conditionstress	NA	213	234.667	NA
Pf1N1B4_2736	conditionstress	NA	23.2444	22	NA
Pf1N1B4_2738	conditionstress	NA	194.222	211.833	NA
Pf1N1B4_2739	conditionstress	NA	14.6889	18.3333	NA
Pf1N1B4_274	conditionstress	NA	117.556	115.667	NA
Pf1N1B4_2740	conditionstress	NA	264.667	287.333	NA
Pf1N1B4_2741	conditionstress	NA	34.7556	38.6667	NA
Pf1N1B4_2742	conditionstress	NA	203.4	242.667	NA
Pf1N1B4_2743	conditionstress	NA	134.044	149.333	NA
Pf1N1B4_2744	conditionstress	NA	105.622	117.167	NA
Pf1N1B4_2745	conditionstress	NA	110.933	127.333	NA
Pf1N1B4_2746	conditionstress	NA	227.178	269.167	NA
Pf1N1B4_2747	conditionstress	NA	162.667	175.833	NA
Pf1N1B4_2748	conditionstress	NA	204.044	211.167	NA
Pf1N1B4_2750	conditionstress	NA	23.8222	25.5	NA
Pf1N1B4_2752	conditionstress	NA	159.867	176.333	NA
Pf1N1B4_2754	conditionstress	NA	76.0444	81.8333	NA
Pf1N1B4_2755	conditionstress	NA	95.7333	98.1667	NA
Pf1N1B4_2756	conditionstress	NA	153.978	173.833	NA
Pf1N1B4_2757	conditionstress	NA	33.2889	38.6667	NA
Pf1N1B4_2758	conditionstress	NA	66.7111	71.6667	NA
Pf1N1B4_2759	conditionstress	NA	82.1111	93.1667	NA
Pf1N1B4_2760	conditionstress	NA	229.667	252.5	NA
Pf1N1B4_2761	conditionstress	NA	135.667	161.667	NA
Pf1N1B4_2764	conditionstress	NA	64.0222	74.8333	NA
Pf1N1B4_2765	conditionstress	NA	86.3556	101	NA
Pf1N1B4_2766	conditionstress	NA	131.911	166.5	NA
Pf1N1B4_2767	conditionstress	NA	99.6222	100.333	NA
Pf1N1B4_277	conditionstress	NA	334	376.5	NA
Pf1N1B4_2771	conditionstress	NA	105.311	128.167	NA
Pf1N1B4_2772	conditionstress	NA	91.5333	111.167	NA
Pf1N1B4_2773	conditionstress	NA	52.7333	59.8333	NA
Pf1N1B4_2774	conditionstress	NA	30.6222	32.3333	NA
Pf1N1B4_2775	conditionstress	NA	768.222	857.667	NA
Pf1N1B4_2776	conditionstress	NA	25.2889	27.3333	NA
Pf1N1B4_2777	conditionstress	NA	189.822	230	NA
Pf1N1B4_2783	conditionstress	NA	18.3778	21.8333	NA
Pf1N1B4_2784	conditionstress	NA	24.2222	25.5	NA
Pf1N1B4_2785	conditionstress	NA	237.289	272.5	NA
Pf1N1B4_2786	conditionstress	NA	113.511	131.833	NA
Pf1N1B4_2787	conditionstress	NA	324.556	363.667	NA
Pf1N1B4_2790	conditionstress	NA	342.756	391.167	NA
Pf1N1B4_2791	conditionstress	NA	15.1333	14.6667	NA
Pf1N1B4_2792	conditionstress	NA	37.8444	42.5	NA
Pf1N1B4_2793	conditionstress	NA	38.3556	38.6667	NA
Pf1N1B4_2794	conditionstress	NA	18.4444	22.5	NA
Pf1N1B4_2795	conditionstress	NA	46	49	NA
Pf1N1B4_280	conditionstress	NA	104.644	107.667	NA
Pf1N1B4_2801	conditionstress	NA	117.511	133.333	NA
Pf1N1B4_2807	conditionstress	NA	16.6667	14.5	NA
Pf1N1B4_2809	conditionstress	NA	123.956	136.667	NA
Pf1N1B4_281	conditionstress	NA	49.0667	49	NA
Pf1N1B4_2810	conditionstress	NA	110.156	118.5	NA
Pf1N1B4_2811	conditionstress	NA	104.222	118.333	NA
Pf1N1B4_2812	conditionstress	NA	204.911	220.833	NA
Pf1N1B4_2813	conditionstress	NA	153.667	176.667	NA
Pf1N1B4_2814	conditionstress	NA	56.8444	62.6667	NA
Pf1N1B4_2815	conditionstress	NA	1021.64	1123.33	NA
Pf1N1B4_2816	conditionstress	NA	155.756	188.333	NA
Pf1N1B4_2817	conditionstress	NA	209.022	224.333	NA
Pf1N1B4_2818	conditionstress	NA	237.067	278.167	NA
Pf1N1B4_2819	conditionstress	NA	197.933	208	NA
Pf1N1B4_282	conditionstress	NA	59.7333	66	NA
Pf1N1B4_2820	conditionstress	NA	41.4667	39.8333	NA
Pf1N1B4_2823	conditionstress	NA	16.6222	18.6667	NA
Pf1N1B4_2824	conditionstress	NA	238.2	273	NA
Pf1N1B4_2825	conditionstress	NA	41.2444	44.5	NA
Pf1N1B4_2826	conditionstress	NA	186.511	207.167	NA
Pf1N1B4_2827	conditionstress	NA	36.4	38.3333	NA
Pf1N1B4_2828	conditionstress	NA	56.3333	61.6667	NA
Pf1N1B4_2829	conditionstress	NA	439.711	499.5	NA
Pf1N1B4_2830	conditionstress	NA	249.556	282.667	NA
Pf1N1B4_2831	conditionstress	NA	249.289	284.5	NA
Pf1N1B4_2832	conditionstress	NA	243.644	281.167	NA
Pf1N1B4_2834	conditionstress	NA	244.844	262.5	NA
Pf1N1B4_2835	conditionstress	NA	62.5111	73.8333	NA
Pf1N1B4_2836	conditionstress	NA	291	332.333	NA
Pf1N1B4_2837	conditionstress	NA	140.711	156.5	NA
Pf1N1B4_284	conditionstress	NA	930.556	811.5	NA
Pf1N1B4_2840	conditionstress	NA	57.9778	65.6667	NA
Pf1N1B4_2841	conditionstress	NA	225.267	250.667	NA
Pf1N1B4_2842	conditionstress	NA	248.711	289	NA
Pf1N1B4_2843	conditionstress	NA	91.9778	107.833	NA
Pf1N1B4_2845	conditionstress	NA	54	69.3333	NA
Pf1N1B4_2846	conditionstress	NA	381.533	411	NA
Pf1N1B4_2847	conditionstress	NA	95.8222	119.833	NA
Pf1N1B4_2849	conditionstress	NA	590.133	635	NA
Pf1N1B4_285	conditionstress	NA	320.133	322.333	NA
Pf1N1B4_2851	conditionstress	NA	16.6444	15.3333	NA
Pf1N1B4_2852	conditionstress	NA	149.844	160.833	NA
Pf1N1B4_2853	conditionstress	NA	12.7333	11.3333	NA
Pf1N1B4_2854	conditionstress	NA	79.9333	55.3333	NA
Pf1N1B4_2856	conditionstress	NA	36.4889	28.6667	NA
Pf1N1B4_2857	conditionstress	NA	33.5333	34.6667	NA
Pf1N1B4_2861	conditionstress	NA	65.6667	79.6667	NA
Pf1N1B4_2863	conditionstress	NA	95.3778	106.667	NA
Pf1N1B4_2864	conditionstress	NA	169.889	183.5	NA
Pf1N1B4_2865	conditionstress	NA	98.5333	104.5	NA
Pf1N1B4_2866	conditionstress	NA	34.8	37.3333	NA
Pf1N1B4_2867	conditionstress	NA	55.1556	70	NA
Pf1N1B4_2868	conditionstress	NA	57.8444	63.8333	NA
Pf1N1B4_2869	conditionstress	NA	58.4	62.3333	NA
Pf1N1B4_287	conditionstress	NA	278.933	278	NA
Pf1N1B4_2870	conditionstress	NA	16.4444	18.5	NA
Pf1N1B4_2871	conditionstress	NA	51.0444	54	NA
Pf1N1B4_2872	conditionstress	NA	351.311	367.333	NA
Pf1N1B4_2873	conditionstress	NA	36.5111	45.3333	NA
Pf1N1B4_288	conditionstress	NA	510.378	501.833	NA
Pf1N1B4_2880	conditionstress	NA	495.511	449.5	NA
Pf1N1B4_2882	conditionstress	NA	124.311	136	NA
Pf1N1B4_2883	conditionstress	NA	263.867	293.167	NA
Pf1N1B4_2884	conditionstress	NA	53.1333	63.3333	NA
Pf1N1B4_2885	conditionstress	NA	61.7333	72	NA
Pf1N1B4_2886	conditionstress	NA	270.111	325.833	NA
Pf1N1B4_2887	conditionstress	NA	178.222	207.667	NA
Pf1N1B4_2888	conditionstress	NA	54.6444	55.3333	NA
Pf1N1B4_2889	conditionstress	NA	65.2444	72.3333	NA
Pf1N1B4_289	conditionstress	NA	1137.13	1149	NA
Pf1N1B4_2891	conditionstress	NA	37.6222	41.6667	NA
Pf1N1B4_2893	conditionstress	NA	162.4	191	NA
Pf1N1B4_2894	conditionstress	NA	33.6222	42.5	NA
Pf1N1B4_2896	conditionstress	NA	165.089	188	NA
Pf1N1B4_2897	conditionstress	NA	279.178	322	NA
Pf1N1B4_2898	conditionstress	NA	250.844	281.333	NA
Pf1N1B4_2899	conditionstress	NA	455.044	516.667	NA
Pf1N1B4_29	conditionstress	NA	20.9778	23.8333	NA
Pf1N1B4_290	conditionstress	NA	4096.87	3929.17	NA
Pf1N1B4_2901	conditionstress	NA	897.111	1019.33	NA
Pf1N1B4_2902	conditionstress	NA	217.844	236.5	NA
Pf1N1B4_2904	conditionstress	NA	208.711	220	NA
Pf1N1B4_2907	conditionstress	NA	122.711	142.333	NA
Pf1N1B4_2908	conditionstress	NA	193.333	215.833	NA
Pf1N1B4_2909	conditionstress	NA	111.933	127.167	NA
Pf1N1B4_291	conditionstress	NA	254.8	251.333	NA
Pf1N1B4_2910	conditionstress	NA	125.689	148	NA
Pf1N1B4_2911	conditionstress	NA	334.022	375.5	NA
Pf1N1B4_2912	conditionstress	NA	10.2	9.66667	NA
Pf1N1B4_2917	conditionstress	NA	153.4	150.5	NA
Pf1N1B4_292	conditionstress	NA	5892.6	5121.67	NA
Pf1N1B4_2923	conditionstress	NA	117.844	131.833	NA
Pf1N1B4_2924	conditionstress	NA	29.2444	35.3333	NA
Pf1N1B4_2925	conditionstress	NA	35.5111	40.3333	NA
Pf1N1B4_2926	conditionstress	NA	95.9333	99.3333	NA
Pf1N1B4_2927	conditionstress	NA	180.867	191.333	NA
Pf1N1B4_2928	conditionstress	NA	126.822	136.5	NA
Pf1N1B4_2930	conditionstress	NA	138.222	166.667	NA
Pf1N1B4_2931	conditionstress	NA	156.578	171.5	NA
Pf1N1B4_2933	conditionstress	NA	118.444	132	NA
Pf1N1B4_2935	conditionstress	NA	18.4667	20.3333	NA
Pf1N1B4_2936	conditionstress	NA	391.978	429	NA
Pf1N1B4_2937	conditionstress	NA	40.6444	42.6667	NA
Pf1N1B4_2939	conditionstress	NA	74.9333	76.1667	NA
Pf1N1B4_2940	conditionstress	NA	83.1778	83	NA
Pf1N1B4_2943	conditionstress	NA	23.6222	25.6667	NA
Pf1N1B4_2944	conditionstress	NA	86.5556	96.3333	NA
Pf1N1B4_2947	conditionstress	NA	85.6667	85	NA
Pf1N1B4_2948	conditionstress	NA	20.8	24.8333	NA
Pf1N1B4_2949	conditionstress	NA	13.1778	17.1667	NA
Pf1N1B4_295	conditionstress	NA	470.089	466.333	NA
Pf1N1B4_2950	conditionstress	NA	124.867	141.333	NA
Pf1N1B4_2951	conditionstress	NA	104.822	111.333	NA
Pf1N1B4_2953	conditionstress	NA	51.2222	58.1667	NA
Pf1N1B4_2954	conditionstress	NA	47	59.3333	NA
Pf1N1B4_2957	conditionstress	NA	241.422	268	NA
Pf1N1B4_2958	conditionstress	NA	20.1111	17	NA
Pf1N1B4_296	conditionstress	NA	55.3556	57	NA
Pf1N1B4_2960	conditionstress	NA	524.889	594.167	NA
Pf1N1B4_2961	conditionstress	NA	200.422	228.5	NA
Pf1N1B4_2962	conditionstress	NA	559.711	604.333	NA
Pf1N1B4_2963	conditionstress	NA	168.467	181.167	NA
Pf1N1B4_2964	conditionstress	NA	93.7111	107.167	NA
Pf1N1B4_2967	conditionstress	NA	108.044	117.833	NA
Pf1N1B4_2969	conditionstress	NA	649.378	456.333	NA
Pf1N1B4_297	conditionstress	NA	570.244	597.833	NA
Pf1N1B4_2971	conditionstress	NA	60.3556	70.1667	NA
Pf1N1B4_2974	conditionstress	NA	80.4667	78.6667	NA
Pf1N1B4_2975	conditionstress	NA	12.8667	14	NA
Pf1N1B4_2976	conditionstress	NA	261.444	293	NA
Pf1N1B4_2977	conditionstress	NA	245.422	270.167	NA
Pf1N1B4_2978	conditionstress	NA	143.689	157.833	NA
Pf1N1B4_2979	conditionstress	NA	84.4889	95.8333	NA
Pf1N1B4_298	conditionstress	NA	33.0667	36.8333	NA
Pf1N1B4_2980	conditionstress	NA	32.4444	32.5	NA
Pf1N1B4_2981	conditionstress	NA	51.5111	66	NA
Pf1N1B4_2982	conditionstress	NA	669.156	732.833	NA
Pf1N1B4_2983	conditionstress	NA	37.4667	35.3333	NA
Pf1N1B4_2984	conditionstress	NA	63.5778	69.5	NA
Pf1N1B4_2986	conditionstress	NA	147.311	173.5	NA
Pf1N1B4_2987	conditionstress	NA	46.6	53.3333	NA
Pf1N1B4_2988	conditionstress	NA	594.733	677.333	NA
Pf1N1B4_299	conditionstress	NA	471.822	479.167	NA
Pf1N1B4_2990	conditionstress	NA	96.4667	108.667	NA
Pf1N1B4_2991	conditionstress	NA	78.6889	85.1667	NA
Pf1N1B4_2992	conditionstress	NA	107.422	122.833	NA
Pf1N1B4_2993	conditionstress	NA	67.5111	67.5	NA
Pf1N1B4_2994	conditionstress	NA	418.8	472.167	NA
Pf1N1B4_2995	conditionstress	NA	328.467	349.833	NA
Pf1N1B4_2996	conditionstress	NA	278.556	303.167	NA
Pf1N1B4_2997	conditionstress	NA	315.156	357	NA
Pf1N1B4_2998	conditionstress	NA	420.156	460.833	NA
Pf1N1B4_2999	conditionstress	NA	183.822	196.833	NA
Pf1N1B4_30	conditionstress	NA	161.578	187.667	NA
Pf1N1B4_3000	conditionstress	NA	501.489	554.667	NA
Pf1N1B4_3001	conditionstress	NA	34.7556	40.5	NA
Pf1N1B4_3002	conditionstress	NA	35.2444	36.1667	NA
Pf1N1B4_3004	conditionstress	NA	187.111	204.5	NA
Pf1N1B4_3005	conditionstress	NA	702.044	418.667	NA
Pf1N1B4_3010	conditionstress	NA	380.156	420.667	NA
Pf1N1B4_3011	conditionstress	NA	16.5556	17	NA
Pf1N1B4_3012	conditionstress	NA	38.9556	42.3333	NA
Pf1N1B4_3015	conditionstress	NA	114.289	122.333	NA
Pf1N1B4_3017	conditionstress	NA	58.6222	61.3333	NA
Pf1N1B4_302	conditionstress	NA	57.1778	66.1667	NA
Pf1N1B4_3020	conditionstress	NA	60.9556	65	NA
Pf1N1B4_3021	conditionstress	NA	108.289	111.833	NA
Pf1N1B4_3022	conditionstress	NA	307.267	343.333	NA
Pf1N1B4_3023	conditionstress	NA	23.8222	26.3333	NA
Pf1N1B4_3024	conditionstress	NA	321.711	352.667	NA
Pf1N1B4_3025	conditionstress	NA	43.4889	49.8333	NA
Pf1N1B4_3026	conditionstress	NA	253.844	284.167	NA
Pf1N1B4_3027	conditionstress	NA	62.0222	71.6667	NA
Pf1N1B4_3029	conditionstress	NA	250.733	282.833	NA
Pf1N1B4_303	conditionstress	NA	240.867	254.333	NA
Pf1N1B4_3030	conditionstress	NA	50.8667	59.8333	NA
Pf1N1B4_3031	conditionstress	NA	686.333	746.5	NA
Pf1N1B4_3032	conditionstress	NA	110.956	128.833	NA
Pf1N1B4_3033	conditionstress	NA	144.267	148.667	NA
Pf1N1B4_3035	conditionstress	NA	225.378	248	NA
Pf1N1B4_3037	conditionstress	NA	157.733	172.5	NA
Pf1N1B4_3038	conditionstress	NA	162.822	162	NA
Pf1N1B4_3039	conditionstress	NA	203.378	210.333	NA
Pf1N1B4_304	conditionstress	NA	21.8444	20	NA
Pf1N1B4_3044	conditionstress	NA	34.4444	34.6667	NA
Pf1N1B4_3045	conditionstress	NA	187.733	215	NA
Pf1N1B4_3046	conditionstress	NA	212.133	227.167	NA
Pf1N1B4_3047	conditionstress	NA	54	61.8333	NA
Pf1N1B4_3048	conditionstress	NA	70.8444	84	NA
Pf1N1B4_305	conditionstress	NA	149.356	158.667	NA
Pf1N1B4_3050	conditionstress	NA	75.3111	78.6667	NA
Pf1N1B4_3051	conditionstress	NA	239.178	251.333	NA
Pf1N1B4_3054	conditionstress	NA	42.2667	44	NA
Pf1N1B4_3055	conditionstress	NA	112	110.833	NA
Pf1N1B4_3056	conditionstress	NA	46.5333	52.1667	NA
Pf1N1B4_3057	conditionstress	NA	92.5556	99.6667	NA
Pf1N1B4_3058	conditionstress	NA	60.4222	59.6667	NA
Pf1N1B4_3061	conditionstress	NA	185.4	208.5	NA
Pf1N1B4_3062	conditionstress	NA	176.133	192.667	NA
Pf1N1B4_3063	conditionstress	NA	334.733	354.5	NA
Pf1N1B4_3064	conditionstress	NA	41.3333	47.1667	NA
Pf1N1B4_3065	conditionstress	NA	38.0889	37.5	NA
Pf1N1B4_3067	conditionstress	NA	228.089	247.833	NA
Pf1N1B4_3069	conditionstress	NA	25.2889	31.1667	NA
Pf1N1B4_307	conditionstress	NA	225.6	240.833	NA
Pf1N1B4_3070	conditionstress	NA	143.444	156.333	NA
Pf1N1B4_3072	conditionstress	NA	37	36.3333	NA
Pf1N1B4_3074	conditionstress	NA	17.7333	17.8333	NA
Pf1N1B4_3076	conditionstress	NA	133.578	149.667	NA
Pf1N1B4_3078	conditionstress	NA	18.1778	20.6667	NA
Pf1N1B4_3079	conditionstress	NA	166.422	184.167	NA
Pf1N1B4_308	conditionstress	NA	51.3778	53.8333	NA
Pf1N1B4_3080	conditionstress	NA	380.022	414.167	NA
Pf1N1B4_309	conditionstress	NA	46.4222	52	NA
Pf1N1B4_3091	conditionstress	NA	51.4222	67.3333	NA
Pf1N1B4_3093	conditionstress	NA	10.4889	10	NA
Pf1N1B4_3098	conditionstress	NA	34.3111	40	NA
Pf1N1B4_310	conditionstress	NA	76.2222	82.5	NA
Pf1N1B4_3107	conditionstress	NA	160.867	166.833	NA
Pf1N1B4_3108	conditionstress	NA	95.8444	101.167	NA
Pf1N1B4_311	conditionstress	NA	111.089	132.333	NA
Pf1N1B4_3111	conditionstress	NA	11.2222	14	NA
Pf1N1B4_3112	conditionstress	NA	63.1556	57	NA
Pf1N1B4_3113	conditionstress	NA	645.444	567.833	NA
Pf1N1B4_3117	conditionstress	NA	203.289	183	NA
Pf1N1B4_3119	conditionstress	NA	18.6444	25	NA
Pf1N1B4_312	conditionstress	NA	202.2	211.167	NA
Pf1N1B4_3121	conditionstress	NA	53.5111	59.3333	NA
Pf1N1B4_3123	conditionstress	NA	203.044	216.167	NA
Pf1N1B4_3124	conditionstress	NA	67.1778	79.8333	NA
Pf1N1B4_3125	conditionstress	NA	50.9333	57.1667	NA
Pf1N1B4_3126	conditionstress	NA	31.5333	38.8333	NA
Pf1N1B4_3127	conditionstress	NA	41.3111	46.5	NA
Pf1N1B4_3128	conditionstress	NA	215.911	228.333	NA
Pf1N1B4_3129	conditionstress	NA	12.3556	13.3333	NA
Pf1N1B4_313	conditionstress	NA	29.2444	33.5	NA
Pf1N1B4_3130	conditionstress	NA	32.6667	34.8333	NA
Pf1N1B4_3131	conditionstress	NA	200.6	210.333	NA
Pf1N1B4_3132	conditionstress	NA	38.9778	40.3333	NA
Pf1N1B4_3133	conditionstress	NA	101.467	112.833	NA
Pf1N1B4_3134	conditionstress	NA	16.2667	16.3333	NA
Pf1N1B4_3135	conditionstress	NA	70	83.3333	NA
Pf1N1B4_3136	conditionstress	NA	160.622	162	NA
Pf1N1B4_3137	conditionstress	NA	254.778	286	NA
Pf1N1B4_3139	conditionstress	NA	212.467	233.833	NA
Pf1N1B4_314	conditionstress	NA	94.9111	96.3333	NA
Pf1N1B4_3140	conditionstress	NA	191.756	218.667	NA
Pf1N1B4_3141	conditionstress	NA	15.4	15	NA
Pf1N1B4_3142	conditionstress	NA	40.1333	46.5	NA
Pf1N1B4_3143	conditionstress	NA	10.3778	11	NA
Pf1N1B4_3145	conditionstress	NA	35.6444	40.8333	NA
Pf1N1B4_3147	conditionstress	NA	216.022	223.833	NA
Pf1N1B4_3148	conditionstress	NA	93.6889	99.6667	NA
Pf1N1B4_3149	conditionstress	NA	42.9556	53.6667	NA
Pf1N1B4_315	conditionstress	NA	148.356	153.667	NA
Pf1N1B4_3153	conditionstress	NA	21.4889	13.6667	NA
Pf1N1B4_3156	conditionstress	NA	169.022	182	NA
Pf1N1B4_3158	conditionstress	NA	113.6	124.333	NA
Pf1N1B4_3159	conditionstress	NA	81.5333	86	NA
Pf1N1B4_316	conditionstress	NA	299.622	328.833	NA
Pf1N1B4_3160	conditionstress	NA	51.5333	60.3333	NA
Pf1N1B4_3161	conditionstress	NA	179.289	211.667	NA
Pf1N1B4_3162	conditionstress	NA	458.489	483.667	NA
Pf1N1B4_3163	conditionstress	NA	113.511	120.167	NA
Pf1N1B4_3164	conditionstress	NA	593.511	667	NA
Pf1N1B4_3166	conditionstress	NA	395.178	365.667	NA
Pf1N1B4_3168	conditionstress	NA	30.4444	27.1667	NA
Pf1N1B4_3169	conditionstress	NA	53.0667	61.8333	NA
Pf1N1B4_3170	conditionstress	NA	268.8	286.167	NA
Pf1N1B4_3176	conditionstress	NA	46.8	51.8333	NA
Pf1N1B4_3177	conditionstress	NA	276.267	292	NA
Pf1N1B4_3178	conditionstress	NA	113.044	129.833	NA
Pf1N1B4_3179	conditionstress	NA	148.511	156.833	NA
Pf1N1B4_3180	conditionstress	NA	242.133	253.167	NA
Pf1N1B4_3181	conditionstress	NA	399.178	457.167	NA
Pf1N1B4_3182	conditionstress	NA	276.244	292.167	NA
Pf1N1B4_3183	conditionstress	NA	92.0889	104	NA
Pf1N1B4_3184	conditionstress	NA	27.8222	27.8333	NA
Pf1N1B4_3186	conditionstress	NA	233.733	250.333	NA
Pf1N1B4_3187	conditionstress	NA	211.4	221.833	NA
Pf1N1B4_3188	conditionstress	NA	86.8889	107.167	NA
Pf1N1B4_3189	conditionstress	NA	118.489	119.333	NA
Pf1N1B4_319	conditionstress	NA	84.8889	96.1667	NA
Pf1N1B4_3190	conditionstress	NA	128.356	141.167	NA
Pf1N1B4_3191	conditionstress	NA	14.4444	18.6667	NA
Pf1N1B4_3192	conditionstress	NA	177.578	194.167	NA
Pf1N1B4_3193	conditionstress	NA	273.356	292	NA
Pf1N1B4_3195	conditionstress	NA	153.511	157	NA
Pf1N1B4_3196	conditionstress	NA	129.689	125.667	NA
Pf1N1B4_3197	conditionstress	NA	99.6	100.333	NA
Pf1N1B4_3199	conditionstress	NA	106.756	117	NA
Pf1N1B4_32	conditionstress	NA	30.5111	34.3333	NA
Pf1N1B4_320	conditionstress	NA	84.7333	105.667	NA
Pf1N1B4_3200	conditionstress	NA	30.3556	37.6667	NA
Pf1N1B4_3201	conditionstress	NA	399.578	440.833	NA
Pf1N1B4_3203	conditionstress	NA	158.844	164.5	NA
Pf1N1B4_3204	conditionstress	NA	181.889	197	NA
Pf1N1B4_3206	conditionstress	NA	34.1778	36.5	NA
Pf1N1B4_3207	conditionstress	NA	209.733	247.167	NA
Pf1N1B4_3208	conditionstress	NA	139.511	157	NA
Pf1N1B4_3209	conditionstress	NA	89.6667	95.8333	NA
Pf1N1B4_321	conditionstress	NA	305.622	339	NA
Pf1N1B4_3210	conditionstress	NA	204.511	229.5	NA
Pf1N1B4_3211	conditionstress	NA	47.8444	53	NA
[truncated: 2,209 more rows]

## Sheet: UC_carbon_effect
locus_tag	effect	log2_coefficient	mean	controlmean	fdr
Pf1N1B4_2272	conditioncarbon source	-1.5979	3.22642	10.3333	2.11565e-140
Pf1N1B4_6	conditioncarbon source	-1.40447	2.11321	5.83333	1.5837e-108
Pf1N1B4_742	conditioncarbon source	-1.25984	15.434	37.8333	1.18331e-86
Pf1N1B4_1067	conditioncarbon source	-1.25259	3.92453	9.66667	1.38662e-85
Pf1N1B4_5666	conditioncarbon source	-1.2118	2.43396	6.66667	1.41005e-80
Pf1N1B4_2548	conditioncarbon source	-1.14931	6.54717	14.8333	9.29379e-72
Pf1N1B4_887	conditioncarbon source	-1.10291	3.11321	7.33333	6.99667e-66
Pf1N1B4_15	conditioncarbon source	-1.08819	5.03774	11.3333	6.03984e-65
Pf1N1B4_2183	conditioncarbon source	-1.08023	2.79245	6.33333	3.22436e-63
Pf1N1B4_2878	conditioncarbon source	-1.05431	22.0755	46.1667	7.8928e-61
Pf1N1B4_2399	conditioncarbon source	-1.05084	2.50943	5.66667	1.09078e-59
Pf1N1B4_1627	conditioncarbon source	-1.05012	4.67925	10	1.45762e-59
Pf1N1B4_1434	conditioncarbon source	-1.02608	6.84906	14.1667	4.71471e-57
Pf1N1B4_2549	conditioncarbon source	-0.952914	9.22642	18.1667	2.54807e-49
Pf1N1B4_1831	conditioncarbon source	-0.929708	6.45283	12.5	1.62751e-46
Pf1N1B4_1408	conditioncarbon source	-0.924975	4.50943	8.66667	5.06343e-46
Pf1N1B4_1316	conditioncarbon source	-0.913023	3.07547	6	6.63506e-45
Pf1N1B4_1623	conditioncarbon source	-0.910034	2.32075	4.66667	1.86904e-44
Pf1N1B4_2880	conditioncarbon source	-0.904641	12.6415	24.5	4.04457e-44
Pf1N1B4_847	conditioncarbon source	-0.892744	12.283	23.3333	9.65833e-43
Pf1N1B4_2338	conditioncarbon source	-0.876298	11.2453	22	3.79528e-41
Pf1N1B4_2545	conditioncarbon source	-0.85381	11.3585	20.8333	3.99673e-39
Pf1N1B4_2547	conditioncarbon source	-0.811532	6.4717	11.6667	1.18231e-35
Pf1N1B4_2384	conditioncarbon source	-0.793452	9.32075	16.6667	4.44487e-34
Pf1N1B4_5665	conditioncarbon source	-0.786053	13.5472	23.6667	6.50964e-33
Pf1N1B4_12	conditioncarbon source	-0.785316	6.32075	11.5	7.13309e-33
Pf1N1B4_1624	conditioncarbon source	-0.778715	11.1887	19.5	1.27171e-32
Pf1N1B4_2879	conditioncarbon source	-0.75362	9.5283	16.1667	4.29882e-30
Pf1N1B4_4065	conditioncarbon source	-0.732488	10.6604	18.6667	1.97684e-28
Pf1N1B4_2337	conditioncarbon source	-0.714029	5.30189	9	5.6619e-27
Pf1N1B4_350	conditioncarbon source	-0.658745	5.32075	8.5	8.15887e-23
Pf1N1B4_1164	conditioncarbon source	-0.656078	1.07547	2	9.68925e-23
Pf1N1B4_1533	conditioncarbon source	-0.653919	8.4717	13.6667	1.98114e-22
Pf1N1B4_1534	conditioncarbon source	-0.642682	50.2075	82.1667	1.43026e-21
Pf1N1B4_2859	conditioncarbon source	-0.63236	35.2264	56.1667	1.19096e-20
Pf1N1B4_5981	conditioncarbon source	-0.629414	2.28302	3.83333	1.7623e-20
Pf1N1B4_2303	conditioncarbon source	-0.60645	20.3208	31.8333	4.70088e-19
Pf1N1B4_1315	conditioncarbon source	-0.599959	10.4906	16	1.9678e-18
Pf1N1B4_2011	conditioncarbon source	-0.556253	15.3208	23.8333	1.13005e-15
Pf1N1B4_2282	conditioncarbon source	-0.541199	10.2642	15.3333	1.10864e-14
Pf1N1B4_1617	conditioncarbon source	-0.526884	18.3208	29.1667	8.84622e-14
Pf1N1B4_1317	conditioncarbon source	-0.517481	6.32075	10.6667	1.85916e-13
Pf1N1B4_2952	conditioncarbon source	-0.488539	3.01887	4.33333	1.11772e-11
Pf1N1B4_1830	conditioncarbon source	-0.4884	9.92453	14.1667	1.12996e-11
Pf1N1B4_2273	conditioncarbon source	-0.423564	3.28302	4.5	1.87368e-08
Pf1N1B4_156	conditioncarbon source	0.461406	2.92453	1.83333	4.15508e-08
Pf1N1B4_2010	conditioncarbon source	-0.40974	11.566	17.3333	6.80645e-08
Pf1N1B4_3104	conditioncarbon source	-0.404058	3.30189	4.66667	1.25712e-07
Pf1N1B4_58	conditioncarbon source	-0.39	8.58491	12.1667	4.66181e-07
Pf1N1B4_2009	conditioncarbon source	-0.387629	9.24528	14.1667	5.8053e-07
Pf1N1B4_2858	conditioncarbon source	-0.382137	14.1509	22.8333	8.45332e-07
Pf1N1B4_1565	conditioncarbon source	-0.38114	7.39623	10	8.93405e-07
Pf1N1B4_2850	conditioncarbon source	-0.380482	20.2453	28.3333	9.25116e-07
Pf1N1B4_637	conditioncarbon source	0.400859	5.5283	4	2.10406e-06
Pf1N1B4_578	conditioncarbon source	-0.366878	3.26415	4.5	3.33249e-06
Pf1N1B4_762	conditioncarbon source	-0.354513	5.39623	7.5	9.53901e-06
Pf1N1B4_3812	conditioncarbon source	-0.352021	13.1132	16.8333	1.15508e-05
Pf1N1B4_3697	conditioncarbon source	-0.349852	10.9245	14.5	1.33011e-05
Pf1N1B4_3518	conditioncarbon source	-0.343203	5.67925	8.16667	1.88301e-05
Pf1N1B4_1057	conditioncarbon source	-0.340869	5.64151	8	2.54932e-05
Pf1N1B4_2487	conditioncarbon source	-0.339756	14.4906	19.5	2.86699e-05
Pf1N1B4_257	conditioncarbon source	-0.327175	18.0943	23	6.4585e-05
Pf1N1B4_1566	conditioncarbon source	-0.321981	4.50943	6.5	0.000104714
Pf1N1B4_348	conditioncarbon source	-0.31598	7.66038	9.83333	0.000159848
Pf1N1B4_2486	conditioncarbon source	-0.294243	4.71698	6.16667	0.000615859
Pf1N1B4_4408	conditioncarbon source	0.275	3.37736	2.5	0.00241691
Pf1N1B4_1626	conditioncarbon source	-0.26568	5.58491	7	0.00342721
Pf1N1B4_3917	conditioncarbon source	-0.247788	11.0189	15.3333	0.00857568
Pf1N1B4_1	conditioncarbon source	-0.246156	5.79245	7.16667	0.00922506
Pf1N1B4_5282	conditioncarbon source	-0.245622	4.81132	6	0.00943757
Pf1N1B4_4395	conditioncarbon source	-0.243107	4.39623	5.5	0.0104383
Pf1N1B4_3228	conditioncarbon source	0.237895	4.86792	3.83333	0.0106221
Pf1N1B4_2377	conditioncarbon source	-0.235261	14.7736	19.3333	0.0153327
Pf1N1B4_2488	conditioncarbon source	-0.229491	12.1887	15	0.0200689
Pf1N1B4_5090	conditioncarbon source	0.209671	6.69811	5.5	0.0274824
Pf1N1B4_4383	conditioncarbon source	0.203307	1.67925	1.16667	0.0346736
Pf1N1B4_2280	conditioncarbon source	-0.20735	23.4528	28.6667	0.0491275
Pf1N1B4_3692	conditioncarbon source	-0.205606	7.98113	9.5	0.0518431
Pf1N1B4_1518	conditioncarbon source	0.189374	3.18868	2.33333	0.052896
Pf1N1B4_3579	conditioncarbon source	0.181846	4.49057	3.66667	0.0663087
Pf1N1B4_630	conditioncarbon source	-0.196979	12.1321	14.5	0.0743882
Pf1N1B4_6049	conditioncarbon source	-0.190175	4.41509	5.33333	0.0928694
Pf1N1B4_153	conditioncarbon source	0.161763	11.8868	10.3333	0.115087
Pf1N1B4_1751	conditioncarbon source	0.158569	2.37736	2	0.123718
Pf1N1B4_3595	conditioncarbon source	0.157796	3.30189	2.66667	0.126766
Pf1N1B4_4633	conditioncarbon source	0.154888	8.49057	7.33333	0.138236
Pf1N1B4_1246	conditioncarbon source	-0.176414	2.24528	2.83333	0.148584
Pf1N1B4_2348	conditioncarbon source	-0.1701	6.03774	7.5	0.176419
Pf1N1B4_2791	conditioncarbon source	0.141303	6.33962	5.16667	0.191815
Pf1N1B4_3983	conditioncarbon source	-0.162236	9.56604	11	0.227227
Pf1N1B4_3506	conditioncarbon source	-0.161381	8.50943	12.1667	0.232756
Pf1N1B4_2112	conditioncarbon source	-0.156145	10.5094	11.8333	0.266582
Pf1N1B4_4480	conditioncarbon source	-0.146657	6.0566	7	0.342573
Pf1N1B4_5910	conditioncarbon source	0.112435	3.01887	2.5	0.371029
Pf1N1B4_228	conditioncarbon source	0.111231	4.03774	3.5	0.379797
Pf1N1B4_5755	conditioncarbon source	0.109729	1.98113	1.66667	0.39074
Pf1N1B4_5275	conditioncarbon source	0.108325	6.60377	5.83333	0.400964
Pf1N1B4_4496	conditioncarbon source	0.107358	5.18868	4.66667	0.40801
Pf1N1B4_1998	conditioncarbon source	-0.138247	6.54717	7.5	0.416619
Pf1N1B4_2092	conditioncarbon source	-0.138053	1.9434	2.83333	0.418322
Pf1N1B4_1544	conditioncarbon source	0.105486	32	31.8333	0.42378
Pf1N1B4_3588	conditioncarbon source	0.102908	9.26415	8.33333	0.447296
Pf1N1B4_2105	conditioncarbon source	0.102488	3.26415	1.83333	0.451127
Pf1N1B4_3081	conditioncarbon source	-0.134177	44.3774	49	0.455646
Pf1N1B4_5043	conditioncarbon source	0.100878	2.88679	2.33333	0.465822
Pf1N1B4_4398	conditioncarbon source	0.0974227	18.6792	17.1667	0.497337
Pf1N1B4_2649	conditioncarbon source	0.0951947	4.58491	4	0.517662
Pf1N1B4_27	conditioncarbon source	-0.127913	7.79245	9.83333	0.524687
Pf1N1B4_4206	conditioncarbon source	0.0927343	17.0189	15.6667	0.540106
Pf1N1B4_4830	conditioncarbon source	0.0926865	8.13208	7.33333	0.540542
Pf1N1B4_1666	conditioncarbon source	0.0901853	6.69811	6	0.563358
Pf1N1B4_652	conditioncarbon source	-0.123287	25.434	30.1667	0.575669
Pf1N1B4_4723	conditioncarbon source	-0.122627	15.0377	16.6667	0.582945
Pf1N1B4_2418	conditioncarbon source	0.0874502	11.9623	11.1667	0.591353
Pf1N1B4_4467	conditioncarbon source	0.0858858	1.62264	1.16667	0.608137
Pf1N1B4_3867	conditioncarbon source	0.0850449	6.66038	5.5	0.617158
Pf1N1B4_5356	conditioncarbon source	-0.118774	9.24528	10.3333	0.625408
Pf1N1B4_5146	conditioncarbon source	-0.114504	8.33962	9.16667	0.678515
Pf1N1B4_1570	conditioncarbon source	0.0771447	5.18868	4.33333	0.701911
Pf1N1B4_4368	conditioncarbon source	0.0768804	5.5283	5	0.704747
Pf1N1B4_5683	conditioncarbon source	0.0765569	7.0566	3.5	0.708218
Pf1N1B4_5419	conditioncarbon source	0.0758582	1.84906	1.16667	0.715713
Pf1N1B4_4032	conditioncarbon source	-0.110587	2.09434	2.83333	0.727882
Pf1N1B4_2706	conditioncarbon source	-0.10689	8.54717	9.5	0.774489
Pf1N1B4_2490	conditioncarbon source	-0.106814	17.283	21.1667	0.775445
Pf1N1B4_5303	conditioncarbon source	-0.103658	3.01887	3.83333	0.81523
Pf1N1B4_3740	conditioncarbon source	0.0649377	18.3019	17	0.839994
Pf1N1B4_4580	conditioncarbon source	0.0648512	5.90566	4.83333	0.841008
Pf1N1B4_5287	conditioncarbon source	-0.101309	1.73585	2	0.84484
Pf1N1B4_4300	conditioncarbon source	-0.100832	2.0566	2.5	0.850169
Pf1N1B4_5288	conditioncarbon source	-0.100748	8.58491	9.5	0.850906
Pf1N1B4_1267	conditioncarbon source	-0.0984287	17.4717	19	0.871196
Pf1N1B4_3881	conditioncarbon source	0.0621647	19.5849	18.6667	0.872523
Pf1N1B4_5833	conditioncarbon source	-0.097544	6.83019	7.83333	0.878936
Pf1N1B4_4563	conditioncarbon source	-0.095911	11.2642	12.3333	0.893221
Pf1N1B4_5473	conditioncarbon source	-0.0957391	20	21.6667	0.894725
Pf1N1B4_4332	conditioncarbon source	0.0597676	3.5283	3	0.900644
Pf1N1B4_5092	conditioncarbon source	-0.094644	4.09434	4.66667	0.904305
Pf1N1B4_1563	conditioncarbon source	-0.0935842	1.39623	1.16667	0.913576
Pf1N1B4_5448	conditioncarbon source	-0.0916646	3	3.66667	0.930369
Pf1N1B4_1638	conditioncarbon source	0.0557907	12.6038	11.8333	0.947296
Pf1N1B4_5487	conditioncarbon source	-0.0883875	5.41509	6	0.959038
Pf1N1B4_182	conditioncarbon source	0.0532068	8.39623	8	0.963233
Pf1N1B4_3399	conditioncarbon source	0.0529841	9.5283	9	0.963752
Pf1N1B4_5441	conditioncarbon source	-0.0876117	15.0943	16.3333	0.965825
Pf1N1B4_5582	conditioncarbon source	0.0512821	30.4906	29.3333	0.967719
Pf1N1B4_4105	conditioncarbon source	0.0500853	1.96226	1.66667	0.970508
Pf1N1B4_3184	conditioncarbon source	0.0498569	5.71698	5.33333	0.971041
Pf1N1B4_536	conditioncarbon source	0.0489795	2.22642	2.33333	0.973085
Pf1N1B4_2106	conditioncarbon source	0.0486245	6.30189	4.33333	0.973913
Pf1N1B4_5659	conditioncarbon source	0.0451003	25.9245	24.8333	0.982126
Pf1N1B4_3739	conditioncarbon source	-0.0857017	4.90566	5.5	0.982534
Pf1N1B4_2884	conditioncarbon source	0.0440728	15.2642	15	0.984521
Pf1N1B4_4321	conditioncarbon source	0.0437333	3.4717	2.83333	0.985312
Pf1N1B4_96	conditioncarbon source	0.0427083	11.6415	10.5	0.987701
Pf1N1B4_311	conditioncarbon source	0.0405746	10.4151	9.83333	0.992673
Pf1N1B4_169	conditioncarbon source	-0.0842686	3.90566	4.83333	0.99507
Pf1N1B4_131	conditioncarbon source	0.0391593	4.75472	4.16667	0.995972
Pf1N1B4_1012	conditioncarbon source	0.00453732	14.4151	13.3333	1
Pf1N1B4_1105	conditioncarbon source	0.00370839	8.88679	9	1
Pf1N1B4_111	conditioncarbon source	-0.00667966	16.1321	16.5	1
Pf1N1B4_1110	conditioncarbon source	0.0229212	16.7547	17	1
Pf1N1B4_1159	conditioncarbon source	-0.0352475	7.50943	7.83333	1
Pf1N1B4_1188	conditioncarbon source	-0.026385	28.4528	31.1667	1
Pf1N1B4_1203	conditioncarbon source	0.00299244	83.3208	83.3333	1
Pf1N1B4_1230	conditioncarbon source	0.0331974	13.9434	13.3333	1
Pf1N1B4_1236	conditioncarbon source	0.0202208	35.434	32	1
Pf1N1B4_1293	conditioncarbon source	-0.0443333	7.18868	8	1
Pf1N1B4_1313	conditioncarbon source	0.00984379	10.9811	10.3333	1
Pf1N1B4_1318	conditioncarbon source	-0.0158148	10.7547	11.1667	1
Pf1N1B4_1348	conditioncarbon source	0.0287595	5.69811	5	1
Pf1N1B4_1475	conditioncarbon source	-0.0627585	3.69811	4	1
Pf1N1B4_1535	conditioncarbon source	-0.00606723	3.09434	4.33333	1
Pf1N1B4_1543	conditioncarbon source	-0.0207431	14.6604	15.1667	1
Pf1N1B4_1545	conditioncarbon source	-0.068926	22.7736	26.1667	1
Pf1N1B4_1546	conditioncarbon source	-0.071476	5.11321	5.66667	1
Pf1N1B4_1556	conditioncarbon source	-0.019856	10.3962	10.8333	1
Pf1N1B4_1590	conditioncarbon source	-0.0448376	12.2264	13	1
Pf1N1B4_1610	conditioncarbon source	0.0166845	10.1509	10	1
Pf1N1B4_1611	conditioncarbon source	-0.044378	12.3208	13	1
Pf1N1B4_1613	conditioncarbon source	0.0187042	3.88679	3.66667	1
Pf1N1B4_1625	conditioncarbon source	-0.0408245	4.62264	5.5	1
Pf1N1B4_1632	conditioncarbon source	-0.0134368	5.54717	6	1
Pf1N1B4_1641	conditioncarbon source	-0.00696536	20.5472	20.8333	1
Pf1N1B4_1643	conditioncarbon source	-0.0181328	17.0943	18	1
Pf1N1B4_1656	conditioncarbon source	-0.00662643	45	45.5	1
Pf1N1B4_1699	conditioncarbon source	-0.0068105	23.6604	24.6667	1
Pf1N1B4_1748	conditioncarbon source	-0.0724879	11.1321	12	1
Pf1N1B4_1781	conditioncarbon source	-0.0210721	4.79245	5	1
Pf1N1B4_1792	conditioncarbon source	-0.0786876	3.50943	4	1
Pf1N1B4_1846	conditioncarbon source	-0.0555767	10.3019	11	1
Pf1N1B4_1873	conditioncarbon source	-0.018034	1.73585	2	1
Pf1N1B4_1906	conditioncarbon source	-0.0762428	5.92453	9.83333	1
Pf1N1B4_1971	conditioncarbon source	0.0132441	8.60377	7.33333	1
Pf1N1B4_1996	conditioncarbon source	-0.0095629	7.98113	8.5	1
Pf1N1B4_2000	conditioncarbon source	-0.00695927	13.9623	14.1667	1
Pf1N1B4_2022	conditioncarbon source	0.0112238	10.5094	10	1
Pf1N1B4_2048	conditioncarbon source	0.0313287	2.64151	2.16667	1
Pf1N1B4_2057	conditioncarbon source	-0.0228179	15.1321	15.6667	1
Pf1N1B4_2098	conditioncarbon source	0.00568279	24.3019	22.8333	1
Pf1N1B4_2134	conditioncarbon source	-0.0498929	24.1887	25.3333	1
Pf1N1B4_2155	conditioncarbon source	-0.0128012	11.6038	12	1
Pf1N1B4_2162	conditioncarbon source	0.012163	18.2264	18.3333	1
Pf1N1B4_2188	conditioncarbon source	0.019891	9.73585	9.66667	1
Pf1N1B4_2208	conditioncarbon source	-0.0609231	16.9811	21.3333	1
Pf1N1B4_2259	conditioncarbon source	-0.0175499	26.7925	28	1
Pf1N1B4_2298	conditioncarbon source	0.034975	11.1698	10.1667	1
Pf1N1B4_2306	conditioncarbon source	-0.0377677	16.9245	17.6667	1
Pf1N1B4_2315	conditioncarbon source	-0.00954463	27.3585	27.8333	1
Pf1N1B4_2316	conditioncarbon source	0.0298302	16.2075	15.6667	1
Pf1N1B4_2361	conditioncarbon source	-0.0392853	19.3396	20.1667	1
Pf1N1B4_2420	conditioncarbon source	-0.0288235	6.66038	7	1
Pf1N1B4_2426	conditioncarbon source	-0.0439034	4.71698	5	1
Pf1N1B4_2436	conditioncarbon source	-0.0506549	5.66038	6	1
Pf1N1B4_2439	conditioncarbon source	-0.0499533	29.6604	31	1
Pf1N1B4_2456	conditioncarbon source	-0.000232207	8.37736	8.66667	1
Pf1N1B4_2478	conditioncarbon source	-0.0505928	22.6038	26.6667	1
Pf1N1B4_2484	conditioncarbon source	-0.00439296	3.69811	4	1
Pf1N1B4_2526	conditioncarbon source	-0.0395933	19.9245	21	1
Pf1N1B4_2535	conditioncarbon source	0.00770399	13.4717	11.8333	1
Pf1N1B4_2544	conditioncarbon source	-0.0181552	16.2075	17	1
Pf1N1B4_256	conditioncarbon source	-0.0496891	4.69811	5	1
Pf1N1B4_2651	conditioncarbon source	-0.0301071	9.28302	10.1667	1
Pf1N1B4_2668	conditioncarbon source	0.0103193	12.8302	12.5	1
Pf1N1B4_2712	conditioncarbon source	-0.0431534	14.3585	15	1
Pf1N1B4_2741	conditioncarbon source	0.0209567	2.71698	2.33333	1
Pf1N1B4_2829	conditioncarbon source	0.00882987	21.7358	21.6667	1
Pf1N1B4_2842	conditioncarbon source	-0.0457831	20.3962	21.3333	1
Pf1N1B4_2845	conditioncarbon source	0.00789057	8.45283	8.66667	1
Pf1N1B4_2851	conditioncarbon source	-0.0114412	6	7.16667	1
Pf1N1B4_2896	conditioncarbon source	-0.064961	22.9811	24.3333	1
Pf1N1B4_2907	conditioncarbon source	-0.0139669	10.8113	12	1
Pf1N1B4_2911	conditioncarbon source	-0.0162453	33	33.6667	1
Pf1N1B4_2940	conditioncarbon source	-0.0662021	3.67925	4	1
Pf1N1B4_3023	conditioncarbon source	-0.0123268	3.83019	4	1
Pf1N1B4_3038	conditioncarbon source	-0.0552989	10.283	12.5	1
Pf1N1B4_3058	conditioncarbon source	-0.0227381	9.50943	10.3333	1
Pf1N1B4_3067	conditioncarbon source	-0.0469723	35.2075	36.6667	1
Pf1N1B4_3150	conditioncarbon source	-0.0214206	6.0566	6.83333	1
Pf1N1B4_3177	conditioncarbon source	0.00214975	30.6415	31.1667	1
Pf1N1B4_3209	conditioncarbon source	0.027581	10.2264	9.83333	1
Pf1N1B4_3254	conditioncarbon source	0.0174122	3.43396	2.83333	1
Pf1N1B4_3255	conditioncarbon source	0.00783983	10.2453	10	1
Pf1N1B4_3262	conditioncarbon source	0.00586029	10.9811	11	1
Pf1N1B4_3291	conditioncarbon source	-0.0231977	7.35849	8.16667	1
Pf1N1B4_330	conditioncarbon source	-0.0430749	2.58491	3	1
Pf1N1B4_3321	conditioncarbon source	-0.0405905	2.37736	2.83333	1
Pf1N1B4_3333	conditioncarbon source	-0.0325394	10.6415	12	1
Pf1N1B4_335	conditioncarbon source	0.0280392	86.0566	83.5	1
Pf1N1B4_3394	conditioncarbon source	0.0368825	8.84906	8.33333	1
Pf1N1B4_3416	conditioncarbon source	-0.0371347	13.3585	14	1
Pf1N1B4_35	conditioncarbon source	-0.0353266	5.0566	5.5	1
Pf1N1B4_3590	conditioncarbon source	-0.00195222	6.71698	7	1
Pf1N1B4_3774	conditioncarbon source	-0.0406941	1.92453	2.16667	1
Pf1N1B4_3849	conditioncarbon source	-0.0425458	6.62264	7	1
Pf1N1B4_3855	conditioncarbon source	-0.0258028	10.1887	10.6667	1
Pf1N1B4_386	conditioncarbon source	0.0195508	25.6038	25.1667	1
Pf1N1B4_3876	conditioncarbon source	-0.036619	19.2264	20	1
Pf1N1B4_3877	conditioncarbon source	-0.0558716	2.67925	3	1
Pf1N1B4_3988	conditioncarbon source	0.00125915	17.8302	17.8333	1
Pf1N1B4_4129	conditioncarbon source	-0.0128324	18.6226	19.5	1
Pf1N1B4_4165	conditioncarbon source	0.00480784	21.0943	21.3333	1
Pf1N1B4_4175	conditioncarbon source	-0.00648792	7.92453	8.5	1
Pf1N1B4_4180	conditioncarbon source	0.00895555	4.60377	4.33333	1
Pf1N1B4_4188	conditioncarbon source	0.00479044	21.4151	19.6667	1
Pf1N1B4_4191	conditioncarbon source	-0.0783225	11.2453	12.1667	1
Pf1N1B4_4255	conditioncarbon source	-0.0270289	8.20755	8.5	1
Pf1N1B4_4256	conditioncarbon source	0.00763285	11.1321	11.6667	1
Pf1N1B4_4296	conditioncarbon source	-0.0470721	12.9434	13.6667	1
Pf1N1B4_4314	conditioncarbon source	-0.0382069	23.7358	24.6667	1
Pf1N1B4_4318	conditioncarbon source	-0.0152068	8.73585	9.33333	1
Pf1N1B4_4353	conditioncarbon source	-0.0276046	4.84906	5.16667	1
Pf1N1B4_4358	conditioncarbon source	-0.0589665	4.20755	4.83333	1
Pf1N1B4_4377	conditioncarbon source	-0.00492728	9.54717	10.1667	1
Pf1N1B4_4409	conditioncarbon source	-0.0801691	2.71698	3.16667	1
Pf1N1B4_4414	conditioncarbon source	-0.0357103	8.98113	9.5	1
Pf1N1B4_4417	conditioncarbon source	-0.0013099	5.62264	6	1
Pf1N1B4_4426	conditioncarbon source	0.0135146	1.98113	2.16667	1
Pf1N1B4_4435	conditioncarbon source	0.0164764	4.88679	4.16667	1
Pf1N1B4_444	conditioncarbon source	-0.00803109	108.434	109.333	1
Pf1N1B4_4459	conditioncarbon source	-0.0148104	2.79245	3	1
Pf1N1B4_4481	conditioncarbon source	-0.0316927	4.28302	4.83333	1
Pf1N1B4_4594	conditioncarbon source	0.0305826	11.1509	9	1
Pf1N1B4_4596	conditioncarbon source	0.00828655	10.5283	9.66667	1
Pf1N1B4_4619	conditioncarbon source	-0.0176206	27.6981	28.3333	1
Pf1N1B4_4627	conditioncarbon source	0.0335067	2.9434	2.66667	1
Pf1N1B4_4646	conditioncarbon source	0.00511945	11.5094	11	1
Pf1N1B4_4650	conditioncarbon source	-0.00193797	6.69811	7	1
Pf1N1B4_4656	conditioncarbon source	-0.0281223	18.0189	18.6667	1
Pf1N1B4_4699	conditioncarbon source	-0.0499924	12.434	13.1667	1
Pf1N1B4_4807	conditioncarbon source	0.0346184	5.24528	4.5	1
Pf1N1B4_4833	conditioncarbon source	-0.00746117	5.66038	6.5	1
Pf1N1B4_4902	conditioncarbon source	-0.0555377	6.77358	7.33333	1
Pf1N1B4_4982	conditioncarbon source	-0.0625039	7.69811	8.33333	1
Pf1N1B4_5028	conditioncarbon source	-0.00350707	3.71698	4	1
Pf1N1B4_508	conditioncarbon source	-0.00452839	18.4717	18.6667	1
Pf1N1B4_5241	conditioncarbon source	-0.0358856	2.79245	3	1
Pf1N1B4_5254	conditioncarbon source	-0.0697867	12.7547	13.6667	1
Pf1N1B4_5289	conditioncarbon source	-0.0353818	5.45283	6	1
Pf1N1B4_5308	conditioncarbon source	0.0243652	4.43396	4	1
Pf1N1B4_5313	conditioncarbon source	-0.0266569	16.2642	17.6667	1
Pf1N1B4_5361	conditioncarbon source	-0.000675038	4.66038	5	1
Pf1N1B4_5392	conditioncarbon source	-0.0500593	17.5849	18.5	1
Pf1N1B4_5398	conditioncarbon source	-0.0725472	28.566	30.3333	1
Pf1N1B4_5399	conditioncarbon source	-0.0317312	29.8491	31.5	1
Pf1N1B4_5414	conditioncarbon source	-0.0642978	41.283	43.3333	1
Pf1N1B4_5475	conditioncarbon source	0.00303547	4.30189	4	1
Pf1N1B4_5498	conditioncarbon source	-0.0526761	3.22642	3.83333	1
Pf1N1B4_5517	conditioncarbon source	-0.0505904	34.8113	36.3333	1
Pf1N1B4_5552	conditioncarbon source	-0.00662921	5.54717	5.83333	1
Pf1N1B4_5555	conditioncarbon source	-0.0611471	11.4528	12.5	1
Pf1N1B4_5606	conditioncarbon source	-0.0339293	24.1321	25	1
Pf1N1B4_561	conditioncarbon source	0.00943803	8.54717	9	1
Pf1N1B4_5616	conditioncarbon source	-0.048826	8.09434	8.66667	1
Pf1N1B4_5653	conditioncarbon source	-0.0248223	21.0755	23.5	1
Pf1N1B4_5661	conditioncarbon source	-0.0505445	38.6604	40.3333	1
Pf1N1B4_582	conditioncarbon source	-0.0266915	10.4151	10.8333	1
Pf1N1B4_5884	conditioncarbon source	0.0250967	12.3396	11.3333	1
Pf1N1B4_5894	conditioncarbon source	-0.00514964	7.67925	8	1
Pf1N1B4_598	conditioncarbon source	-0.0230372	7.77358	8.66667	1
Pf1N1B4_5982	conditioncarbon source	-0.0681556	21.3396	22.6667	1
Pf1N1B4_5988	conditioncarbon source	-0.0733848	5.26415	5.83333	1
Pf1N1B4_6000	conditioncarbon source	0.0334359	6.39623	5.5	1
Pf1N1B4_6010	conditioncarbon source	0.00249113	8.77358	8.5	1
Pf1N1B4_6011	conditioncarbon source	-0.0101966	89.7358	90.6667	1
Pf1N1B4_621	conditioncarbon source	0.0279481	36.7736	34.6667	1
Pf1N1B4_626	conditioncarbon source	-0.00315709	11.8868	13	1
Pf1N1B4_638	conditioncarbon source	0.00742328	2.43396	1.33333	1
Pf1N1B4_716	conditioncarbon source	-0.0599021	6.41509	7.66667	1
Pf1N1B4_720	conditioncarbon source	-0.0400963	41.6981	43.1667	1
Pf1N1B4_763	conditioncarbon source	-0.00814706	10.8113	11.1667	1
Pf1N1B4_821	conditioncarbon source	0.001314	38.6415	39.1667	1
Pf1N1B4_883	conditioncarbon source	-0.0136893	9.84906	10.1667	1
Pf1N1B4_91	conditioncarbon source	0.00918586	22.2264	21.1667	1
Pf1N1B4_974	conditioncarbon source	0.00549315	6.60377	6.83333	1
Pf1N1B4_10	conditioncarbon source	NA	12.0566	12.3333	NA
Pf1N1B4_100	conditioncarbon source	NA	1.88679	1.83333	NA
Pf1N1B4_1000	conditioncarbon source	NA	33.717	33.6667	NA
Pf1N1B4_1001	conditioncarbon source	NA	20.6604	20.8333	NA
Pf1N1B4_1003	conditioncarbon source	NA	4.50943	4.33333	NA
Pf1N1B4_1004	conditioncarbon source	NA	8.39623	7.83333	NA
Pf1N1B4_1005	conditioncarbon source	NA	5.64151	5.66667	NA
Pf1N1B4_1006	conditioncarbon source	NA	17.6226	17.6667	NA
Pf1N1B4_1007	conditioncarbon source	NA	9.50943	9.66667	NA
Pf1N1B4_1008	conditioncarbon source	NA	5.30189	4.5	NA
Pf1N1B4_1009	conditioncarbon source	NA	13.6981	14	NA
Pf1N1B4_101	conditioncarbon source	NA	2.98113	3	NA
Pf1N1B4_1010	conditioncarbon source	NA	47.3585	46.5	NA
Pf1N1B4_1011	conditioncarbon source	NA	8.79245	8.83333	NA
Pf1N1B4_1013	conditioncarbon source	NA	22	22.1667	NA
Pf1N1B4_1014	conditioncarbon source	NA	23.3585	23.1667	NA
Pf1N1B4_1015	conditioncarbon source	NA	1.81132	1.5	NA
Pf1N1B4_1016	conditioncarbon source	NA	11.4717	11.5	NA
Pf1N1B4_1017	conditioncarbon source	NA	10.6038	11	NA
Pf1N1B4_1018	conditioncarbon source	NA	7.9434	8	NA
Pf1N1B4_1019	conditioncarbon source	NA	13.6038	13.8333	NA
Pf1N1B4_102	conditioncarbon source	NA	7.39623	7.33333	NA
Pf1N1B4_1020	conditioncarbon source	NA	10.0377	9.83333	NA
Pf1N1B4_1021	conditioncarbon source	NA	17.283	17.1667	NA
Pf1N1B4_1022	conditioncarbon source	NA	11.6792	11.6667	NA
Pf1N1B4_1023	conditioncarbon source	NA	18.434	18.5	NA
Pf1N1B4_1024	conditioncarbon source	NA	13.0755	13.6667	NA
Pf1N1B4_1025	conditioncarbon source	NA	29.6792	29.8333	NA
Pf1N1B4_1026	conditioncarbon source	NA	9.43396	8.83333	NA
Pf1N1B4_1027	conditioncarbon source	NA	83.5472	82.1667	NA
Pf1N1B4_1028	conditioncarbon source	NA	28.4528	28.5	NA
Pf1N1B4_1029	conditioncarbon source	NA	37.8868	38	NA
Pf1N1B4_103	conditioncarbon source	NA	16.0377	16.1667	NA
Pf1N1B4_1030	conditioncarbon source	NA	36.1887	36	NA
Pf1N1B4_1031	conditioncarbon source	NA	14.9245	14.8333	NA
Pf1N1B4_1032	conditioncarbon source	NA	14.2075	14	NA
Pf1N1B4_1033	conditioncarbon source	NA	13.5094	13.8333	NA
Pf1N1B4_1036	conditioncarbon source	NA	7.62264	7.5	NA
Pf1N1B4_1037	conditioncarbon source	NA	11.2453	11.5	NA
Pf1N1B4_1038	conditioncarbon source	NA	17.6415	17.8333	NA
Pf1N1B4_1039	conditioncarbon source	NA	8.26415	7.83333	NA
Pf1N1B4_104	conditioncarbon source	NA	10.3585	10.3333	NA
Pf1N1B4_1040	conditioncarbon source	NA	11.717	11.1667	NA
Pf1N1B4_1041	conditioncarbon source	NA	18.566	18.6667	NA
Pf1N1B4_1042	conditioncarbon source	NA	2.79245	3	NA
Pf1N1B4_1044	conditioncarbon source	NA	2.49057	2.5	NA
Pf1N1B4_1045	conditioncarbon source	NA	11.6226	11.8333	NA
Pf1N1B4_1048	conditioncarbon source	NA	7.66038	7.83333	NA
Pf1N1B4_1049	conditioncarbon source	NA	16.9434	17	NA
Pf1N1B4_105	conditioncarbon source	NA	1.88679	2	NA
Pf1N1B4_1050	conditioncarbon source	NA	11.3019	11	NA
Pf1N1B4_1051	conditioncarbon source	NA	8.43396	8.5	NA
Pf1N1B4_1052	conditioncarbon source	NA	8.69811	8.33333	NA
Pf1N1B4_1053	conditioncarbon source	NA	1.77358	1.66667	NA
Pf1N1B4_1054	conditioncarbon source	NA	5.26415	5.33333	NA
Pf1N1B4_1055	conditioncarbon source	NA	13.1132	12.8333	NA
Pf1N1B4_1056	conditioncarbon source	NA	12	11.5	NA
Pf1N1B4_1059	conditioncarbon source	NA	4.5283	4.5	NA
Pf1N1B4_106	conditioncarbon source	NA	6.28302	6.5	NA
Pf1N1B4_1060	conditioncarbon source	NA	2.60377	2.66667	NA
Pf1N1B4_1061	conditioncarbon source	NA	1.15094	1	NA
Pf1N1B4_1062	conditioncarbon source	NA	3.56604	4	NA
Pf1N1B4_1063	conditioncarbon source	NA	24.2075	23.3333	NA
Pf1N1B4_1064	conditioncarbon source	NA	12.283	12.8333	NA
Pf1N1B4_1065	conditioncarbon source	NA	15.283	15.5	NA
Pf1N1B4_1066	conditioncarbon source	NA	0.981132	1	NA
Pf1N1B4_1068	conditioncarbon source	NA	0.377358	1	NA
Pf1N1B4_1069	conditioncarbon source	NA	4.79245	4.83333	NA
Pf1N1B4_107	conditioncarbon source	NA	7.39623	7.16667	NA
Pf1N1B4_1079	conditioncarbon source	NA	0.962264	1	NA
Pf1N1B4_108	conditioncarbon source	NA	6.39623	6.16667	NA
Pf1N1B4_1081	conditioncarbon source	NA	4.28302	4	NA
Pf1N1B4_1083	conditioncarbon source	NA	1.32075	1.16667	NA
Pf1N1B4_1084	conditioncarbon source	NA	1.98113	1.83333	NA
Pf1N1B4_1086	conditioncarbon source	NA	15.6604	15	NA
Pf1N1B4_1087	conditioncarbon source	NA	8.37736	8.66667	NA
Pf1N1B4_1088	conditioncarbon source	NA	7.07547	7.33333	NA
Pf1N1B4_1089	conditioncarbon source	NA	4.01887	4	NA
Pf1N1B4_1090	conditioncarbon source	NA	22.4906	22.6667	NA
Pf1N1B4_1091	conditioncarbon source	NA	8.88679	8.5	NA
Pf1N1B4_1092	conditioncarbon source	NA	15.7925	16.5	NA
Pf1N1B4_1093	conditioncarbon source	NA	9.9434	8.5	NA
Pf1N1B4_1094	conditioncarbon source	NA	13.4528	13.5	NA
Pf1N1B4_1095	conditioncarbon source	NA	35.0377	34.3333	NA
Pf1N1B4_1096	conditioncarbon source	NA	8.77358	9	NA
Pf1N1B4_1097	conditioncarbon source	NA	1.81132	1.83333	NA
Pf1N1B4_110	conditioncarbon source	NA	6.20755	6.33333	NA
Pf1N1B4_1103	conditioncarbon source	NA	7.56604	7.33333	NA
Pf1N1B4_1104	conditioncarbon source	NA	12.8868	12.3333	NA
Pf1N1B4_1106	conditioncarbon source	NA	15.9623	15.1667	NA
Pf1N1B4_1107	conditioncarbon source	NA	12.2453	12.6667	NA
Pf1N1B4_1108	conditioncarbon source	NA	35.1321	34.6667	NA
Pf1N1B4_1109	conditioncarbon source	NA	19.2075	19.3333	NA
Pf1N1B4_1111	conditioncarbon source	NA	25.6981	25.6667	NA
Pf1N1B4_1112	conditioncarbon source	NA	1.50943	1.33333	NA
Pf1N1B4_1113	conditioncarbon source	NA	8.32075	8.33333	NA
Pf1N1B4_1114	conditioncarbon source	NA	14.8113	13.3333	NA
Pf1N1B4_1115	conditioncarbon source	NA	12.8113	12.6667	NA
Pf1N1B4_1116	conditioncarbon source	NA	21.3962	21.1667	NA
Pf1N1B4_1117	conditioncarbon source	NA	9.50943	9	NA
Pf1N1B4_1118	conditioncarbon source	NA	6	5.83333	NA
Pf1N1B4_1119	conditioncarbon source	NA	45.9623	45.8333	NA
Pf1N1B4_112	conditioncarbon source	NA	17.6415	16.8333	NA
Pf1N1B4_1120	conditioncarbon source	NA	34.4906	33.8333	NA
Pf1N1B4_1121	conditioncarbon source	NA	42.9057	43	NA
Pf1N1B4_1122	conditioncarbon source	NA	45.3585	46.1667	NA
Pf1N1B4_1123	conditioncarbon source	NA	33.1698	34	NA
Pf1N1B4_1124	conditioncarbon source	NA	17.2453	17	NA
Pf1N1B4_1125	conditioncarbon source	NA	9.84906	10	NA
Pf1N1B4_1126	conditioncarbon source	NA	6.28302	6.33333	NA
Pf1N1B4_1127	conditioncarbon source	NA	13.3585	13.3333	NA
Pf1N1B4_1128	conditioncarbon source	NA	8.83019	8.66667	NA
Pf1N1B4_113	conditioncarbon source	NA	2.98113	2.83333	NA
Pf1N1B4_1131	conditioncarbon source	NA	12.6981	12.1667	NA
Pf1N1B4_1132	conditioncarbon source	NA	19.7925	20.6667	NA
Pf1N1B4_1136	conditioncarbon source	NA	31.7925	32.5	NA
Pf1N1B4_1137	conditioncarbon source	NA	13.2642	12.6667	NA
Pf1N1B4_1138	conditioncarbon source	NA	39.3208	39.8333	NA
Pf1N1B4_1139	conditioncarbon source	NA	6.84906	6.83333	NA
Pf1N1B4_114	conditioncarbon source	NA	10.0189	10	NA
Pf1N1B4_1140	conditioncarbon source	NA	9.9434	10	NA
Pf1N1B4_1141	conditioncarbon source	NA	42.434	41	NA
Pf1N1B4_1142	conditioncarbon source	NA	28.5283	29.1667	NA
Pf1N1B4_1143	conditioncarbon source	NA	15.1887	15.5	NA
Pf1N1B4_1144	conditioncarbon source	NA	18.3208	18.8333	NA
Pf1N1B4_1145	conditioncarbon source	NA	2.71698	3	NA
Pf1N1B4_1146	conditioncarbon source	NA	19.0566	19.5	NA
Pf1N1B4_1147	conditioncarbon source	NA	17.3208	17	NA
Pf1N1B4_1148	conditioncarbon source	NA	11.6415	11.5	NA
Pf1N1B4_1149	conditioncarbon source	NA	16.9245	16.8333	NA
Pf1N1B4_115	conditioncarbon source	NA	5.88679	5.83333	NA
Pf1N1B4_1150	conditioncarbon source	NA	8.49057	8.33333	NA
Pf1N1B4_1151	conditioncarbon source	NA	1.86792	1.83333	NA
Pf1N1B4_1152	conditioncarbon source	NA	18.2642	17.6667	NA
Pf1N1B4_1153	conditioncarbon source	NA	8.62264	9.33333	NA
Pf1N1B4_1154	conditioncarbon source	NA	9.35849	9.5	NA
Pf1N1B4_1155	conditioncarbon source	NA	6.56604	6.83333	NA
Pf1N1B4_116	conditioncarbon source	NA	35.4151	35.1667	NA
Pf1N1B4_1162	conditioncarbon source	NA	2.26415	2.33333	NA
Pf1N1B4_1166	conditioncarbon source	NA	1.15094	1	NA
Pf1N1B4_1167	conditioncarbon source	NA	3.96226	3.83333	NA
Pf1N1B4_1168	conditioncarbon source	NA	0.924528	1	NA
Pf1N1B4_117	conditioncarbon source	NA	11.2075	10.6667	NA
Pf1N1B4_1170	conditioncarbon source	NA	5.71698	5.5	NA
Pf1N1B4_1178	conditioncarbon source	NA	26.0377	25.5	NA
Pf1N1B4_1179	conditioncarbon source	NA	1.96226	1.83333	NA
Pf1N1B4_118	conditioncarbon source	NA	3.96226	4	NA
Pf1N1B4_1180	conditioncarbon source	NA	2.96226	3	NA
Pf1N1B4_1181	conditioncarbon source	NA	4.28302	4	NA
Pf1N1B4_1183	conditioncarbon source	NA	28.4906	28	NA
Pf1N1B4_1184	conditioncarbon source	NA	2.22642	2	NA
Pf1N1B4_1185	conditioncarbon source	NA	15.717	16.8333	NA
Pf1N1B4_1186	conditioncarbon source	NA	27.1321	28.8333	NA
Pf1N1B4_1187	conditioncarbon source	NA	15.717	16.1667	NA
Pf1N1B4_1189	conditioncarbon source	NA	8.69811	9.33333	NA
Pf1N1B4_119	conditioncarbon source	NA	22.6604	22.1667	NA
Pf1N1B4_1190	conditioncarbon source	NA	33.5849	34.1667	NA
Pf1N1B4_1191	conditioncarbon source	NA	6.58491	6.66667	NA
Pf1N1B4_1194	conditioncarbon source	NA	5.9434	5.83333	NA
Pf1N1B4_1196	conditioncarbon source	NA	17.4528	17	NA
Pf1N1B4_1197	conditioncarbon source	NA	24.9057	25	NA
Pf1N1B4_1198	conditioncarbon source	NA	6.86792	6.83333	NA
Pf1N1B4_1199	conditioncarbon source	NA	13.283	12.8333	NA
Pf1N1B4_120	conditioncarbon source	NA	12.283	13	NA
Pf1N1B4_1200	conditioncarbon source	NA	74.1321	72.5	NA
Pf1N1B4_1201	conditioncarbon source	NA	110.453	110.167	NA
Pf1N1B4_1202	conditioncarbon source	NA	115.321	115	NA
Pf1N1B4_1204	conditioncarbon source	NA	8.50943	8.33333	NA
Pf1N1B4_1205	conditioncarbon source	NA	16.1509	16.1667	NA
Pf1N1B4_1206	conditioncarbon source	NA	1.49057	1.83333	NA
Pf1N1B4_1207	conditioncarbon source	NA	10.1321	10.3333	NA
Pf1N1B4_1208	conditioncarbon source	NA	18.3208	18.5	NA
Pf1N1B4_1209	conditioncarbon source	NA	6.62264	6.66667	NA
Pf1N1B4_121	conditioncarbon source	NA	6.62264	7	NA
Pf1N1B4_1210	conditioncarbon source	NA	13.5283	13.5	NA
Pf1N1B4_1211	conditioncarbon source	NA	9.83019	9.5	NA
Pf1N1B4_1212	conditioncarbon source	NA	3.86792	4	NA
Pf1N1B4_1213	conditioncarbon source	NA	10.7547	10.8333	NA
Pf1N1B4_1214	conditioncarbon source	NA	6.79245	7.33333	NA
Pf1N1B4_1215	conditioncarbon source	NA	3.28302	3	NA
Pf1N1B4_1216	conditioncarbon source	NA	33.6226	33.3333	NA
Pf1N1B4_1217	conditioncarbon source	NA	45.1132	44.8333	NA
Pf1N1B4_1218	conditioncarbon source	NA	19.4151	19	NA
Pf1N1B4_1219	conditioncarbon source	NA	16.8491	16.1667	NA
Pf1N1B4_122	conditioncarbon source	NA	9.67925	9.66667	NA
Pf1N1B4_1220	conditioncarbon source	NA	9.81132	10	NA
Pf1N1B4_1221	conditioncarbon source	NA	14.1509	14.5	NA
Pf1N1B4_1222	conditioncarbon source	NA	19.0755	19.5	NA
Pf1N1B4_1223	conditioncarbon source	NA	18.6038	18.8333	NA
Pf1N1B4_1224	conditioncarbon source	NA	39.7358	40.3333	NA
Pf1N1B4_1225	conditioncarbon source	NA	22.7547	23	NA
Pf1N1B4_1226	conditioncarbon source	NA	12.5094	12.1667	NA
Pf1N1B4_1227	conditioncarbon source	NA	12.4717	12.5	NA
Pf1N1B4_1228	conditioncarbon source	NA	3.86792	4	NA
Pf1N1B4_1229	conditioncarbon source	NA	15.5472	15.3333	NA
Pf1N1B4_123	conditioncarbon source	NA	3.13208	3.16667	NA
Pf1N1B4_1231	conditioncarbon source	NA	7.32075	7	NA
Pf1N1B4_1232	conditioncarbon source	NA	17.434	17.6667	NA
Pf1N1B4_1233	conditioncarbon source	NA	8.50943	8.83333	NA
Pf1N1B4_1234	conditioncarbon source	NA	11.4528	10	NA
Pf1N1B4_1235	conditioncarbon source	NA	32.7925	30.8333	NA
Pf1N1B4_1239	conditioncarbon source	NA	16.8113	17.1667	NA
Pf1N1B4_124	conditioncarbon source	NA	3.33962	3.5	NA
Pf1N1B4_1240	conditioncarbon source	NA	20.9623	21.3333	NA
Pf1N1B4_1241	conditioncarbon source	NA	17.3962	17.5	NA
Pf1N1B4_1242	conditioncarbon source	NA	4.60377	4.66667	NA
Pf1N1B4_1243	conditioncarbon source	NA	7.58491	7.5	NA
Pf1N1B4_1244	conditioncarbon source	NA	9.77358	9.5	NA
Pf1N1B4_1245	conditioncarbon source	NA	15.9245	15.3333	NA
Pf1N1B4_1247	conditioncarbon source	NA	5.67925	5.66667	NA
Pf1N1B4_1248	conditioncarbon source	NA	6.64151	6.66667	NA
Pf1N1B4_1249	conditioncarbon source	NA	16.1509	16.1667	NA
Pf1N1B4_125	conditioncarbon source	NA	5.56604	5.5	NA
Pf1N1B4_1250	conditioncarbon source	NA	27.8491	27.3333	NA
Pf1N1B4_1251	conditioncarbon source	NA	11.3585	11.6667	NA
Pf1N1B4_1252	conditioncarbon source	NA	15.3774	15.1667	NA
Pf1N1B4_1253	conditioncarbon source	NA	19.5849	19.1667	NA
Pf1N1B4_1254	conditioncarbon source	NA	4.35849	4.16667	NA
Pf1N1B4_1256	conditioncarbon source	NA	10.9434	10.1667	NA
Pf1N1B4_1257	conditioncarbon source	NA	8.90566	8.83333	NA
Pf1N1B4_1258	conditioncarbon source	NA	1.79245	1.5	NA
Pf1N1B4_1259	conditioncarbon source	NA	15.2453	15.5	NA
Pf1N1B4_126	conditioncarbon source	NA	3.54717	3.5	NA
Pf1N1B4_1261	conditioncarbon source	NA	6.98113	7.16667	NA
Pf1N1B4_1262	conditioncarbon source	NA	12.5283	12.8333	NA
Pf1N1B4_1263	conditioncarbon source	NA	4.33962	4.16667	NA
Pf1N1B4_1264	conditioncarbon source	NA	11.7925	11.6667	NA
Pf1N1B4_1265	conditioncarbon source	NA	15.4717	15.3333	NA
Pf1N1B4_1266	conditioncarbon source	NA	7.9434	7.83333	NA
Pf1N1B4_1268	conditioncarbon source	NA	12.1509	11.6667	NA
Pf1N1B4_1269	conditioncarbon source	NA	14.3396	13.5	NA
Pf1N1B4_127	conditioncarbon source	NA	9.88679	9.5	NA
Pf1N1B4_1270	conditioncarbon source	NA	14.9811	15	NA
Pf1N1B4_1271	conditioncarbon source	NA	12.9811	13	NA
Pf1N1B4_1272	conditioncarbon source	NA	10.4151	10.6667	NA
Pf1N1B4_1273	conditioncarbon source	NA	10.566	10.5	NA
Pf1N1B4_1274	conditioncarbon source	NA	4.13208	4.16667	NA
Pf1N1B4_1275	conditioncarbon source	NA	1.16981	1.33333	NA
Pf1N1B4_1276	conditioncarbon source	NA	3.45283	3.33333	NA
Pf1N1B4_1277	conditioncarbon source	NA	11.6415	11.5	NA
Pf1N1B4_1278	conditioncarbon source	NA	12.3962	12.1667	NA
Pf1N1B4_1279	conditioncarbon source	NA	7.49057	7.66667	NA
Pf1N1B4_128	conditioncarbon source	NA	5.33962	5.33333	NA
Pf1N1B4_1280	conditioncarbon source	NA	12.283	12.3333	NA
Pf1N1B4_1281	conditioncarbon source	NA	2.71698	2.33333	NA
Pf1N1B4_1282	conditioncarbon source	NA	17.3962	17.6667	NA
Pf1N1B4_1283	conditioncarbon source	NA	14.1321	13.8333	NA
Pf1N1B4_1284	conditioncarbon source	NA	6.83019	6.5	NA
Pf1N1B4_1285	conditioncarbon source	NA	18.9057	18.5	NA
Pf1N1B4_1286	conditioncarbon source	NA	25.3774	25.3333	NA
Pf1N1B4_1287	conditioncarbon source	NA	13.0377	13.5	NA
Pf1N1B4_1288	conditioncarbon source	NA	13.7358	13.5	NA
Pf1N1B4_1289	conditioncarbon source	NA	10.1321	9.83333	NA
Pf1N1B4_129	conditioncarbon source	NA	19.8491	19.5	NA
Pf1N1B4_1291	conditioncarbon source	NA	3.88679	3.83333	NA
Pf1N1B4_1292	conditioncarbon source	NA	15.6415	14.6667	NA
Pf1N1B4_1294	conditioncarbon source	NA	5.35849	5	NA
Pf1N1B4_1295	conditioncarbon source	NA	3.96226	4	NA
Pf1N1B4_1296	conditioncarbon source	NA	30.717	30.5	NA
Pf1N1B4_1297	conditioncarbon source	NA	1.32075	1	NA
Pf1N1B4_1298	conditioncarbon source	NA	13.6415	13.6667	NA
Pf1N1B4_1299	conditioncarbon source	NA	15.2453	15.1667	NA
Pf1N1B4_13	conditioncarbon source	NA	11.0189	11	NA
Pf1N1B4_130	conditioncarbon source	NA	8.86792	9	NA
Pf1N1B4_1300	conditioncarbon source	NA	7.79245	7.83333	NA
Pf1N1B4_1301	conditioncarbon source	NA	6.98113	7	NA
Pf1N1B4_1302	conditioncarbon source	NA	31.0189	31.3333	NA
Pf1N1B4_1303	conditioncarbon source	NA	25.7925	26	NA
Pf1N1B4_1304	conditioncarbon source	NA	15.1887	15.3333	NA
Pf1N1B4_1305	conditioncarbon source	NA	11.8491	12.3333	NA
Pf1N1B4_1306	conditioncarbon source	NA	42.4528	42.8333	NA
Pf1N1B4_1307	conditioncarbon source	NA	0.811321	2.83333	NA
Pf1N1B4_1310	conditioncarbon source	NA	11.9245	11.6667	NA
Pf1N1B4_1311	conditioncarbon source	NA	11.5283	11.5	NA
Pf1N1B4_1314	conditioncarbon source	NA	0.867925	1	NA
Pf1N1B4_1319	conditioncarbon source	NA	12.6415	12.8333	NA
Pf1N1B4_132	conditioncarbon source	NA	17.5849	18	NA
Pf1N1B4_1320	conditioncarbon source	NA	18.0755	18.3333	NA
Pf1N1B4_1321	conditioncarbon source	NA	80.6226	79.5	NA
Pf1N1B4_1322	conditioncarbon source	NA	40.0755	39.3333	NA
Pf1N1B4_1323	conditioncarbon source	NA	21.5849	21.8333	NA
Pf1N1B4_1324	conditioncarbon source	NA	22.6604	22.5	NA
Pf1N1B4_1325	conditioncarbon source	NA	70.566	70.6667	NA
Pf1N1B4_1326	conditioncarbon source	NA	12.0189	12.1667	NA
Pf1N1B4_1327	conditioncarbon source	NA	13.6415	13.8333	NA
Pf1N1B4_1328	conditioncarbon source	NA	5.96226	6	NA
Pf1N1B4_1329	conditioncarbon source	NA	13.5283	14.3333	NA
Pf1N1B4_133	conditioncarbon source	NA	6.45283	7	NA
Pf1N1B4_1330	conditioncarbon source	NA	9.5283	9.66667	NA
Pf1N1B4_1331	conditioncarbon source	NA	8.49057	8.83333	NA
Pf1N1B4_1332	conditioncarbon source	NA	4.39623	4.33333	NA
Pf1N1B4_1334	conditioncarbon source	NA	4.45283	4.66667	NA
Pf1N1B4_1335	conditioncarbon source	NA	10.5094	10.1667	NA
Pf1N1B4_1336	conditioncarbon source	NA	2.56604	2.83333	NA
Pf1N1B4_1337	conditioncarbon source	NA	37.8491	37.8333	NA
Pf1N1B4_1338	conditioncarbon source	NA	13.6226	13.6667	NA
Pf1N1B4_1339	conditioncarbon source	NA	5.5283	5.83333	NA
Pf1N1B4_134	conditioncarbon source	NA	8.20755	8.33333	NA
Pf1N1B4_1340	conditioncarbon source	NA	8.5283	8.5	NA
Pf1N1B4_1341	conditioncarbon source	NA	2.73585	2.83333	NA
Pf1N1B4_1342	conditioncarbon source	NA	8.16981	8	NA
Pf1N1B4_1343	conditioncarbon source	NA	17.9434	18.3333	NA
Pf1N1B4_1344	conditioncarbon source	NA	6.83019	7	NA
Pf1N1B4_1345	conditioncarbon source	NA	12.3585	11.8333	NA
Pf1N1B4_1346	conditioncarbon source	NA	5.64151	6	NA
Pf1N1B4_1347	conditioncarbon source	NA	8.30189	8.16667	NA
Pf1N1B4_1349	conditioncarbon source	NA	0.867925	1	NA
Pf1N1B4_135	conditioncarbon source	NA	9.01887	9	NA
Pf1N1B4_1350	conditioncarbon source	NA	7.26415	7.16667	NA
Pf1N1B4_1351	conditioncarbon source	NA	7.5283	7.83333	NA
Pf1N1B4_1352	conditioncarbon source	NA	1.75472	1.66667	NA
Pf1N1B4_1353	conditioncarbon source	NA	16.8868	15.5	NA
Pf1N1B4_1354	conditioncarbon source	NA	32.9623	32.8333	NA
Pf1N1B4_1355	conditioncarbon source	NA	44.0377	43.8333	NA
Pf1N1B4_1356	conditioncarbon source	NA	14.0566	13.8333	NA
Pf1N1B4_1358	conditioncarbon source	NA	14.1132	14	NA
Pf1N1B4_1359	conditioncarbon source	NA	8.32075	8.66667	NA
Pf1N1B4_136	conditioncarbon source	NA	13.4906	14	NA
Pf1N1B4_1360	conditioncarbon source	NA	3.28302	2.66667	NA
Pf1N1B4_1362	conditioncarbon source	NA	10.4717	10.1667	NA
Pf1N1B4_1363	conditioncarbon source	NA	13.717	13.6667	NA
Pf1N1B4_1364	conditioncarbon source	NA	11.3774	11.6667	NA
Pf1N1B4_1365	conditioncarbon source	NA	4.43396	3.66667	NA
Pf1N1B4_1366	conditioncarbon source	NA	4.98113	5	NA
Pf1N1B4_1367	conditioncarbon source	NA	10.1509	10	NA
Pf1N1B4_1368	conditioncarbon source	NA	21.2453	20.1667	NA
Pf1N1B4_1369	conditioncarbon source	NA	5.84906	5.66667	NA
Pf1N1B4_137	conditioncarbon source	NA	5.90566	5.66667	NA
Pf1N1B4_1370	conditioncarbon source	NA	2.96226	2.83333	NA
Pf1N1B4_1371	conditioncarbon source	NA	9.86792	9.83333	NA
Pf1N1B4_1372	conditioncarbon source	NA	6.88679	6.83333	NA
Pf1N1B4_1373	conditioncarbon source	NA	5.92453	6	NA
Pf1N1B4_1374	conditioncarbon source	NA	3.07547	3.16667	NA
Pf1N1B4_1375	conditioncarbon source	NA	22.0943	21.3333	NA
Pf1N1B4_1376	conditioncarbon source	NA	14.4906	14.6667	NA
Pf1N1B4_1377	conditioncarbon source	NA	1.67925	1.83333	NA
Pf1N1B4_1378	conditioncarbon source	NA	12.9057	13.5	NA
Pf1N1B4_1379	conditioncarbon source	NA	11.8491	11.6667	NA
Pf1N1B4_138	conditioncarbon source	NA	5.13208	5	NA
Pf1N1B4_1380	conditioncarbon source	NA	37.1321	36.5	NA
[truncated: 4,453 more rows]

## Sheet: UC_nitrogen_effect
locus_tag	effect	log2_coefficient	mean	controlmean	fdr
[truncated: 5,128 more rows]

## Sheet: UC_stress_effect
locus_tag	effect	log2_coefficient	mean	controlmean	fdr
[truncated: 5,128 more rows]

[truncated: 9 more sheets: CE_carbon_TC, CE_nitrogen_TC, CE_stress_TC, CE_carbon_UC, CE_nitrogen_UC, CE_stress_UC, TC_essential, UC_essential, Sheet2]
