# Supplementary material for: Model-based identification of conditionally-essential genes from transposon-insertion sequencing data
Source: PLoS Comput Biol. 2022 Mar 7;18(3):e1009273. doi: 10.1371/journal.pcbi.1009273 (PMC8929702; doi:10.1371/journal.pcbi.1009273)
Supplement: S3 Table — List of essential, conditionally essential, significant conditionally beneficial, and significant conditionally detrimental genes found in the Tn-seq data by measures of the total and unique count, total counts. (XLSX) [file pcbi.1009273.s003.xlsx]

## Sheet: Appendix
TAB NAME	Description
conditionally_essential_WT_can_TC	Conditionally Essential genes for WT strain and can condition for Total counts
conditionally_essential_WT_can_UC	Conditionally Essential genes for WT strain and can condition for Unique counts
CE_WT_hHS_TC	Conditionally Essential genes for WT strain and heat condition for Total counts
CE_WT_hHS_UC	Conditionally Essential genes for WT strain and heat condition for Unique counts
CE_dlon_TC	Conditionally Essential genes for dlon strain for Total counts
CE_dlon_UC	Conditionally Essential genes for dlon for Unique counts
CE_dlon_can_TC	Conditionally Essential genes for dlon strain and can condition for Total counts
CE_dlon_can_UC	Conditionally Essential genes for dlon strain and can condition for Unique counts
CE_dlon_hHS_TC	Conditionally Essential genes for dlon strain and heat condition for Total counts
CE_dlon_hHS_UC	Conditionally Essential genes for dlon strain and heat condition for Unique counts
essential_TC	Essential genes for total counts
essential_UC	Essential genes for unique counts
bothsig_dlon	Significant conditionally beneficial/detrimental genes for dlon strain by both Total counts and Unique Counts
bothsig_straindlon_conditioncan	Significant conditionally beneficial/detrimental genes for dlon strain and can condition by both Total counts and Unique Counts
bothsig_straindlon_conditionhHs	Significant conditionally beneficial/detrimental genes for dlon strain and heat condition by both Total counts and Unique Counts
bothsig_strainWT_conditioncan	Significant conditionally beneficial/detrimental genes for WT strain and can condition by both Total counts and Unique Counts
bothsig_strainWT_conditionhHS	Significant conditionally beneficial/detrimental genes for WT strain and heat condition by both Total counts and Unique Counts
totsig_dlon	Significant conditionally beneficial/detrimental genes for dlon strain by Total counts
totsig_straindlon_conditioncan	Significant conditionally beneficial/detrimental genes for dlon strain and can condition by Total counts
totsig_straindlon_conditionhHs	Significant conditionally beneficial/detrimental genes for dlon strain and heat condition by Total counts
totsig_strainWT_conditioncan	Significant conditionally beneficial/detrimental genes for WT strain and can condition byTotal counts
totsig_strainWT_conditionhHS	Significant conditionally beneficial/detrimental genes for WT strain and heat condition by Total counts
uniqsig_dlon	Significant conditionally beneficial/detrimental genes for dlon strain by Unique Counts
uniqsig_straindlon_conditioncan	Significant conditionally beneficial/detrimental genes for dlon strain and can condition by Unique Counts
uniqsig_straindlon_conditionhHs	Significant conditionally beneficial/detrimental genes for dlon strain and heat condition by Unique Counts
uniqsig_strainWT_conditioncan	Significant conditionally beneficial/detrimental genes for WT strain and can condition by both Unique Counts
uniqsig_strainWT_conditionhHS	Significant conditionally beneficial/detrimental genes for WT strain and heat condition by Unique Counts

## Sheet: bothsig_dlon
locus_tag	Total.fdr	Total.coefficient	Total.mean	Total.Control.Mean	Unique.fdr	Unique.coefficient	Unique.mean	Unique.Control.Mean
CCNA_01470	3.54363e-10	6.05113	436.25	3	0.000795291	3.47498	24	1.75
CCNA_01709	1.09948e-13	10.002	1567.75	1.25	0.0109572	3.13885	14.75	1.25

## Sheet: bothsig_straindlon_conditioncan
locus_tag	Total.fdr	Total.coefficient	Total.mean	Total.Control.Mean	Unique.fdr	Unique.coefficient	Unique.mean	Unique.Control.Mean
CCNA_00666	0.00146034	-0.986216	15.3333	264.5	0.00224706	-0.497213	3.33333	18.25
CCNA_00980	0.0322366	-0.881468	7	189	0.0303219	-0.433526	3.66667	20.5
CCNA_01083	2.19774e-06	0.8737	3.66667	30.5	0.00118059	0.308987	2	7.5
CCNA_01162	1.17127e-14	-2.26309	99	136.25	1.71925e-05	-0.603746	9.33333	21.5
CCNA_01178	0.0322366	0.474739	3.33333	32.25	1.08956e-06	0.458612	1.33333	7.25
CCNA_01267	0.0322366	-0.92503	5	760	0.0158608	-0.44513	2.33333	29
CCNA_02426	9.60207e-07	-1.29783	2	138	1.53287e-11	-0.812928	2	24
CCNA_02447	1.17127e-14	1.35058	7.66667	451.25	2.74707e-14	0.826211	4	31.5
CCNA_02703	1.17127e-14	4.96652	2.33333	29.75	2.74707e-14	4.17924	1.33333	5
CCNA_02942	6.28334e-09	1.30493	1.33333	44	2.74707e-14	1.02065	1.33333	2.5
CCNA_02966	0.0322366	0.461055	16.6667	122.5	0.0158608	0.254671	5.33333	11.5
CCNA_03094	1.28918e-05	-1.17749	14.6667	297.5	0.0100583	-0.472395	3.33333	32.5
CCNA_03928	1.17127e-14	2.01678	2.33333	193	2.74707e-14	1.19776	1.66667	9.5
CCNA_03974	0.000262005	-1.17505	17	578	6.40343e-10	-0.795154	2.66667	24.5

## Sheet: bothsig_straindlon_conditionhHs
locus_tag	Total.fdr	Total.coefficient	Total.mean	Total.Control.Mean	Unique.fdr	Unique.coefficient	Unique.mean	Unique.Control.Mean
CCNA_00001	1.03358e-14	-2.25492	468.75	328.25	2.11745e-14	-1.16668	46.75	57.25
CCNA_00752	0.00303393	1.4869	32.5	396.25	0.000153477	0.736628	3.75	31.75
CCNA_00935	1.49021e-06	2.25151	10	206.5	0.000153477	0.731996	2.75	20
CCNA_01083	4.66381e-05	1.71298	6.5	30.5	0.00220842	0.656262	2.5	7.5
CCNA_01763	1.03358e-14	2.99823	1361.25	228.75	2.11745e-14	1.19441	47	30
CCNA_02447	1.03358e-14	2.6683	19	451.25	2.11745e-14	1.36154	5.75	31.5
CCNA_02930	1.03358e-14	5.20935	1.25	8.25	2.11745e-14	5.29095	1.25	2.25
CCNA_03033	4.66381e-05	1.88619	6	128.5	2.11745e-14	1.30915	2.25	13
CCNA_03420	0.000359876	1.69183	15	597.75	9.45421e-05	0.75322	6	34

## Sheet: bothsig_strainWT_conditioncan
locus_tag	Total.fdr	Total.coefficient	Total.mean	Total.Control.Mean	Unique.fdr	Unique.coefficient	Unique.mean	Unique.Control.Mean
CCNA_00024	0.0336612	1.83094	394.75	43.5	2.98223e-07	1.33305	44.25	12.25
CCNA_00422	1.31925e-13	3.76065	466.5	28.75	2.80225e-13	2.53866	55	8.75
CCNA_01025	0.000819944	2.10496	17.75	3.25	7.87458e-06	1.29484	6.5	2.5
CCNA_01238	0.0482532	1.75837	111	33.5	0.00558633	0.967178	12.25	6.5
CCNA_01817	0.0336612	1.84434	255	51.25	0.0284906	0.930603	20.75	8.5
CCNA_02646	5.63994e-09	2.81373	21.75	3	0.00558633	0.984557	5	2.5
CCNA_02663	0.00574807	1.97063	24.25	6	0.00558633	0.969449	3	1.5
CCNA_03138	0.0336612	-0.771515	25.75	43	6.48901e-08	-0.783928	8.75	15.5
CCNA_03909	0.000819944	2.19216	558	88	7.87458e-06	1.203	48.75	20.25
CCNA_R0104	0.000191533	2.8027	42	4.75	0.00558633	0.992511	5.5	3

## Sheet: bothsig_strainWT_conditionhHS
locus_tag	Total.fdr	Total.coefficient	Total.mean	Total.Control.Mean	Unique.fdr	Unique.coefficient	Unique.mean	Unique.Control.Mean
CCNA_00048	0.00829151	-1.5068	13.5	48.25	0.0367899	-0.649105	5.5	13
CCNA_00050	1.1868e-05	3.08539	46.75	5.25	2.29296e-14	2.11672	8.75	1.5
CCNA_00128	2.04486e-08	3.73412	1598	110.25	2.29296e-14	1.45593	83.5	27.25
CCNA_00285	0.0268447	2.28138	1668.75	332.25	1.20208e-05	0.71542	57.5	26.75
CCNA_00422	1.2798e-05	3.02006	279.25	28.75	2.29296e-14	1.29241	23.5	8.75
CCNA_00949	0.000524331	2.69253	51.25	7.75	0.0179265	0.467174	3.5	2.5
CCNA_01514	0.000152258	-1.94365	5	21	0.00103804	-0.826683	3	8.25
CCNA_02372	0.0268447	-1.2721	7.5	26.5	1.20208e-05	-0.942437	1.75	4.25
CCNA_02386	0.0268447	2.22207	646.75	108	0.00456033	0.539568	22	12
CCNA_02551	6.26439e-05	2.97493	18.25	2.25	1.9455e-07	0.870577	3.25	1.75
CCNA_02553	4.92228e-10	3.94144	281	15.25	9.84542e-11	1.08516	17.5	6.25
CCNA_02994	1.9836e-10	4.10949	537	28.5	2.29296e-14	1.33699	33.5	10.25
CCNA_03030	1.2798e-05	3.00032	97.75	12	0.00658086	0.501471	5	3.5
CCNA_03138	5.26882e-06	3.3184	511.5	43	6.13905e-07	0.81618	40.25	15.5
CCNA_03162	1.2798e-05	3.04377	61	4.75	0.00134426	0.558787	4.5	2.5
CCNA_03399	1.1389e-06	3.43332	211.75	14.25	0.0367899	0.407686	11.5	5.5
CCNA_03415	0.000426093	-1.89538	5.5	22.5	2.29296e-14	-1.94491	1.5	6.25

## Sheet: totsig_dlon
locus_tag	Total.fdr	Total.coefficient	Total.mean	Total.Control.Mean	Unique.fdr	Unique.coefficient	Unique.mean	Unique.Control.Mean
CCNA_00001	0.0103484	2.69383	2438.5	328.25	0.667223	0.82698	110.25	57.25
CCNA_00011	0.0237387	2.43058	1191.25	196.75	1	0.566173	60.75	36
CCNA_00080	0.000686538	3.48088	2147.75	153.75	0.397853	1.24139	72.5	26.5
CCNA_00128	0.000686538	3.4058	1277.5	110.25	0.25379	1.39798	80.5	27.25
CCNA_00264	0.0121108	2.61577	3565	505	0.944462	0.623046	81	46.5
CCNA_00376	0.0209838	-3.89158	8.5	147.75	0.389346	-3.20944	2.75	26.75
CCNA_00441	0.0209838	-3.97668	10.5	195	1	-2.18227	4.75	24
CCNA_00447	0.0209838	-3.90627	50.5	713.5	1	-2.16679	7.5	32.25
CCNA_00484	0.0121108	-4.01055	57	967.25	0.25379	-3.30258	5.75	59
CCNA_00488	0.0381207	-3.79415	15.5	235.25	0.580625	-2.95207	4.25	34.25
CCNA_00521	1.09948e-13	-8.42868	1.5	585.5	1	-2.42982	1.5	10.25
CCNA_00523	0.0121108	-4.00742	74	1135.25	0.580625	-2.89296	11.25	83
CCNA_00566	0.0237387	-3.82304	134.5	1969.25	1	-1.83427	20	71
CCNA_00634	0.0121108	-4.03404	13.5	235	1	-1.76863	3.75	15.5
CCNA_00673	0.0209838	-3.93784	47.25	813	1	-2.26448	8.75	44.25
CCNA_00742	0.000690002	-4.79203	18	542.25	1	-2.12557	6	30
CCNA_00752	0.000241378	-5.14151	10.5	396.25	0.057937	-3.84625	2	31.75
CCNA_00803	9.53957e-06	4.35204	723.25	32.5	0.397853	1.25697	18.5	5.75
CCNA_00818	4.0851e-07	-6.22843	4.5	367.5	0.667223	-2.69005	2.75	20.25
CCNA_00879	0.00472965	-4.59208	61.25	1566.75	0.389346	-3.20527	8.5	83.75
CCNA_00881	0.0103484	-4.41239	9	261.25	0.580625	-2.98646	3.25	30.75
CCNA_00889	0.000222326	-5.23378	9.25	357.25	0.48828	-3.0845	3.25	28.75
CCNA_00898	0.0103484	-4.26008	6.75	140	1	-2.31911	3.5	17.5
CCNA_00935	3.34202e-07	-6.6212	2	206.5	0.163345	-3.61336	1.5	20
CCNA_00938	0.0209838	-3.88327	120	1803.5	1	-1.74647	14.75	50.75
CCNA_00982	0.00472965	-4.70014	3	65.25	1	-2.22601	2.5	12.25
CCNA_00992	0.0209838	-3.94686	12	236.75	0.667223	-2.77043	3.5	24.75
CCNA_01048	0.00472965	-4.49317	4	86.75	1	-0.953474	1.25	4.25
CCNA_01060	0.000222326	-5.2709	3.25	97.75	0.108077	-3.72812	1.5	19.25
CCNA_01083	0.0121108	-3.97791	1.75	30.5	1	-2.27006	1.25	7.5
CCNA_01088	0.000686538	-4.79948	7.5	240	1	-2.38683	2.5	13
CCNA_01108	4.0851e-07	-6.24037	4.75	413.25	0.108077	-3.73659	2.25	32.75
CCNA_01128	0.000548763	-4.91948	17	571.5	1	-2.46373	3	18.5
CCNA_01171	0.0237387	2.44738	305.5	41.75	1	0.523417	19.5	10.25
CCNA_01185	9.53957e-06	4.45562	35.5	1.75	1	0.0266424	1.5	1.5
CCNA_01241	0.0237387	-3.82685	54	830.75	1	-1.20423	10	27
CCNA_01246	0.00472965	-4.5925	25.25	647.75	1	-1.87012	5.75	19.5
CCNA_01267	4.0851e-07	-6.27784	10	760	0.555345	-2.99205	3.75	29
CCNA_01284	0.00121236	3.35575	403.75	15.5	0.667223	0.746242	11.75	4.75
CCNA_01287	0.00472965	3.06458	457.25	49	0.695701	0.72465	14.5	7
CCNA_01302	0.0103484	-4.1719	30	549.5	1	-2.34053	5.75	30.5
CCNA_01367	0.0237387	2.41976	513	85.5	1	0.18378	20.5	15.25
CCNA_01438	0.000222326	3.91405	187.75	12	0.580625	0.90418	12.75	4.5
CCNA_01457	0.000686538	3.39402	170.25	14.25	0.25379	1.35405	6.5	2.25
CCNA_01467	0.00553403	3.05792	111	10.5	0.48828	1.13277	19.25	6.75
CCNA_01470	3.54363e-10	6.05113	436.25	3	0.000795291	3.47498	24	1.75
CCNA_01471	5.44059e-05	4.13258	833	30.25	0.25379	1.53516	22.75	7
CCNA_01489	0.000241378	3.71647	657.75	41.5	0.25379	1.36086	27.75	9.75
CCNA_01497	0.0121108	2.62288	265.25	38	1	0.161648	18	10.75
CCNA_01499	0.0209838	2.53602	486.5	62.5	1	0.562841	32.25	17.5
CCNA_01503	0.0121108	2.61733	1038.25	87	0.397853	1.20967	30.5	12.5
CCNA_01514	0.0381207	2.3834	149.5	21	1	0.199338	11.5	8.25
CCNA_01520	0.000690002	3.37292	124.5	9.5	0.057937	2.06531	6.5	1.25
CCNA_01603	5.44059e-05	4.08292	2576.5	118	0.48828	1.0785	49.75	20.5
CCNA_01625	0.0103484	2.70151	1620.75	174	1	0.528201	33	21.25
CCNA_01644	1.10221e-05	4.31597	915	33.5	0.944462	0.639179	15	6.75
CCNA_01681	0.0103484	2.70507	1092.5	98.5	0.25379	1.52925	27.5	9.25
CCNA_01696	0.0103484	2.75406	758.75	103.5	1	0.580527	38.25	21.75
CCNA_01709	1.09948e-13	10.002	1567.75	1.25	0.0109572	3.13885	14.75	1.25
CCNA_01710	0.000799414	3.36633	444.5	39.25	0.580625	0.884844	20.75	10.5
CCNA_01711	0.0237387	2.40871	1151.5	172.75	1	0.302656	36.5	26.5
CCNA_01719	0.0209838	2.5101	398.5	35.25	0.25379	1.51615	12	3.5
CCNA_01722	5.40944e-11	6.88894	357.25	2.5	0.580625	0.90652	5.5	1.75
CCNA_01743	0.0103484	2.69998	84.25	10	0.667223	0.75822	10.75	5.75
CCNA_01767	5.44059e-05	4.17182	232.5	11	1	0.541905	7.75	3.25
CCNA_01775	4.0851e-07	4.86154	1148.25	15.5	0.057937	1.94484	26.75	5.75
CCNA_01803	3.54363e-10	6.37626	134	1.25	1	0.372789	4.25	1.25
CCNA_01804	0.0103484	2.78471	199.75	20	0.48828	1.20871	14.25	4.5
CCNA_01817	0.0103484	2.91481	582.25	51.25	0.667223	0.74902	19.5	8.5
CCNA_01830	0.0103484	2.7176	3550.75	431.25	0.580625	0.926313	83.75	41
CCNA_01831	9.53957e-06	4.42884	993	38	0.163345	1.79107	40.25	10.75
CCNA_01841	0.00472965	3.16956	1703.5	160.75	0.48828	1.15413	45.75	18.75
CCNA_01868	3.32296e-06	4.73316	1370.5	49.75	0.057937	1.9191	45.25	11.25
CCNA_01875	2.5251e-05	4.17231	1569.25	68.25	0.163345	1.69305	34.25	10
CCNA_01878	0.0121108	2.65504	980.5	151	0.25379	1.41187	53.75	19.5
CCNA_01886	0.0103484	2.86672	1580.75	176	0.389346	1.26146	69.25	26.75
CCNA_01889	0.0103484	2.74531	2065.5	209.25	0.580625	1.00964	58.5	24.75
CCNA_01896	5.44059e-05	4.06024	98	4.5	0.389346	1.3285	7.5	2.75
CCNA_01902	0.0209838	2.52304	351.25	53	1	0.472315	22.5	13.75
CCNA_01903	3.34202e-07	5.05229	1148.5	29.25	0.163345	1.71709	42.75	11.25
CCNA_01906	0.000686538	3.43866	1943.75	165	0.667223	0.862787	75.5	39.25
CCNA_01918	0.000241378	3.7258	15252	934.25	0.25379	1.37975	228.25	85.75
CCNA_01922	3.34202e-07	5.0098	468	12.75	0.580625	0.917625	16.5	6.75
CCNA_01934	7.86954e-05	4.05055	446	13.75	0.057937	2.7215	20	2.75
CCNA_01947	0.0103484	2.93457	423.75	52	1	0.0944736	16	11.75
CCNA_01984	0.0103484	-4.23887	26.5	574.75	1	-1.55305	4.25	15.25
CCNA_02005	0.000686538	3.42575	1315	89.75	1	0.519607	29.25	18.25
CCNA_02021	7.43029e-10	6.0441	127.5	1.5	0.057937	2.05868	9.75	1.5
CCNA_02088	1.94404e-05	4.29751	243.75	5.75	0.106257	1.8838	6	1.5
CCNA_02104	1.57436e-06	4.74131	236.75	8.25	0.057937	1.91076	12	3
CCNA_02127	0.0103484	2.86543	1219.25	153.5	1	0.492419	36.5	20.5
CCNA_02243	0.0121108	2.58601	1305.25	152.25	1	0.363512	40.25	24.75
CCNA_02257	0.0121108	2.62021	73	6.25	0.580625	1.01023	7.75	2.5
CCNA_02303	0.00472965	-4.51039	3.5	115	0.580625	-2.90144	1.25	11
CCNA_02347	0.000110995	-5.40137	6.75	314	1	-2.53458	4	29.5
CCNA_02391	0.0103484	-4.19511	5.75	121.25	1	-1.52016	3.25	12
CCNA_02403	0.00472965	-4.51043	9.75	266.5	1	-2.05437	4.75	21.25
CCNA_02426	0.0103484	-4.19316	8	138	1	-2.48942	4.25	24
CCNA_02447	1.56186e-08	-7.25953	2.75	451.25	0.106257	-3.83428	2	31.5
CCNA_02486	0.00472965	-4.53339	13.5	261	1	-1.93752	3.75	15.75
CCNA_02491	0.00214997	-4.71584	1.75	45.75	0.580625	-2.85924	1.25	9.75
CCNA_02498	2.5251e-05	-5.65055	4.25	253	1	-1.6717	3.25	12.75
CCNA_02581	0.0121108	-4.03331	11.5	219	0.48828	-3.06993	1.25	10.75
CCNA_02662	0.0121108	-3.99441	26	431	1	-2.21159	6.5	31.75
CCNA_02666	4.0851e-07	4.93709	324	8	0.667223	0.742259	8.75	4.75
CCNA_02667	0.000548763	-4.96025	3.75	139.75	0.397853	-3.14758	1.75	14.25
CCNA_02754	9.53957e-06	-5.77613	12.25	833	0.25379	-3.48865	4.5	59.5
CCNA_02787	0.00553403	-4.4261	1.5	35	1	-1.45558	1.25	4.25
CCNA_02808	0.000686538	-4.83909	3.25	122	0.25379	-3.37239	1.25	13
CCNA_02837	1.94404e-05	-5.67375	1.75	100.25	0.48828	-3.02409	1.25	13.75
CCNA_02854	0.0103484	-4.35701	8	170.5	0.580625	-2.86119	2.5	19.25
CCNA_02858	0.000241378	-5.15452	10	390.25	0.580625	-2.95831	3.75	33.5
CCNA_02869	4.0851e-07	4.86669	658.25	21	0.057937	2.00318	11.25	2.25
CCNA_02903	0.000548763	-5.02488	13.25	492.25	1	-2.36737	6.5	37.25
CCNA_02938	0.0237387	-3.81773	13.5	158.5	1	-2.07013	3.75	15.5
CCNA_02970	1.59465e-07	-6.71989	1.5	152.75	0.48828	-3.11277	1.5	11.25
CCNA_03016	9.53957e-06	-5.72631	7.25	403	0.25379	-3.35832	2.25	24.75
CCNA_03047	0.000686538	-4.83832	9.75	245	0.580625	-2.85211	4.25	29
CCNA_03103	9.53957e-06	-6.08192	4.5	332.75	1	-2.09628	3.25	15.75
CCNA_03136	7.86954e-05	-5.41608	6.25	296.5	1	-2.20295	3.25	17.25
CCNA_03138	0.00553403	3.0363	426.5	43	1	0.115101	21.5	15.5
CCNA_03152	1.77544e-09	-7.36199	3.75	679.75	0.057937	-4.15377	2	34.75
CCNA_03233	0.0209838	-3.88075	42.75	547.5	0.25379	-3.3248	4.5	46.25
CCNA_03267	0.000548763	-4.96131	27.75	913.75	0.667223	-2.71147	5.5	37
CCNA_03269	0.0103484	-4.15722	50	1052.25	0.667223	-2.71558	9.25	63.25
CCNA_03312	0.0103484	-4.30114	16	314	1	-1.93445	3	11.75
CCNA_03380	0.0121108	-3.9851	12	205.5	1	-2.16933	4.75	23.75
CCNA_03413	0.0121108	-4.00835	6.75	122.75	1	-2.36354	2.75	16.25
CCNA_03420	1.44785e-07	-7.02334	4.25	597.75	0.25379	-3.28426	3.25	34
CCNA_03473	0.000548763	-5.11187	10.25	371	0.667223	-2.74108	4.5	29
CCNA_03590	0.000686538	-4.91173	10.5	342.5	0.944462	-2.5475	2.75	17.25
CCNA_03974	0.0466731	-3.78283	38.5	578	1	-2.26798	4.75	24.5

## Sheet: uniqsig_dlon
locus_tag	Total.fdr	Total.coefficient	Total.mean	Total.Control.Mean	Unique.fdr	Unique.coefficient	Unique.mean	Unique.Control.Mean
CCNA_01470	3.54363e-10	6.05113	436.25	3	0.000795291	3.47498	24	1.75
CCNA_01709	1.09948e-13	10.002	1567.75	1.25	0.0109572	3.13885	14.75	1.25

## Sheet: totsig_straindlon_conditioncan
locus_tag	Total.fdr	Total.coefficient	Total.mean	Total.Control.Mean	Unique.fdr	Unique.coefficient	Unique.mean	Unique.Control.Mean
CCNA_00013	0.00146034	-0.997545	377.333	221.75	1	-0.109953	33.3333	31.25
CCNA_00422	0.0101916	0.611465	74.3333	28.75	1	-0.0795313	6.33333	8.75
CCNA_00666	0.00146034	-0.986216	15.3333	264.5	0.00224706	-0.497213	3.33333	18.25
CCNA_00733	0.0322366	-0.817922	64	926.5	1	-0.0902316	9.66667	56.75
CCNA_00952	0.0322366	0.440946	2	275.5	1	0.0412606	1.66667	16.25
CCNA_00980	0.0322366	-0.881468	7	189	0.0303219	-0.433526	3.66667	20.5
CCNA_01083	2.19774e-06	0.8737	3.66667	30.5	0.00118059	0.308987	2	7.5
CCNA_01162	1.17127e-14	-2.26309	99	136.25	1.71925e-05	-0.603746	9.33333	21.5
CCNA_01178	0.0322366	0.474739	3.33333	32.25	1.08956e-06	0.458612	1.33333	7.25
CCNA_01267	0.0322366	-0.92503	5	760	0.0158608	-0.44513	2.33333	29
CCNA_02127	1.28918e-05	-1.21049	504.333	153.5	0.138973	-0.391917	25	20.5
CCNA_02386	0.0322366	-0.830759	52.3333	108	1	-0.0192317	6.33333	12
CCNA_02426	9.60207e-07	-1.29783	2	138	1.53287e-11	-0.812928	2	24
CCNA_02447	1.17127e-14	1.35058	7.66667	451.25	2.74707e-14	0.826211	4	31.5
CCNA_02573	0.0322366	-0.812299	10.6667	72	1	0.090781	2	12.25
CCNA_02703	1.17127e-14	4.96652	2.33333	29.75	2.74707e-14	4.17924	1.33333	5
CCNA_02942	6.28334e-09	1.30493	1.33333	44	2.74707e-14	1.02065	1.33333	2.5
CCNA_02966	0.0322366	0.461055	16.6667	122.5	0.0158608	0.254671	5.33333	11.5
CCNA_03094	1.28918e-05	-1.17749	14.6667	297.5	0.0100583	-0.472395	3.33333	32.5
CCNA_03103	1.77471e-08	1.06412	10.3333	332.75	1	0.0272559	4	15.75
CCNA_03604	7.09419e-06	0.86486	52.6667	123.25	1	0.103207	6.33333	21.25
CCNA_03928	1.17127e-14	2.01678	2.33333	193	2.74707e-14	1.19776	1.66667	9.5
CCNA_03974	0.000262005	-1.17505	17	578	6.40343e-10	-0.795154	2.66667	24.5
CCNA_R0023	4.64899e-08	1.02777	5	23	0.160735	0.15459	2.33333	5.25

## Sheet: uniqsig_straindlon_conditioncan
locus_tag	Total.fdr	Total.coefficient	Total.mean	Total.Control.Mean	Unique.fdr	Unique.coefficient	Unique.mean	Unique.Control.Mean
CCNA_00359	1	-0.10979	171	959.75	0.0407127	0.21762	19.6667	71.5
CCNA_00484	0.220056	-0.703777	35.3333	967.25	0.00118059	0.34608	7.66667	59
CCNA_00604	1	-0.128584	156.667	490.75	0.0407127	-0.414117	11.6667	47.5
CCNA_00666	0.00146034	-0.986216	15.3333	264.5	0.00224706	-0.497213	3.33333	18.25
CCNA_00746	1	-0.454813	179.667	362.75	0.0158608	-0.464628	5.66667	30
CCNA_00980	0.0322366	-0.881468	7	189	0.0303219	-0.433526	3.66667	20.5
CCNA_01035	1	-0.46688	74	296.75	1.71925e-05	-0.605215	5.33333	37.75
CCNA_01083	2.19774e-06	0.8737	3.66667	30.5	0.00118059	0.308987	2	7.5
CCNA_01108	1	0.11399	6.33333	413.25	0.0158608	0.248241	3	32.75
CCNA_01125	1	-0.0865002	9	129	2.74707e-14	0.883627	2	4.25
CCNA_01162	1.17127e-14	-2.26309	99	136.25	1.71925e-05	-0.603746	9.33333	21.5
CCNA_01178	0.0322366	0.474739	3.33333	32.25	1.08956e-06	0.458612	1.33333	7.25
CCNA_01185	1	-0.0090585	32.6667	1.75	3.32533e-11	0.608965	2.33333	1.5
CCNA_01267	0.0322366	-0.92503	5	760	0.0158608	-0.44513	2.33333	29
CCNA_01302	1	-0.570696	19	549.5	0.00518055	-0.482852	4	30.5
CCNA_01618	1	0.0744059	16.6667	50.25	0.000536305	0.351098	4	10.5
CCNA_02426	9.60207e-07	-1.29783	2	138	1.53287e-11	-0.812928	2	24
CCNA_02447	1.17127e-14	1.35058	7.66667	451.25	2.74707e-14	0.826211	4	31.5
CCNA_02703	1.17127e-14	4.96652	2.33333	29.75	2.74707e-14	4.17924	1.33333	5
CCNA_02717	1	-0.539232	36.6667	605	9.12701e-06	0.429408	8.33333	28
CCNA_02942	6.28334e-09	1.30493	1.33333	44	2.74707e-14	1.02065	1.33333	2.5
CCNA_02966	0.0322366	0.461055	16.6667	122.5	0.0158608	0.254671	5.33333	11.5
CCNA_03047	1	-0.544036	5	245	0.000175709	-0.559829	2.33333	29
CCNA_03094	1.28918e-05	-1.17749	14.6667	297.5	0.0100583	-0.472395	3.33333	32.5
CCNA_03097	1	0.053567	90	928.75	5.21987e-06	0.441877	15.3333	64.25
CCNA_03128	1	-0.177938	17.6667	289.25	9.10742e-07	0.472732	4.33333	31.75
CCNA_03303	1	-0.466586	70.3333	193.25	0.0303219	-0.430906	10.3333	36.75
CCNA_03312	1	-0.104812	13	314	1.27966e-08	-0.75929	1.33333	11.75
CCNA_03328	1	-0.0233934	214	444.25	0.00224706	0.303435	14.3333	43.25
CCNA_03413	1	-0.633344	4.33333	122.75	6.0965e-05	-0.578812	1.66667	16.25
CCNA_03414	1	-0.631772	297.667	1569.75	0.0303219	-0.439243	19.6667	101.25
CCNA_03505	1	-0.304981	58	171.75	0.0158608	-0.454928	5.66667	25.5
CCNA_03928	1.17127e-14	2.01678	2.33333	193	2.74707e-14	1.19776	1.66667	9.5
CCNA_03974	0.000262005	-1.17505	17	578	6.40343e-10	-0.795154	2.66667	24.5

[truncated: 16 more sheets: totsig_straindlon_conditionhHs, uniqsig_straindlon_conditionhHs, totsig_strainWT_conditionhHs, uniqsig_strainWT_conditionhHs, totsig_strainWT_conditioncan, uniqsig_strainWT_conditioncan, CE_WT_hHS_TC, CE_WT_hHS_UC, CE_dlon_TC, CE_dlon_UC, CE_dlon_can_TC, CE_dlon_can_UC, CE_dlon_hHS_TC, CE_dlon_hHS_UC, essential_TC, essential_UC]
